# Supplementary material for: Exploration of key factors in Gingival Crevicular fluids from patients undergoing Periodontally Accelerated Osteogenic Orthodontics (PAOO) using proteome analysis
Source: BMC Oral Health. 2023 Nov 27;23:934. doi: 10.1186/s12903-023-03606-7 (PMC10683118; doi:10.1186/s12903-023-03606-7)
Supplement: Supplementary file 7 — Supplementary Material 7 [file 12903_2023_3606_MOESM7_ESM.txt]

Supplementary Table 4
The “Supplementary Table 4.txt” shows information and functions of twelve proteins related to bone metabolism.

 Detailed protein report of all(T1-T2-T4)-proteomics searching data
##hsa	Homo sapiens (human)
##Method: ID mapping (gene_symbol)
##Summary:	12 succeed, 0 fail

#Query	Gene ID|Gene name|Hyperlink
APOA1	hsa:335|APOA1, apo(a)|http://www.genome.jp/dbget-bin/www_bget?hsa:335
FBN1	hsa:2200|FBN1, ACMICD, ECTOL1, FBN, GPHYSD2, MASS, MFLS, MFS1, OCTD, SGS, SSKS, WMS, WMS2|http://www.genome.jp/dbget-bin/www_bget?hsa:2200
FBN2	hsa:2201|FBN2, CCA, DA9, EOMD|http://www.genome.jp/dbget-bin/www_bget?hsa:2201
C3	hsa:718|C3, AHUS5, ARMD9, ASP, C3a, C3b, CPAMD1, HEL-S-62p|http://www.genome.jp/dbget-bin/www_bget?hsa:718
TRAF6	hsa:7189|TRAF6, MGC:3310, RNF85|http://www.genome.jp/dbget-bin/www_bget?hsa:7189
NOTCH1	hsa:4851|NOTCH1, AOS5, AOVD1, TAN1, hN1|http://www.genome.jp/dbget-bin/www_bget?hsa:4851
ABCA3	hsa:21|ABCA3, ABC-C, ABC3, EST111653, LBM180, SMDP3|http://www.genome.jp/dbget-bin/www_bget?hsa:21
ERCC2	hsa:2068|ERCC2, COFS2, EM9, TFIIH, TTD, TTD1, XPD|http://www.genome.jp/dbget-bin/www_bget?hsa:2068
HDAC1	hsa:3065|HDAC1, GON-10, HD1, KDAC1, RPD3, RPD3L1|http://www.genome.jp/dbget-bin/www_bget?hsa:3065
KLF10	hsa:7071|KLF10, EGR-alpha, EGRA, TIEG, TIEG1|http://www.genome.jp/dbget-bin/www_bget?hsa:7071
SYT7	hsa:9066|SYT7, IPCA-7, IPCA7, PCANAP7, SYT-VII, SYTVII|http://www.genome.jp/dbget-bin/www_bget?hsa:9066
DCHS1	hsa:8642|DCHS1, CDH19, CDH25, CDHR6, FIB1, MVP2, PCDH16, VMLDS1|http://www.genome.jp/dbget-bin/www_bget?hsa:8642

--------------------

////
Query:              	APOA1
Gene:               	hsa:335	APOA1, apo(a)
Entrez Gene ID:      	335
Pathway:            	mechanism of gene regulation by peroxisome proliferators via ppara	BioCarta	100066
                    	African trypanosomiasis	KEGG PATHWAY	hsa05143
                    	Transport of small molecules	Reactome	R-HSA-382551
                    	Fat digestion and absorption	KEGG PATHWAY	hsa04975
                    	PPAR signaling pathway	KEGG PATHWAY	hsa03320
                    	GPCR downstream signalling	Reactome	R-HSA-388396
                    	FOXA2 and FOXA3 transcription factor networks	PID	hnf3bpathway
                    	ABC-family proteins mediated transport	Reactome	R-HSA-382556
                    	Amyloid fiber formation	Reactome	R-HSA-977225
                    	Cholesterol metabolism	KEGG PATHWAY	hsa04979
                    	Vitamin digestion and absorption	KEGG PATHWAY	hsa04977
                    	Scavenging by Class A Receptors	Reactome	R-HSA-3000480
                    	Chylomicron assembly	Reactome	R-HSA-8963888
                    	Regulation of lipid metabolism by Peroxisome proliferator-activated receptor alpha (PPARalpha)	Reactome	R-HSA-400206
                    	ABC transporters in lipid homeostasis	Reactome	R-HSA-1369062
                    	Metabolism of lipids	Reactome	R-HSA-556833
                    	Vesicle-mediated transport	Reactome	R-HSA-5653656
                    	Signaling by GPCR	Reactome	R-HSA-372790
                    	Metabolism of proteins	Reactome	R-HSA-392499
                    	Plasma lipoprotein assembly	Reactome	R-HSA-8963898
                    	Post-translational protein modification	Reactome	R-HSA-597592
                    	Regulation of Insulin-like Growth Factor (IGF) transport and uptake by Insulin-like Growth Factor Binding Proteins (IGFBPs)	Reactome	R-HSA-381426
                    	Retinoid metabolism and transport	Reactome	R-HSA-975634
                    	Metabolism	Reactome	R-HSA-1430728
                    	ABC transporter disorders	Reactome	R-HSA-5619084
                    	HDL assembly	Reactome	R-HSA-8963896
                    	Signal Transduction	Reactome	R-HSA-162582
                    	Plasma lipoprotein clearance	Reactome	R-HSA-8964043
                    	Defective ABCA1 causes Tangier disease	Reactome	R-HSA-5682113
                    	Hemostasis	Reactome	R-HSA-109582
                    	Binding and Uptake of Ligands by Scavenger Receptors	Reactome	R-HSA-2173782
                    	G alpha (i) signalling events	Reactome	R-HSA-418594
                    	Response to elevated platelet cytosolic Ca2+	Reactome	R-HSA-76005
                    	Scavenging of heme from plasma	Reactome	R-HSA-2168880
                    	Plasma lipoprotein remodeling	Reactome	R-HSA-8963899
                    	Platelet activation, signaling and aggregation	Reactome	R-HSA-76002
                    	Scavenging by Class B Receptors	Reactome	R-HSA-3000471
                    	Metabolism of fat-soluble vitamins	Reactome	R-HSA-6806667
                    	Plasma lipoprotein assembly, remodeling, and clearance	Reactome	R-HSA-174824
                    	Platelet degranulation 	Reactome	R-HSA-114608
                    	Post-translational protein phosphorylation	Reactome	R-HSA-8957275
                    	Metabolism of vitamins and cofactors	Reactome	R-HSA-196854
                    	PPARA activates gene expression	Reactome	R-HSA-1989781
                    	Chylomicron remodeling	Reactome	R-HSA-8963901
                    	Disease	Reactome	R-HSA-1643685
                    	Visual phototransduction	Reactome	R-HSA-2187338
                    	HDL remodeling	Reactome	R-HSA-8964058
                    	HDL clearance	Reactome	R-HSA-8964011
                    	Disorders of transmembrane transporters	Reactome	R-HSA-5619115
Disease:            	Colon cancer	FunDO	2053
                    	IMMUNE	GAD	
                    	ALZHEIMER'S DISEASE	GAD	
                    	NEUROLOGICAL	GAD	
                    	CAROTID ATHEROSCLEROSIS	GAD	
                    	Lung cancer	FunDO	2066
                    	CARDIOVASCULAR	GAD	
                    	Schizophrenia	FunDO	2069
                    	METABOLIC	GAD	
                    	Cholelithiasis	FunDO	2070
                    	Cholesterol, total	NHGRI GWAS Catalog	
                    	HDL cholesterol	NHGRI GWAS Catalog	
                    	Triglycerides	NHGRI GWAS Catalog	
                    	DIABETES, TYPE 2	GAD	
                    	Hyperlipidemia	FunDO	2097
                    	Hepatitis B	FunDO	2099
                    	Adenovirus infection	FunDO	2118
                    	ATHEROSCLEROSIS, CORONARY	GAD	
                    	MYOCARDIAL INFARCT	GAD	
                    	LIPIDS	GAD	
                    	Lipid traits	NHGRI GWAS Catalog	
                    	Coronary heart disease	NHGRI GWAS Catalog	
                    	Coronary artery disease	NHGRI GWAS Catalog	
                    	Cardiovascular disease	FunDO	2236
                    	LDL cholesterol	NHGRI GWAS Catalog	
                    	MULTIPLE SCLEROSIS	GAD	
                    	Yersinia infection	FunDO	1712
                    	Nervous system diseases	KEGG DISEASE	
                    	Neurodegenerative diseases	KEGG DISEASE	
                    	Alzheimer's disease	FunDO	1740
                    	STROKE, ISCHEMIC	GAD	
                    	Infantile hypertrophic pyloric stenosis	NHGRI GWAS Catalog	
                    	ATHEROSCLEROSIS	GAD	
                    	Familial amyloidosis	KEGG DISEASE	H00845
                    	Immunologic deficiency syndrome	FunDO	1767
                    	Rheumatoid arthritis	FunDO	1781
                    	CHOLESTEROL, HDL	GAD	
                    	TRIGLYCERIDES	GAD	
                    	LIPOPROTEIN	GAD	
                    	CEREBRAL INFARCT	GAD	
                    	Polyneuropathy	FunDO	1837
                    	Drug abuse	FunDO	1870
                    	Diabetes mellitus	FunDO	1904
                    	Hypertriglyceridemia	NHGRI GWAS Catalog	
                    	Gallbladder disease	FunDO	1924
                    	Metabolite levels	NHGRI GWAS Catalog	
                    	Amyloidosis	FunDO	1963
                    	Metastatic cancer to brain	FunDO	1981
                    	Aortic valve disease	FunDO	1992
                    	CHOLESTEROL, LDL	GAD	
                    	CHOLESTEROL, TOTAL	GAD	
                    	HYPERCHOLESTEROLEMIA	GAD	
                    	HYPERLIPIDEMIA	GAD	
                    	Liver tumor	FunDO	2007
                    	Liver cancer	FunDO	2022
                    	Hyperuricemia	FunDO	2049
                    	BRAIN ANEURYSM	GAD	
                    	Lipid metabolism phenotypes	NHGRI GWAS Catalog	
                    	LP(A)	GAD	
                    	STROKE, HEMORRHAGIC	GAD	
                    	CORONARY ATHEROSCLEROSIS	GAD	
                    	FAMILIAL COMBINED HYPERLIPIDAEMIA	GAD	
                    	CARDIAC AND CUTANEOUS AMYLOIDOSIS	GAD	
                    	DECREASED PRODUCTION RATE OF APOLIPOPROTEIN A-I	GAD	
                    	PREMATURE CORONARY ARTERY DISEASE AND FAMILIAL HYPOALPHALIPOPROTEINEMIA	GAD	
                    	ELEVATED SERUM APOLIPOPROTEIN AI LEVELS	GAD	
                    	ELEVATED SERUM APOLIPOPROTEIN AI AND HIGH DENSITY LIPOPROTEIN CHOLESTEROL CONCENTRATIONS	GAD	
                    	REDUCED HDL CHOLESTEROL AND LPA-I	GAD	
                    	Hematological and biochemical traits	NHGRI GWAS Catalog	
                    	Congenital disorders of metabolism	KEGG DISEASE	
                    	Congenital disorders of lipid/glycolipid metabolism	KEGG DISEASE	
                    	Hypoalphalipoproteinemia	KEGG DISEASE	H00930
                    	ApoA-I and apoC-III deficiency, combined	OMIM	618463
                    	APOLIPOPROTEIN A-I LEVELS	GAD	
                    	PLASMA HIGH DENSITY LIPOPROTEIN CHOLESTEROL AND APOLIPOPROTEIN AI	GAD	
                    	HYPERALPHALIPOPROTEINEMIA	GAD	
                    	REDUCED EXPRESSION OF THE APOLIPOPROTEIN A-I GENE AND RESOLUTION OF DISPUTED PATERNITY	GAD	
                    	CHOLESTEROL CHOLESTEROL, HDL CHOLESTEROL, LDL LIPOPROTEIN TRIGLYCERIDES	GAD	
                    	GALLSTONES	GAD	
                    	HDL CHOLESTEROL	GAD	
                    	LDL CHOLESTEROL	GAD	
                    	Amyloidosis, renal	OMIM	105200
GO:                 	retinoid metabolic process	Gene Ontology	GO:0001523
                    	amyloid-beta binding	Gene Ontology	GO:0001540
                    	regulation of protein phosphorylation	Gene Ontology	GO:0001932
                    	endothelial cell proliferation	Gene Ontology	GO:0001935
                    	platelet degranulation	Gene Ontology	GO:0002576
                    	negative regulation of cytokine production involved in immune response	Gene Ontology	GO:0002719
                    	signaling receptor binding	Gene Ontology	GO:0005102
                    	protein binding	Gene Ontology	GO:0005515
                    	phospholipid binding	Gene Ontology	GO:0005543
                    	extracellular region	Gene Ontology	GO:0005576
                    	extracellular space	Gene Ontology	GO:0005615
                    	nucleus	Gene Ontology	GO:0005634
                    	early endosome	Gene Ontology	GO:0005769
                    	endoplasmic reticulum lumen	Gene Ontology	GO:0005788
                    	cytosol	Gene Ontology	GO:0005829
                    	plasma membrane	Gene Ontology	GO:0005886
                    	phosphatidylcholine biosynthetic process	Gene Ontology	GO:0006656
                    	cholesterol biosynthetic process	Gene Ontology	GO:0006695
                    	receptor-mediated endocytosis	Gene Ontology	GO:0006898
                    	transforming growth factor beta receptor signaling pathway	Gene Ontology	GO:0007179
                    	G protein-coupled receptor signaling pathway	Gene Ontology	GO:0007186
                    	integrin-mediated signaling pathway	Gene Ontology	GO:0007229
                    	response to nutrient	Gene Ontology	GO:0007584
                    	high-density lipoprotein particle binding	Gene Ontology	GO:0008035
                    	cholesterol metabolic process	Gene Ontology	GO:0008203
                    	glucocorticoid metabolic process	Gene Ontology	GO:0008211
                    	cell surface	Gene Ontology	GO:0009986
                    	negative regulation of tumor necrosis factor-mediated signaling pathway	Gene Ontology	GO:0010804
                    	positive regulation of cholesterol esterification	Gene Ontology	GO:0010873
                    	positive regulation of cholesterol efflux	Gene Ontology	GO:0010875
                    	positive regulation of triglyceride catabolic process	Gene Ontology	GO:0010898
                    	negative regulation of very-low-density lipoprotein particle remodeling	Gene Ontology	GO:0010903
                    	peripheral nervous system axon regeneration	Gene Ontology	GO:0014012
                    	cholesterol binding	Gene Ontology	GO:0015485
                    	protein oxidation	Gene Ontology	GO:0018158
                    	peptidyl-methionine modification	Gene Ontology	GO:0018206
                    	regulation of lipid metabolic process	Gene Ontology	GO:0019216
                    	enzyme binding	Gene Ontology	GO:0019899
                    	lipid storage	Gene Ontology	GO:0019915
                    	endocytic vesicle	Gene Ontology	GO:0030139
                    	regulation of intestinal cholesterol absorption	Gene Ontology	GO:0030300
                    	cholesterol transport	Gene Ontology	GO:0030301
                    	adrenal gland development	Gene Ontology	GO:0030325
                    	heat shock protein binding	Gene Ontology	GO:0031072
                    	animal organ regeneration	Gene Ontology	GO:0031100
                    	phosphatidylcholine binding	Gene Ontology	GO:0031210
                    	cytoplasmic vesicle	Gene Ontology	GO:0031410
                    	regulation of Cdc42 protein signal transduction	Gene Ontology	GO:0032489
                    	negative regulation of interleukin-1 beta production	Gene Ontology	GO:0032691
                    	cholesterol efflux	Gene Ontology	GO:0033344
                    	phospholipid efflux	Gene Ontology	GO:0033700
                    	negative regulation of heterotypic cell-cell adhesion	Gene Ontology	GO:0034115
                    	apolipoprotein receptor binding	Gene Ontology	GO:0034190
                    	apolipoprotein A-I receptor binding	Gene Ontology	GO:0034191
                    	very-low-density lipoprotein particle	Gene Ontology	GO:0034361
                    	low-density lipoprotein particle	Gene Ontology	GO:0034362
                    	intermediate-density lipoprotein particle	Gene Ontology	GO:0034363
                    	high-density lipoprotein particle	Gene Ontology	GO:0034364
                    	discoidal high-density lipoprotein particle	Gene Ontology	GO:0034365
                    	spherical high-density lipoprotein particle	Gene Ontology	GO:0034366
                    	chylomicron remodeling	Gene Ontology	GO:0034371
                    	very-low-density lipoprotein particle remodeling	Gene Ontology	GO:0034372
                    	high-density lipoprotein particle remodeling	Gene Ontology	GO:0034375
                    	chylomicron assembly	Gene Ontology	GO:0034378
                    	high-density lipoprotein particle assembly	Gene Ontology	GO:0034380
                    	high-density lipoprotein particle clearance	Gene Ontology	GO:0034384
                    	secretory granule lumen	Gene Ontology	GO:0034774
                    	positive regulation of Rho protein signal transduction	Gene Ontology	GO:0035025
                    	lipoprotein metabolic process	Gene Ontology	GO:0042157
                    	lipoprotein biosynthetic process	Gene Ontology	GO:0042158
                    	response to drug	Gene Ontology	GO:0042493
                    	chylomicron	Gene Ontology	GO:0042627
                    	cholesterol homeostasis	Gene Ontology	GO:0042632
                    	identical protein binding	Gene Ontology	GO:0042802
                    	blood vessel endothelial cell migration	Gene Ontology	GO:0043534
                    	response to estrogen	Gene Ontology	GO:0043627
                    	post-translational protein modification	Gene Ontology	GO:0043687
                    	reverse cholesterol transport	Gene Ontology	GO:0043691
                    	cellular protein metabolic process	Gene Ontology	GO:0044267
                    	chemorepellent activity	Gene Ontology	GO:0045499
                    	positive regulation of fatty acid biosynthetic process	Gene Ontology	GO:0045723
                    	phosphatidylcholine metabolic process	Gene Ontology	GO:0046470
                    	positive regulation of lipid biosynthetic process	Gene Ontology	GO:0046889
                    	negative regulation of inflammatory response	Gene Ontology	GO:0050728
                    	positive regulation of phagocytosis	Gene Ontology	GO:0050766
                    	protein stabilization	Gene Ontology	GO:0050821
                    	negative chemotaxis	Gene Ontology	GO:0050919
                    	positive regulation of lipoprotein lipase activity	Gene Ontology	GO:0051006
                    	vitamin transport	Gene Ontology	GO:0051180
                    	positive regulation of hydrolase activity	Gene Ontology	GO:0051345
                    	positive regulation of stress fiber assembly	Gene Ontology	GO:0051496
                    	transmembrane transport	Gene Ontology	GO:0055085
                    	phospholipid homeostasis	Gene Ontology	GO:0055091
                    	lipase inhibitor activity	Gene Ontology	GO:0055102
                    	negative regulation of lipase activity	Gene Ontology	GO:0060192
                    	phosphatidylcholine-sterol O-acyltransferase activator activity	Gene Ontology	GO:0060228
                    	negative regulation of cell adhesion molecule production	Gene Ontology	GO:0060354
                    	negative regulation of response to cytokine stimulus	Gene Ontology	GO:0060761
                    	collagen-containing extracellular matrix	Gene Ontology	GO:0062023
                    	extracellular exosome	Gene Ontology	GO:0070062
                    	triglyceride homeostasis	Gene Ontology	GO:0070328
                    	ERK1 and ERK2 cascade	Gene Ontology	GO:0070371
                    	cholesterol import	Gene Ontology	GO:0070508
                    	high-density lipoprotein particle receptor binding	Gene Ontology	GO:0070653
                    	endocytic vesicle lumen	Gene Ontology	GO:0071682
                    	blood microparticle	Gene Ontology	GO:0072562
                    	intermembrane lipid transfer	Gene Ontology	GO:0120009
                    	cholesterol transfer activity	Gene Ontology	GO:0120020
                    	positive regulation of substrate adhesion-dependent cell spreading	Gene Ontology	GO:1900026
                    	positive regulation of phospholipid efflux	Gene Ontology	GO:1902995
                    	extracellular vesicle	Gene Ontology	GO:1903561
GOslim:             	extracellular region	Gene Ontology Slim	GO:0005576
                    	extracellular space	Gene Ontology Slim	GO:0005615
                    	intracellular	Gene Ontology Slim	GO:0005622
                    	nucleus	Gene Ontology Slim	GO:0005634
                    	cytoplasm	Gene Ontology Slim	GO:0005737
                    	cytosol	Gene Ontology Slim	GO:0005829
                    	plasma membrane	Gene Ontology Slim	GO:0005886
                    	transport	Gene Ontology Slim	GO:0006810
                    	enzyme binding	Gene Ontology Slim	GO:0019899
                    	cytoplasmic vesicle	Gene Ontology Slim	GO:0031410
                    	organelle	Gene Ontology Slim	GO:0043226
                    	transmembrane transport	Gene Ontology Slim	GO:0055085
////
Query:              	FBN1
Gene:               	hsa:2200	FBN1, ACMICD, ECTOL1, FBN, GPHYSD2, MASS, MFLS, MFS1, OCTD, SGS, SSKS, WMS, WMS2
Entrez Gene ID:      	2200
Pathway:            	Beta5 beta6 beta7 and beta8 integrin cell surface interactions	PID	integrin5_pathway
                    	Beta1 integrin cell surface interactions	PID	integrin1_pathway
                    	Beta3 integrin cell surface interactions	PID	integrin3_pathway
                    	Elastic fibre formation	Reactome	R-HSA-1566948
                    	TGF-beta signaling pathway	KEGG PATHWAY	hsa04350
                    	Extracellular matrix organization	Reactome	R-HSA-1474244
                    	Metabolism of proteins	Reactome	R-HSA-392499
                    	Post-translational protein modification	Reactome	R-HSA-597592
                    	Regulation of Insulin-like Growth Factor (IGF) transport and uptake by Insulin-like Growth Factor Binding Proteins (IGFBPs)	Reactome	R-HSA-381426
                    	Integrin cell surface interactions	Reactome	R-HSA-216083
                    	Post-translational protein phosphorylation	Reactome	R-HSA-8957275
                    	Molecules associated with elastic fibres	Reactome	R-HSA-2129379
                    	Degradation of the extracellular matrix	Reactome	R-HSA-1474228
Disease:            	CANCER	GAD	
                    	Glaucoma	FunDO	2060
                    	NEUROLOGICAL	GAD	
                    	CARDIOVASCULAR	GAD	
                    	METABOLIC	GAD	
                    	BREAST CANCER	GAD	
                    	Encephalopathies	FunDO	2126
                    	Thyroid cancer	FunDO	2129
                    	PSYCH	GAD	
                    	BIPOLAR DISORDER	GAD	
                    	Marfan lipodystrophy syndrome	OMIM	616914
                    	CORONARY ARTERY DISEASE	GAD	
                    	DEVELOPMENTAL	GAD	
                    	Breast cancer	NHGRI GWAS Catalog	
                    	SYSTEMIC SCLEROSIS	GAD	
                    	MARFAN SYNDROME	GAD	
                    	AORTIC STIFFNESS	GAD	
                    	MITRAL VALVE PROLAPSE	GAD	
                    	SCLERODERMA	GAD	
                    	AORTIC STIFFNESS AND DISEASE SEVERITY	GAD	
                    	MARFAN PHENOTYPE	GAD	
                    	CHOLESTEROL, HDL	GAD	
                    	CHOLESTEROL	GAD	
                    	Systemic scleroderma	FunDO	1818
                    	Bone disease	FunDO	1824
                    	Drug abuse	FunDO	1870
                    	Mitral valve disease	FunDO	1960
                    	Connective tissue disease	FunDO	2027
                    	Tuberculosis	FunDO	2029
                    	Myelofibrosis	FunDO	2041
                    	Stiff skin syndrome	OMIM	184900
                    	HEIGHT	GAD	
                    	Thoracic aortic aneurysms and dissections	NHGRI GWAS Catalog	
                    	Skin diseases	KEGG DISEASE	
                    	Skin and soft tissue diseases	KEGG DISEASE	
                    	BODY MASS INDEX	GAD	
                    	Stiff skin syndrome	KEGG DISEASE	H01173
                    	Marfan syndrome	OMIM	154700
                    	Congenital malformations	KEGG DISEASE	
                    	Congenital malformations of eye	KEGG DISEASE	
                    	Ectopia lentis	KEGG DISEASE	H00662
                    	Congenital malformations of the musculoskeletal system	KEGG DISEASE	
                    	Acromicric dysplasia	KEGG DISEASE	H02228
                    	Other congenital malformations	KEGG DISEASE	
                    	Weill-Marchesani syndrome	KEGG DISEASE	H00673
                    	Marfan syndrome	KEGG DISEASE	H00653
                    	MASS phenotype	KEGG DISEASE	H00661
                    	Geleophysic dysplasia	KEGG DISEASE	H00900
                    	Acromicric dysplasia	OMIM	102370
                    	Weill-Marchesani syndrome 2, dominant	OMIM	608328
                    	MASS syndrome	OMIM	604308
                    	Ectopia lentis, familial	OMIM	129600
                    	PARKINSON DISEASE	GAD	
                    	BODY WEIGHT CHANGES	GAD	
                    	AORTIC ANEURYSM, THORACIC	GAD	
                    	Geleophysic dysplasia 2	OMIM	614185
GO:                 	skeletal system development	Gene Ontology	GO:0001501
                    	microfibril	Gene Ontology	GO:0001527
                    	metanephros development	Gene Ontology	GO:0001656
                    	integrin binding	Gene Ontology	GO:0005178
                    	hormone activity	Gene Ontology	GO:0005179
                    	extracellular matrix structural constituent	Gene Ontology	GO:0005201
                    	calcium ion binding	Gene Ontology	GO:0005509
                    	protein binding	Gene Ontology	GO:0005515
                    	extracellular region	Gene Ontology	GO:0005576
                    	basement membrane	Gene Ontology	GO:0005604
                    	extracellular space	Gene Ontology	GO:0005615
                    	endoplasmic reticulum lumen	Gene Ontology	GO:0005788
                    	signal transduction	Gene Ontology	GO:0007165
                    	heart development	Gene Ontology	GO:0007507
                    	heparin binding	Gene Ontology	GO:0008201
                    	anatomical structure morphogenesis	Gene Ontology	GO:0009653
                    	extracellular matrix constituent conferring elasticity	Gene Ontology	GO:0030023
                    	extracellular matrix organization	Gene Ontology	GO:0030198
                    	extracellular matrix	Gene Ontology	GO:0031012
                    	cell adhesion mediated by integrin	Gene Ontology	GO:0033627
                    	sequestering of BMP in extracellular matrix	Gene Ontology	GO:0035582
                    	sequestering of TGFbeta in extracellular matrix	Gene Ontology	GO:0035583
                    	identical protein binding	Gene Ontology	GO:0042802
                    	camera-type eye development	Gene Ontology	GO:0043010
                    	post-translational protein modification	Gene Ontology	GO:0043687
                    	cellular protein metabolic process	Gene Ontology	GO:0044267
                    	protein-containing complex binding	Gene Ontology	GO:0044877
                    	negative regulation of osteoclast differentiation	Gene Ontology	GO:0045671
                    	embryonic eye morphogenesis	Gene Ontology	GO:0048048
                    	post-embryonic eye morphogenesis	Gene Ontology	GO:0048050
                    	collagen-containing extracellular matrix	Gene Ontology	GO:0062023
                    	cellular response to transforming growth factor beta stimulus	Gene Ontology	GO:0071560
                    	cellular response to insulin-like growth factor stimulus	Gene Ontology	GO:1990314
                    	negative regulation of osteoclast development	Gene Ontology	GO:2001205
GOslim:             	extracellular region	Gene Ontology Slim	GO:0005576
                    	extracellular space	Gene Ontology Slim	GO:0005615
                    	extracellular matrix organization	Gene Ontology Slim	GO:0030198
                    	extracellular matrix	Gene Ontology Slim	GO:0031012
////
Query:              	FBN2
Gene:               	hsa:2201	FBN2, CCA, DA9, EOMD
Entrez Gene ID:      	2201
Pathway:            	Elastic fibre formation	Reactome	R-HSA-1566948
                    	Extracellular matrix organization	Reactome	R-HSA-1474244
                    	Molecules associated with elastic fibres	Reactome	R-HSA-2129379
                    	Degradation of the extracellular matrix	Reactome	R-HSA-1474228
Disease:            	CARDIOVASCULAR	GAD	
                    	Macular degeneration, early-onset	OMIM	616118
                    	METABOLIC	GAD	
                    	AGING	GAD	
                    	LIFE EXPECTANCY	GAD	
                    	VISION	GAD	
                    	OBESITY	GAD	
                    	MYOCARDIAL INFARCTION	GAD	
                    	CORONARY ARTERY DISEASE	GAD	
                    	DEVELOPMENTAL	GAD	
                    	CONGENITAL CONTRACTURAL ARACHNODACTYLY	GAD	
                    	Intracranial aneurysm	FunDO	1801
                    	Bone disease	FunDO	1824
                    	Height	NHGRI GWAS Catalog	
                    	MACULAR DEGENERATION	GAD	
                    	Temperament	NHGRI GWAS Catalog	
                    	DIABETES MELLITUS	GAD	
                    	Obesity (extreme)	NHGRI GWAS Catalog	
                    	CREATININE	GAD	
                    	Congenital malformations	KEGG DISEASE	
                    	Congenital malformations of the musculoskeletal system	KEGG DISEASE	
                    	Congenital contractural arachnodactyly	KEGG DISEASE	H00660
                    	Other congenital malformations	KEGG DISEASE	
                    	Distal arthrogryposis	KEGG DISEASE	H00811
                    	BODY HEIGHT	GAD	
                    	OBESITY (EXTREME)	GAD	
                    	Contractural arachnodactyly, congenital	OMIM	121050
                    	BODY WEIGHTS AND MEASURES	GAD	
GO:                 	microfibril	Gene Ontology	GO:0001527
                    	extracellular matrix structural constituent	Gene Ontology	GO:0005201
                    	calcium ion binding	Gene Ontology	GO:0005509
                    	protein binding	Gene Ontology	GO:0005515
                    	extracellular region	Gene Ontology	GO:0005576
                    	anatomical structure morphogenesis	Gene Ontology	GO:0009653
                    	extracellular matrix constituent conferring elasticity	Gene Ontology	GO:0030023
                    	extracellular matrix organization	Gene Ontology	GO:0030198
                    	embryonic limb morphogenesis	Gene Ontology	GO:0030326
                    	positive regulation of bone mineralization	Gene Ontology	GO:0030501
                    	extracellular matrix	Gene Ontology	GO:0031012
                    	sequestering of TGFbeta in extracellular matrix	Gene Ontology	GO:0035583
                    	camera-type eye development	Gene Ontology	GO:0043010
                    	positive regulation of osteoblast differentiation	Gene Ontology	GO:0045669
                    	embryonic eye morphogenesis	Gene Ontology	GO:0048048
                    	bone trabecula formation	Gene Ontology	GO:0060346
                    	collagen-containing extracellular matrix	Gene Ontology	GO:0062023
GOslim:             	extracellular region	Gene Ontology Slim	GO:0005576
                    	extracellular matrix organization	Gene Ontology Slim	GO:0030198
                    	extracellular matrix	Gene Ontology Slim	GO:0031012
////
Query:              	C3
Gene:               	hsa:718	C3, AHUS5, ARMD9, ASP, C3a, C3b, CPAMD1, HEL-S-62p
Entrez Gene ID:      	718
Pathway:            	Phagosome	KEGG PATHWAY	hsa04145
                    	Beta2 integrin cell surface interactions	PID	integrin2_pathway
                    	Leishmaniasis	KEGG PATHWAY	hsa05140
                    	Staphylococcus aureus infection	KEGG PATHWAY	hsa05150
                    	Tuberculosis	KEGG PATHWAY	hsa05152
                    	Systemic lupus erythematosus	KEGG PATHWAY	hsa05322
                    	alternative complement pathway	BioCarta	100243
                    	Validated nuclear estrogen receptor alpha network	PID	era_genomic_pathway
                    	classical complement pathway	BioCarta	100200
                    	Herpes simplex virus 1 infection	KEGG PATHWAY	hsa05168
                    	Neuroactive ligand-receptor interaction	KEGG PATHWAY	hsa04080
                    	lectin induced complement pathway	BioCarta	100118
                    	Class A/1 (Rhodopsin-like receptors)	Reactome	R-HSA-373076
                    	GPCR downstream signalling	Reactome	R-HSA-388396
                    	Viral carcinogenesis	KEGG PATHWAY	hsa05203
                    	Validated nuclear estrogen receptor beta network	PID	erb_genomic_pathway
                    	Kaposi sarcoma-associated herpesvirus infection	KEGG PATHWAY	hsa05167
                    	Legionellosis	KEGG PATHWAY	hsa05134
                    	Complement and coagulation cascades	KEGG PATHWAY	hsa04610
                    	Pertussis	KEGG PATHWAY	hsa05133
                    	Chagas disease (American trypanosomiasis)	KEGG PATHWAY	hsa05142
                    	Immune System	Reactome	R-HSA-168256
                    	Adaptive Immune System	Reactome	R-HSA-1280218
                    	Alternative complement activation	Reactome	R-HSA-173736
                    	Signaling by GPCR	Reactome	R-HSA-372790
                    	Complement cascade	Reactome	R-HSA-166658
                    	Metabolism of proteins	Reactome	R-HSA-392499
                    	Peptide ligand-binding receptors	Reactome	R-HSA-375276
                    	Post-translational protein modification	Reactome	R-HSA-597592
                    	Regulation of Insulin-like Growth Factor (IGF) transport and uptake by Insulin-like Growth Factor Binding Proteins (IGFBPs)	Reactome	R-HSA-381426
                    	Signal Transduction	Reactome	R-HSA-162582
                    	Activation of C3 and C5	Reactome	R-HSA-174577
                    	Regulation of Complement cascade	Reactome	R-HSA-977606
                    	G alpha (i) signalling events	Reactome	R-HSA-418594
                    	GPCR ligand binding	Reactome	R-HSA-500792
                    	Initial triggering of complement	Reactome	R-HSA-166663
                    	Immunoregulatory interactions between a Lymphoid and a non-Lymphoid cell	Reactome	R-HSA-198933
                    	Post-translational protein phosphorylation	Reactome	R-HSA-8957275
                    	Innate Immune System	Reactome	R-HSA-168249
                    	Neutrophil degranulation	Reactome	R-HSA-6798695
Disease:            	IMMUNE	GAD	
                    	METABOLIC	GAD	
                    	CIRRHOSIS	GAD	
                    	INFECTION	GAD	
                    	Triglycerides	NHGRI GWAS Catalog	
                    	Hyperlipidemia	FunDO	2097
                    	ASTHMA	GAD	
                    	VISION	GAD	
                    	Amyotrophic lateral sclerosis	FunDO	2134
                    	Lupus erythematosus	FunDO	2146
                    	Immune system diseases	KEGG DISEASE	
                    	Primary immunodeficiency	KEGG DISEASE	
                    	Classic complement pathway component defects	KEGG DISEASE	H00102
                    	Infertility	FunDO	2241
                    	Nervous system diseases	KEGG DISEASE	
                    	Alzheimer's disease	FunDO	1740
                    	CHOLESTEROL	GAD	
                    	Macular degeneration	FunDO	1840
                    	Eye disease	KEGG DISEASE	
                    	Age-related macular degeneration	NHGRI GWAS Catalog	
                    	Age-related macular degeneration	KEGG DISEASE	H00821
                    	Drug abuse	FunDO	1870
                    	Endometriosis	FunDO	1901
                    	Depression	FunDO	1907
                    	Stroke	FunDO	1954
                    	Cardiovascular diseases	KEGG DISEASE	
                    	Aortic valve disease	FunDO	1992
                    	Dental plaque	FunDO	1997
                    	Tuberculosis	FunDO	2029
                    	Kidney disease	FunDO	2032
                    	Complement C3 and C4 levels	NHGRI GWAS Catalog	
                    	MACULAR DEGENERATION	GAD	
                    	Hematologic diseases	KEGG DISEASE	
                    	Age-related macular degeneration (CNV)	NHGRI GWAS Catalog	
                    	Age-related macular degeneration (GA)	NHGRI GWAS Catalog	
                    	Atypical hemolytic uremic syndrome	KEGG DISEASE	H01434
                    	Macular degeneration, age-related, 9	OMIM	611378
                    	Hemolytic uremic syndrome, atypical, susceptibility to, 5	OMIM	612925
                    	RESPIRATORY SYNCYTIAL VIRUS BRONCHIOLITIS	GAD	
                    	HIP	GAD	
                    	C3 deficiency	OMIM	613779
GO:                 	positive regulation of type IIa hypersensitivity	Gene Ontology	GO:0001798
                    	positive regulation of protein phosphorylation	Gene Ontology	GO:0001934
                    	positive regulation of activation of membrane attack complex	Gene Ontology	GO:0001970
                    	endopeptidase inhibitor activity	Gene Ontology	GO:0004866
                    	signaling receptor binding	Gene Ontology	GO:0005102
                    	protein binding	Gene Ontology	GO:0005515
                    	extracellular region	Gene Ontology	GO:0005576
                    	extracellular space	Gene Ontology	GO:0005615
                    	endoplasmic reticulum lumen	Gene Ontology	GO:0005788
                    	plasma membrane	Gene Ontology	GO:0005886
                    	fatty acid metabolic process	Gene Ontology	GO:0006631
                    	inflammatory response	Gene Ontology	GO:0006954
                    	immune response	Gene Ontology	GO:0006955
                    	complement activation	Gene Ontology	GO:0006956
                    	complement activation, alternative pathway	Gene Ontology	GO:0006957
                    	complement activation, classical pathway	Gene Ontology	GO:0006958
                    	signal transduction	Gene Ontology	GO:0007165
                    	G protein-coupled receptor signaling pathway	Gene Ontology	GO:0007186
                    	response to bacterium	Gene Ontology	GO:0009617
                    	cell surface	Gene Ontology	GO:0009986
                    	positive regulation of vascular endothelial growth factor production	Gene Ontology	GO:0010575
                    	positive regulation of glucose transmembrane transport	Gene Ontology	GO:0010828
                    	regulation of triglyceride biosynthetic process	Gene Ontology	GO:0010866
                    	positive regulation of lipid storage	Gene Ontology	GO:0010884
                    	negative regulation of endopeptidase activity	Gene Ontology	GO:0010951
                    	neuron remodeling	Gene Ontology	GO:0016322
                    	regulation of complement activation	Gene Ontology	GO:0030449
                    	C5L2 anaphylatoxin chemotactic receptor binding	Gene Ontology	GO:0031715
                    	protein-containing complex	Gene Ontology	GO:0032991
                    	secretory granule lumen	Gene Ontology	GO:0034774
                    	azurophil granule lumen	Gene Ontology	GO:0035578
                    	neutrophil degranulation	Gene Ontology	GO:0043312
                    	post-translational protein modification	Gene Ontology	GO:0043687
                    	cellular protein metabolic process	Gene Ontology	GO:0044267
                    	positive regulation of G protein-coupled receptor signaling pathway	Gene Ontology	GO:0045745
                    	positive regulation of angiogenesis	Gene Ontology	GO:0045766
                    	positive regulation of receptor-mediated endocytosis	Gene Ontology	GO:0048260
                    	regulation of immune response	Gene Ontology	GO:0050776
                    	positive regulation of phagocytosis, engulfment	Gene Ontology	GO:0060100
                    	extracellular exosome	Gene Ontology	GO:0070062
                    	blood microparticle	Gene Ontology	GO:0072562
                    	amyloid-beta clearance	Gene Ontology	GO:0097242
                    	complement-dependent cytotoxicity	Gene Ontology	GO:0097278
                    	complement-mediated synapse pruning	Gene Ontology	GO:0150062
                    	vertebrate eye-specific patterning	Gene Ontology	GO:0150064
                    	cell surface receptor signaling pathway involved in cell-cell signaling	Gene Ontology	GO:1905114
                    	positive regulation of apoptotic cell clearance	Gene Ontology	GO:2000427
GOslim:             	extracellular region	Gene Ontology Slim	GO:0005576
                    	extracellular space	Gene Ontology Slim	GO:0005615
                    	plasma membrane	Gene Ontology Slim	GO:0005886
                    	signal transduction	Gene Ontology Slim	GO:0007165
                    	lipid binding	Gene Ontology Slim	GO:0008289
////
Query:              	TRAF6
Gene:               	hsa:7189	TRAF6, MGC:3310, RNF85
Entrez Gene ID:      	7189
Pathway:            	NF-kappa B signaling pathway	KEGG PATHWAY	hsa04064
                    	Leishmaniasis	KEGG PATHWAY	hsa05140
                    	Tuberculosis	KEGG PATHWAY	hsa05152
                    	Canonical NF-kappaB pathway	PID	nfkappabcanonicalpathway
                    	Epstein-Barr virus infection	KEGG PATHWAY	hsa05169
                    	Cell death signalling via NRAGE, NRIF and NADE	Reactome	R-HSA-204998
                    	Osteoclast differentiation	KEGG PATHWAY	hsa04380
                    	Toll receptor signaling pathway	PANTHER	P00054
                    	p75NTR signals via NF-kB	Reactome	R-HSA-193639
                    	MAPK signaling pathway	KEGG PATHWAY	hsa04010
                    	CD40/CD40L signaling	PID	cd40_pathway
                    	Toll-like receptor signaling pathway	KEGG PATHWAY	hsa04620
                    	Regulated proteolysis of p75NTR	Reactome	R-HSA-193692
                    	Downstream TCR signaling	Reactome	R-HSA-202424
                    	Herpes simplex virus 1 infection	KEGG PATHWAY	hsa05168
                    	BCR signaling pathway	PID	bcr_5pathway
                    	p38 MAPK pathway	PANTHER	P05918
                    	TCR signaling in na&#xef;ve CD8+ T cells	PID	cd8tcrpathway
                    	Nucleotide-binding domain, leucine rich repeat containing receptor (NLR) signaling pathways	Reactome	R-HSA-168643
                    	Ubiquitin mediated proteolysis	KEGG PATHWAY	hsa04120
                    	Autophagy - animal	KEGG PATHWAY	hsa04140
                    	Regulation of p38-alpha and p38-beta	PID	p38alphabetapathway
                    	p75(NTR)-mediated signaling	PID	p75ntrpathway
                    	p38 MAPK signaling pathway	PID	p38_mkk3_6pathway
                    	cd40l signaling pathway	BioCarta	100213
                    	CCKR signaling map	PANTHER	P06959
                    	Pathways in cancer	KEGG PATHWAY	hsa05200
                    	Endocytosis	KEGG PATHWAY	hsa04144
                    	yaci and bcma stimulation of b cell immune responses	BioCarta	100024
                    	Human immunodeficiency virus 1 infection	KEGG PATHWAY	hsa05170
                    	Neurotrophin signaling pathway	KEGG PATHWAY	hsa04722
                    	FCERI mediated NF-kB activation	Reactome	R-HSA-2871837
                    	IL1-mediated signaling events	PID	il1pathway
                    	Interleukin-1 signaling	Reactome	R-HSA-9020702
                    	signal transduction through il1r	BioCarta	100132
                    	Hepatitis C	KEGG PATHWAY	hsa05160
                    	nf-kb signaling pathway	BioCarta	100097
                    	TCR signaling in na&#xef;ve CD4+ T cells	PID	tcr_pathway
                    	Hepatitis B	KEGG PATHWAY	hsa05161
                    	bone remodeling	BioCarta	100052
                    	RIG-I-like receptor signaling pathway	KEGG PATHWAY	hsa04622
                    	Pertussis	KEGG PATHWAY	hsa05133
                    	toll-like receptor pathway	BioCarta	100013
                    	Yersinia infection	KEGG PATHWAY	hsa05135
                    	PD-L1 expression and PD-1 checkpoint pathway in cancer	KEGG PATHWAY	hsa05235
                    	Chagas disease (American trypanosomiasis)	KEGG PATHWAY	hsa05142
                    	PIP3 activates AKT signaling	Reactome	R-HSA-1257604
                    	NOD-like receptor signaling pathway	KEGG PATHWAY	hsa04621
                    	Measles	KEGG PATHWAY	hsa05162
                    	IL-17 signaling pathway	KEGG PATHWAY	hsa04657
                    	Toxoplasmosis	KEGG PATHWAY	hsa05145
                    	Small cell lung cancer	KEGG PATHWAY	hsa05222
                    	TRIF(TICAM1)-mediated TLR4 signaling 	Reactome	R-HSA-937061
                    	Toll Like Receptor TLR6:TLR2 Cascade	Reactome	R-HSA-168188
                    	Death Receptor Signalling	Reactome	R-HSA-73887
                    	Ub-specific processing proteases	Reactome	R-HSA-5689880
                    	Immune System	Reactome	R-HSA-168256
                    	Adaptive Immune System	Reactome	R-HSA-1280218
                    	Deubiquitination	Reactome	R-HSA-5688426
                    	CLEC7A (Dectin-1) signaling	Reactome	R-HSA-5607764
                    	Intracellular signaling by second messengers	Reactome	R-HSA-9006925
                    	IKK complex recruitment mediated by RIP1	Reactome	R-HSA-937041
                    	TRAF6-mediated induction of TAK1 complex within TLR4 complex	Reactome	R-HSA-937072
                    	MyD88 dependent cascade initiated on endosome	Reactome	R-HSA-975155
                    	Interleukin-17 signaling	Reactome	R-HSA-448424
                    	p75 NTR receptor-mediated signalling	Reactome	R-HSA-193704
                    	C-type lectin receptors (CLRs)	Reactome	R-HSA-5621481
                    	Metabolism of proteins	Reactome	R-HSA-392499
                    	Post-translational protein modification	Reactome	R-HSA-597592
                    	TRAF6 mediated induction of NFkB and MAP kinases upon TLR7/8 or 9 activation	Reactome	R-HSA-975138
                    	TRAF6 mediated NF-kB activation	Reactome	R-HSA-933542
                    	Negative regulation of the PI3K/AKT network	Reactome	R-HSA-199418
                    	p75NTR recruits signalling complexes	Reactome	R-HSA-209543
                    	Toll-like Receptor Cascades	Reactome	R-HSA-168898
                    	TICAM1, RIP1-mediated IKK complex recruitment 	Reactome	R-HSA-168927
                    	TRAF6 mediated IRF7 activation	Reactome	R-HSA-933541
                    	Cytokine Signaling in Immune system	Reactome	R-HSA-1280215
                    	TICAM1,TRAF6-dependent induction of TAK1 complex	Reactome	R-HSA-9014325
                    	Signal Transduction	Reactome	R-HSA-162582
                    	MyD88 cascade initiated on plasma membrane	Reactome	R-HSA-975871
                    	NF-kB is activated and signals survival	Reactome	R-HSA-209560
                    	DDX58/IFIH1-mediated induction of interferon-alpha/beta	Reactome	R-HSA-168928
                    	Fc epsilon receptor (FCERI) signaling	Reactome	R-HSA-2454202
                    	activated TAK1 mediates p38 MAPK activation	Reactome	R-HSA-450302
                    	Interleukin-1 family signaling	Reactome	R-HSA-446652
                    	Ovarian tumor domain proteases	Reactome	R-HSA-5689896
                    	TRAF6 mediated IRF7 activation in TLR7/8 or 9 signaling	Reactome	R-HSA-975110
                    	IRAK1 recruits IKK complex	Reactome	R-HSA-937039
                    	Toll Like Receptor 5 (TLR5) Cascade	Reactome	R-HSA-168176
                    	Signaling by Interleukins	Reactome	R-HSA-449147
                    	Toll Like Receptor TLR1:TLR2 Cascade	Reactome	R-HSA-168179
                    	Toll Like Receptor 9 (TLR9) Cascade	Reactome	R-HSA-168138
                    	Toll Like Receptor 4 (TLR4) Cascade	Reactome	R-HSA-166016
                    	Toll Like Receptor 3 (TLR3) Cascade	Reactome	R-HSA-168164
                    	MyD88:MAL(TIRAP) cascade initiated on plasma membrane	Reactome	R-HSA-166058
                    	IRAK1 recruits IKK complex upon TLR7/8 or 9 stimulation	Reactome	R-HSA-975144
                    	PI5P, PP2A and IER3 Regulate PI3K/AKT Signaling	Reactome	R-HSA-6811558
                    	TCR signaling	Reactome	R-HSA-202403
                    	Innate Immune System	Reactome	R-HSA-168249
                    	TAK1 activates NFkB by phosphorylation and activation of IKKs complex	Reactome	R-HSA-445989
                    	Toll Like Receptor 10 (TLR10) Cascade	Reactome	R-HSA-168142
                    	Toll Like Receptor 7/8 (TLR7/8) Cascade	Reactome	R-HSA-168181
                    	IRAK2 mediated activation of TAK1 complex	Reactome	R-HSA-937042
                    	IRAK2 mediated activation of TAK1 complex upon TLR7/8 or 9 stimulation	Reactome	R-HSA-975163
                    	MyD88-independent TLR4 cascade 	Reactome	R-HSA-166166
                    	JNK (c-Jun kinases) phosphorylation and  activation mediated by activated human TAK1	Reactome	R-HSA-450321
                    	MAP kinase activation	Reactome	R-HSA-450294
                    	NOD1/2 Signaling Pathway	Reactome	R-HSA-168638
                    	NRIF signals cell death from the nucleus	Reactome	R-HSA-205043
                    	Toll Like Receptor 2 (TLR2) Cascade	Reactome	R-HSA-181438
Disease:            	Infection	FunDO	2052
                    	Rheumatoid arthritis	NHGRI GWAS Catalog	
                    	Osteoporosis	FunDO	2138
                    	Ectodermal dysplasia	FunDO	1719
GO:                 	negative regulation of transcription by RNA polymerase II	Gene Ontology	GO:0000122
                    	activation of MAPK activity	Gene Ontology	GO:0000187
                    	protein polyubiquitination	Gene Ontology	GO:0000209
                    	ossification	Gene Ontology	GO:0001503
                    	in utero embryonic development	Gene Ontology	GO:0001701
                    	neural tube closure	Gene Ontology	GO:0001843
                    	stimulatory C-type lectin receptor signaling pathway	Gene Ontology	GO:0002223
                    	toll-like receptor signaling pathway	Gene Ontology	GO:0002224
                    	positive regulation of T cell cytokine production	Gene Ontology	GO:0002726
                    	MyD88-dependent toll-like receptor signaling pathway	Gene Ontology	GO:0002755
                    	ubiquitin-protein transferase activity	Gene Ontology	GO:0004842
                    	tumor necrosis factor receptor binding	Gene Ontology	GO:0005164
                    	protein binding	Gene Ontology	GO:0005515
                    	nucleus	Gene Ontology	GO:0005634
                    	cytoplasm	Gene Ontology	GO:0005737
                    	lipid droplet	Gene Ontology	GO:0005811
                    	cytosol	Gene Ontology	GO:0005829
                    	plasma membrane	Gene Ontology	GO:0005886
                    	cell cortex	Gene Ontology	GO:0005938
                    	cellular response to DNA damage stimulus	Gene Ontology	GO:0006974
                    	I-kappaB kinase/NF-kappaB signaling	Gene Ontology	GO:0007249
                    	activation of NF-kappaB-inducing kinase activity	Gene Ontology	GO:0007250
                    	JNK cascade	Gene Ontology	GO:0007254
                    	zinc ion binding	Gene Ontology	GO:0008270
                    	cytoplasmic side of plasma membrane	Gene Ontology	GO:0009898
                    	endosome membrane	Gene Ontology	GO:0010008
                    	protein deubiquitination	Gene Ontology	GO:0016579
                    	antigen processing and presentation of exogenous peptide antigen via MHC class II	Gene Ontology	GO:0019886
                    	protein kinase binding	Gene Ontology	GO:0019901
                    	osteoclast differentiation	Gene Ontology	GO:0030316
                    	membrane protein intracellular domain proteolysis	Gene Ontology	GO:0031293
                    	positive regulation of protein ubiquitination	Gene Ontology	GO:0031398
                    	mitogen-activated protein kinase kinase kinase binding	Gene Ontology	GO:0031435
                    	ubiquitin conjugating enzyme binding	Gene Ontology	GO:0031624
                    	ubiquitin protein ligase binding	Gene Ontology	GO:0031625
                    	positive regulation of lipopolysaccharide-mediated signaling pathway	Gene Ontology	GO:0031666
                    	thioesterase binding	Gene Ontology	GO:0031996
                    	activation of protein kinase activity	Gene Ontology	GO:0032147
                    	positive regulation of interleukin-2 production	Gene Ontology	GO:0032743
                    	protein-containing complex	Gene Ontology	GO:0032991
                    	tumor necrosis factor-mediated signaling pathway	Gene Ontology	GO:0033209
                    	toll-like receptor 9 signaling pathway	Gene Ontology	GO:0034162
                    	CD40 receptor complex	Gene Ontology	GO:0035631
                    	Fc-epsilon receptor signaling pathway	Gene Ontology	GO:0038095
                    	T-helper 1 type immune response	Gene Ontology	GO:0042088
                    	positive regulation of T cell proliferation	Gene Ontology	GO:0042102
                    	odontogenesis of dentin-containing tooth	Gene Ontology	GO:0042475
                    	identical protein binding	Gene Ontology	GO:0042802
                    	histone deacetylase binding	Gene Ontology	GO:0042826
                    	myeloid dendritic cell differentiation	Gene Ontology	GO:0043011
                    	positive regulation of apoptotic process	Gene Ontology	GO:0043065
                    	negative regulation of apoptotic process	Gene Ontology	GO:0043066
                    	regulation of I-kappaB kinase/NF-kappaB signaling	Gene Ontology	GO:0043122
                    	positive regulation of I-kappaB kinase/NF-kappaB signaling	Gene Ontology	GO:0043123
                    	protein kinase B binding	Gene Ontology	GO:0043422
                    	positive regulation of JUN kinase activity	Gene Ontology	GO:0043507
                    	bone resorption	Gene Ontology	GO:0045453
                    	positive regulation of osteoclast differentiation	Gene Ontology	GO:0045672
                    	negative regulation of transcription, DNA-templated	Gene Ontology	GO:0045892
                    	positive regulation of transcription by RNA polymerase II	Gene Ontology	GO:0045944
                    	positive regulation of JNK cascade	Gene Ontology	GO:0046330
                    	protein N-terminus binding	Gene Ontology	GO:0047485
                    	cell development	Gene Ontology	GO:0048468
                    	perinuclear region of cytoplasm	Gene Ontology	GO:0048471
                    	positive regulation of smooth muscle cell proliferation	Gene Ontology	GO:0048661
                    	T cell receptor signaling pathway	Gene Ontology	GO:0050852
                    	regulation of immunoglobulin secretion	Gene Ontology	GO:0051023
                    	positive regulation of DNA-binding transcription factor activity	Gene Ontology	GO:0051091
                    	positive regulation of NF-kappaB transcription factor activity	Gene Ontology	GO:0051092
                    	protein autoubiquitination	Gene Ontology	GO:0051865
                    	ubiquitin protein ligase activity	Gene Ontology	GO:0061630
                    	nucleotide-binding oligomerization domain containing signaling pathway	Gene Ontology	GO:0070423
                    	interleukin-1-mediated signaling pathway	Gene Ontology	GO:0070498
                    	protein K63-linked ubiquitination	Gene Ontology	GO:0070534
                    	response to interleukin-1	Gene Ontology	GO:0070555
                    	cellular response to lipopolysaccharide	Gene Ontology	GO:0071222
                    	cellular response to cytokine stimulus	Gene Ontology	GO:0071345
                    	plasma membrane signaling receptor complex	Gene Ontology	GO:0098802
                    	positive regulation of NIK/NF-kappaB signaling	Gene Ontology	GO:1901224
                    	positive regulation of leukocyte adhesion to vascular endothelial cell	Gene Ontology	GO:1904996
                    	positive regulation of transcription regulatory region DNA binding	Gene Ontology	GO:2000679
GOslim:             	intracellular	Gene Ontology Slim	GO:0005622
                    	nucleus	Gene Ontology Slim	GO:0005634
                    	nucleolus	Gene Ontology Slim	GO:0005730
                    	cytoplasm	Gene Ontology Slim	GO:0005737
                    	mitochondrion	Gene Ontology Slim	GO:0005739
                    	lipid droplet	Gene Ontology Slim	GO:0005811
                    	cytosol	Gene Ontology Slim	GO:0005829
                    	plasma membrane	Gene Ontology Slim	GO:0005886
                    	ligase activity	Gene Ontology Slim	GO:0016874
                    	organelle	Gene Ontology Slim	GO:0043226
////
Query:              	NOTCH1
Gene:               	hsa:4851	NOTCH1, AOS5, AOVD1, TAN1, hN1
Entrez Gene ID:      	4851
Pathway:            	Signaling by NOTCH1 PEST Domain Mutants in Cancer	Reactome	R-HSA-2644602
                    	Notch-mediated HES/HEY network	PID	hes_heypathway
                    	Endocrine resistance	KEGG PATHWAY	hsa01522
                    	MicroRNAs in cancer	KEGG PATHWAY	hsa05206
                    	Pre-NOTCH Processing in the Endoplasmic Reticulum	Reactome	R-HSA-1912399
                    	Alzheimer disease-presenilin pathway	PANTHER	P00004
                    	Validated transcriptional targets of deltaNp63 isoforms	PID	deltanp63pathway
                    	Angiogenesis	PANTHER	P00005
                    	NOTCH4 Intracellular Domain Regulates Transcription	Reactome	R-HSA-9013695
                    	Human papillomavirus infection	KEGG PATHWAY	hsa05165
                    	Pathways in cancer	KEGG PATHWAY	hsa05200
                    	Notch signaling pathway	PANTHER	P00045
                    	proteolysis and signaling pathway of notch	BioCarta	100091
                    	segmentation clock	BioCarta	100146
                    	Notch signaling pathway	KEGG PATHWAY	hsa04330
                    	Thyroid hormone signaling pathway	KEGG PATHWAY	hsa04919
                    	Presenilin action in Notch and Wnt signaling	PID	ps1pathway
                    	Notch signaling pathway	PID	notch_pathway
                    	Breast cancer	KEGG PATHWAY	hsa05224
                    	Th1 and Th2 cell differentiation	KEGG PATHWAY	hsa04658
                    	Developmental Biology	Reactome	R-HSA-1266738
                    	Signaling by NOTCH1 HD Domain Mutants in Cancer	Reactome	R-HSA-2691230
                    	Prion diseases	KEGG PATHWAY	hsa05020
                    	Activated NOTCH1 Transmits Signal to the Nucleus	Reactome	R-HSA-2122948
                    	Constitutive Signaling by NOTCH1 HD+PEST Domain Mutants	Reactome	R-HSA-2894862
                    	RUNX3 regulates NOTCH signaling	Reactome	R-HSA-8941856
                    	Pre-NOTCH Expression and Processing	Reactome	R-HSA-1912422
                    	Regulation of gene expression in late stage (branching morphogenesis) pancreatic bud precursor cells	Reactome	R-HSA-210744
                    	FBXW7 Mutants and NOTCH1 in Cancer	Reactome	R-HSA-2644605
                    	Constitutive Signaling by NOTCH1 t(7;9)(NOTCH1:M1580_K2555) Translocation Mutant	Reactome	R-HSA-2660826
                    	Gene expression (Transcription)	Reactome	R-HSA-74160
                    	Signaling by NOTCH1 t(7;9)(NOTCH1:M1580_K2555) Translocation Mutant	Reactome	R-HSA-2660825
                    	Signaling by NOTCH1 HD+PEST Domain Mutants in Cancer	Reactome	R-HSA-2894858
                    	Defective LFNG causes SCDO3	Reactome	R-HSA-5083630
                    	Signal Transduction	Reactome	R-HSA-162582
                    	Signaling by NOTCH	Reactome	R-HSA-157118
                    	Diseases of glycosylation	Reactome	R-HSA-3781865
                    	Constitutive Signaling by NOTCH1 HD Domain Mutants	Reactome	R-HSA-2691232
                    	Transcriptional regulation by RUNX3	Reactome	R-HSA-8878159
                    	NOTCH3 Intracellular Domain Regulates Transcription	Reactome	R-HSA-9013508
                    	Generic Transcription Pathway	Reactome	R-HSA-212436
                    	NOTCH1 Intracellular Domain Regulates Transcription	Reactome	R-HSA-2122947
                    	Constitutive Signaling by NOTCH1 PEST Domain Mutants	Reactome	R-HSA-2644606
                    	Regulation of beta-cell development	Reactome	R-HSA-186712
                    	Diseases of signal transduction	Reactome	R-HSA-5663202
                    	Diseases associated with O-glycosylation of proteins	Reactome	R-HSA-3906995
                    	Loss of Function of FBXW7 in Cancer and NOTCH1 Signaling	Reactome	R-HSA-2644607
                    	Disease	Reactome	R-HSA-1643685
                    	Signaling by NOTCH4	Reactome	R-HSA-9013694
                    	Signaling by NOTCH1	Reactome	R-HSA-1980143
                    	Signaling by NOTCH3	Reactome	R-HSA-9012852
                    	Pre-NOTCH Processing in Golgi	Reactome	R-HSA-1912420
                    	Notch-HLH transcription pathway	Reactome	R-HSA-350054
                    	RNA Polymerase II Transcription	Reactome	R-HSA-73857
                    	Pre-NOTCH Transcription and Translation	Reactome	R-HSA-1912408
                    	Signaling by NOTCH1 in Cancer	Reactome	R-HSA-2644603
Disease:            	Cancers	KEGG DISEASE	
                    	CANCER	GAD	
                    	Cancers of the breast and female genital organs	KEGG DISEASE	
                    	Breast cancer	KEGG DISEASE	H00031
                    	LEUKEMIA	GAD	
                    	Cancers of haematopoietic and lymphoid tissues	KEGG DISEASE	
                    	T-cell acute lymphoblastic leukemia	KEGG DISEASE	H00002
                    	RENAL	GAD	
                    	KIDNEY FAILURE, CHRONIC	GAD	
                    	Congenital malformations	KEGG DISEASE	
                    	Congenital malformations of the circulatory system	KEGG DISEASE	
                    	Bicuspid aortic valve	KEGG DISEASE	H00554
                    	Other congenital malformations	KEGG DISEASE	
                    	Adams-Oliver syndrome	KEGG DISEASE	H01413
                    	CHRONIC RENAL FAILURE	GAD	
                    	Adams-Oliver syndrome 5	OMIM	616028
                    	Aortic valve disease 1	OMIM	109730
GO:                 	negative regulation of transcription by RNA polymerase II	Gene Ontology	GO:0000122
                    	Golgi membrane	Gene Ontology	GO:0000139
                    	RNA polymerase II cis-regulatory region sequence-specific DNA binding	Gene Ontology	GO:0000978
                    	DNA-binding transcription activator activity, RNA polymerase II-specific	Gene Ontology	GO:0001228
                    	acrosomal vesicle	Gene Ontology	GO:0001669
                    	in utero embryonic development	Gene Ontology	GO:0001701
                    	cell fate specification	Gene Ontology	GO:0001708
                    	epithelial to mesenchymal transition	Gene Ontology	GO:0001837
                    	liver development	Gene Ontology	GO:0001889
                    	heart looping	Gene Ontology	GO:0001947
                    	sprouting angiogenesis	Gene Ontology	GO:0002040
                    	positive regulation of neuroblast proliferation	Gene Ontology	GO:0002052
                    	MAML1-RBP-Jkappa- ICN1 complex	Gene Ontology	GO:0002193
                    	inflammatory response to antigenic stimulus	Gene Ontology	GO:0002437
                    	outflow tract morphogenesis	Gene Ontology	GO:0003151
                    	endocardium development	Gene Ontology	GO:0003157
                    	endocardium morphogenesis	Gene Ontology	GO:0003160
                    	atrioventricular node development	Gene Ontology	GO:0003162
                    	coronary vein morphogenesis	Gene Ontology	GO:0003169
                    	aortic valve morphogenesis	Gene Ontology	GO:0003180
                    	atrioventricular valve morphogenesis	Gene Ontology	GO:0003181
                    	coronary sinus valve morphogenesis	Gene Ontology	GO:0003182
                    	pulmonary valve morphogenesis	Gene Ontology	GO:0003184
                    	mitral valve formation	Gene Ontology	GO:0003192
                    	epithelial to mesenchymal transition involved in endocardial cushion formation	Gene Ontology	GO:0003198
                    	endocardial cushion morphogenesis	Gene Ontology	GO:0003203
                    	cardiac chamber formation	Gene Ontology	GO:0003207
                    	cardiac ventricle morphogenesis	Gene Ontology	GO:0003208
                    	cardiac atrium morphogenesis	Gene Ontology	GO:0003209
                    	cardiac right atrium morphogenesis	Gene Ontology	GO:0003213
                    	cardiac left ventricle morphogenesis	Gene Ontology	GO:0003214
                    	cardiac right ventricle formation	Gene Ontology	GO:0003219
                    	ventricular trabecula myocardium morphogenesis	Gene Ontology	GO:0003222
                    	growth involved in heart morphogenesis	Gene Ontology	GO:0003241
                    	negative regulation of cell proliferation involved in heart valve morphogenesis	Gene Ontology	GO:0003252
                    	regulation of transcription from RNA polymerase II promoter involved in myocardial precursor cell differentiation	Gene Ontology	GO:0003256
                    	Notch signaling pathway involved in regulation of secondary heart field cardioblast proliferation	Gene Ontology	GO:0003270
                    	cell migration involved in endocardial cushion formation	Gene Ontology	GO:0003273
                    	negative regulation of extracellular matrix constituent secretion	Gene Ontology	GO:0003332
                    	pericardium morphogenesis	Gene Ontology	GO:0003344
                    	transcription coactivator activity	Gene Ontology	GO:0003713
                    	enzyme inhibitor activity	Gene Ontology	GO:0004857
                    	transmembrane signaling receptor activity	Gene Ontology	GO:0004888
                    	Notch binding	Gene Ontology	GO:0005112
                    	calcium ion binding	Gene Ontology	GO:0005509
                    	protein binding	Gene Ontology	GO:0005515
                    	extracellular region	Gene Ontology	GO:0005576
                    	nucleus	Gene Ontology	GO:0005634
                    	nucleoplasm	Gene Ontology	GO:0005654
                    	endoplasmic reticulum membrane	Gene Ontology	GO:0005789
                    	cytosol	Gene Ontology	GO:0005829
                    	plasma membrane	Gene Ontology	GO:0005886
                    	adherens junction	Gene Ontology	GO:0005912
                    	regulation of transcription, DNA-templated	Gene Ontology	GO:0006355
                    	transcription initiation from RNA polymerase II promoter	Gene Ontology	GO:0006367
                    	immune response	Gene Ontology	GO:0006955
                    	humoral immune response	Gene Ontology	GO:0006959
                    	cell cycle arrest	Gene Ontology	GO:0007050
                    	Notch signaling pathway	Gene Ontology	GO:0007219
                    	positive regulation of transcription of Notch receptor target	Gene Ontology	GO:0007221
                    	spermatogenesis	Gene Ontology	GO:0007283
                    	determination of left/right symmetry	Gene Ontology	GO:0007368
                    	compartment pattern specification	Gene Ontology	GO:0007386
                    	axon guidance	Gene Ontology	GO:0007411
                    	foregut morphogenesis	Gene Ontology	GO:0007440
                    	endoderm development	Gene Ontology	GO:0007492
                    	heart development	Gene Ontology	GO:0007507
                    	positive regulation of cell population proliferation	Gene Ontology	GO:0008284
                    	negative regulation of cell population proliferation	Gene Ontology	GO:0008285
                    	auditory receptor cell fate commitment	Gene Ontology	GO:0009912
                    	cell surface	Gene Ontology	GO:0009986
                    	negative regulation of cardiac muscle hypertrophy	Gene Ontology	GO:0010614
                    	positive regulation of gene expression	Gene Ontology	GO:0010628
                    	negative regulation of gene expression	Gene Ontology	GO:0010629
                    	negative regulation of cell-substrate adhesion	Gene Ontology	GO:0010812
                    	negative regulation of myotube differentiation	Gene Ontology	GO:0010832
                    	mesenchymal cell development	Gene Ontology	GO:0014031
                    	regulation of somitogenesis	Gene Ontology	GO:0014807
                    	integral component of membrane	Gene Ontology	GO:0016021
                    	apical plasma membrane	Gene Ontology	GO:0016324
                    	enzyme binding	Gene Ontology	GO:0019899
                    	cell differentiation in spinal cord	Gene Ontology	GO:0021515
                    	neural tube development	Gene Ontology	GO:0021915
                    	keratinocyte differentiation	Gene Ontology	GO:0030216
                    	negative regulation of ossification	Gene Ontology	GO:0030279
                    	lung development	Gene Ontology	GO:0030324
                    	positive regulation of cell migration	Gene Ontology	GO:0030335
                    	positive regulation of BMP signaling pathway	Gene Ontology	GO:0030513
                    	negative regulation of BMP signaling pathway	Gene Ontology	GO:0030514
                    	forebrain development	Gene Ontology	GO:0030900
                    	hair follicle morphogenesis	Gene Ontology	GO:0031069
                    	animal organ regeneration	Gene Ontology	GO:0031100
                    	chromatin DNA binding	Gene Ontology	GO:0031490
                    	response to corticosteroid	Gene Ontology	GO:0031960
                    	response to muramyl dipeptide	Gene Ontology	GO:0032495
                    	response to lipopolysaccharide	Gene Ontology	GO:0032496
                    	embryonic hindlimb morphogenesis	Gene Ontology	GO:0035116
                    	tube formation	Gene Ontology	GO:0035148
                    	skeletal muscle cell differentiation	Gene Ontology	GO:0035914
                    	cellular response to vascular endothelial growth factor stimulus	Gene Ontology	GO:0035924
                    	tissue regeneration	Gene Ontology	GO:0042246
                    	identical protein binding	Gene Ontology	GO:0042802
                    	negative regulation of catalytic activity	Gene Ontology	GO:0043086
                    	receptor complex	Gene Ontology	GO:0043235
                    	positive regulation of viral genome replication	Gene Ontology	GO:0045070
                    	positive regulation of endothelial cell differentiation	Gene Ontology	GO:0045603
                    	negative regulation of inner ear auditory receptor cell differentiation	Gene Ontology	GO:0045608
                    	positive regulation of keratinocyte differentiation	Gene Ontology	GO:0045618
                    	negative regulation of myoblast differentiation	Gene Ontology	GO:0045662
                    	negative regulation of osteoblast differentiation	Gene Ontology	GO:0045668
                    	positive regulation of Notch signaling pathway	Gene Ontology	GO:0045747
                    	negative regulation of transcription, DNA-templated	Gene Ontology	GO:0045892
                    	positive regulation of transcription, DNA-templated	Gene Ontology	GO:0045893
                    	positive regulation of transcription by RNA polymerase II	Gene Ontology	GO:0045944
                    	negative regulation of calcium ion-dependent exocytosis	Gene Ontology	GO:0045955
                    	negative regulation of growth rate	Gene Ontology	GO:0045967
                    	positive regulation of receptor signaling pathway via JAK-STAT	Gene Ontology	GO:0046427
                    	negative regulation of photoreceptor cell differentiation	Gene Ontology	GO:0046533
                    	positive regulation of Ras protein signal transduction	Gene Ontology	GO:0046579
                    	somatic stem cell division	Gene Ontology	GO:0048103
                    	astrocyte differentiation	Gene Ontology	GO:0048708
                    	oligodendrocyte differentiation	Gene Ontology	GO:0048709
                    	positive regulation of astrocyte differentiation	Gene Ontology	GO:0048711
                    	negative regulation of oligodendrocyte differentiation	Gene Ontology	GO:0048715
                    	branching morphogenesis of an epithelial tube	Gene Ontology	GO:0048754
                    	homeostasis of number of cells within a tissue	Gene Ontology	GO:0048873
                    	positive regulation of epithelial cell proliferation	Gene Ontology	GO:0050679
                    	negative regulation of neurogenesis	Gene Ontology	GO:0050768
                    	cardiac muscle tissue morphogenesis	Gene Ontology	GO:0055008
                    	cardiac muscle cell proliferation	Gene Ontology	GO:0060038
                    	positive regulation of cardiac muscle cell proliferation	Gene Ontology	GO:0060045
                    	negative regulation of glial cell proliferation	Gene Ontology	GO:0060253
                    	cilium assembly	Gene Ontology	GO:0060271
                    	cardiac epithelial to mesenchymal transition	Gene Ontology	GO:0060317
                    	negative regulation of cell adhesion molecule production	Gene Ontology	GO:0060354
                    	cardiac septum morphogenesis	Gene Ontology	GO:0060411
                    	ventricular septum morphogenesis	Gene Ontology	GO:0060412
                    	secretory columnal luminar epithelial cell differentiation involved in prostate glandular acinus development	Gene Ontology	GO:0060528
                    	prostate gland epithelium morphogenesis	Gene Ontology	GO:0060740
                    	regulation of epithelial cell proliferation involved in prostate gland development	Gene Ontology	GO:0060768
                    	arterial endothelial cell differentiation	Gene Ontology	GO:0060842
                    	venous endothelial cell differentiation	Gene Ontology	GO:0060843
                    	cardiac vascular smooth muscle cell development	Gene Ontology	GO:0060948
                    	endocardial cell differentiation	Gene Ontology	GO:0060956
                    	vasculogenesis involved in coronary vascular morphogenesis	Gene Ontology	GO:0060979
                    	coronary artery morphogenesis	Gene Ontology	GO:0060982
                    	Notch signaling involved in heart development	Gene Ontology	GO:0061314
                    	heart trabecula morphogenesis	Gene Ontology	GO:0061384
                    	positive regulation of transcription from RNA polymerase II promoter in response to hypoxia	Gene Ontology	GO:0061419
                    	positive regulation of cardiac epithelial to mesenchymal transition	Gene Ontology	GO:0062043
                    	negative regulation of biomineral tissue development	Gene Ontology	GO:0070168
                    	positive regulation of ERK1 and ERK2 cascade	Gene Ontology	GO:0070374
                    	left/right axis specification	Gene Ontology	GO:0070986
                    	cellular response to follicle-stimulating hormone stimulus	Gene Ontology	GO:0071372
                    	distal tubule development	Gene Ontology	GO:0072017
                    	collecting duct development	Gene Ontology	GO:0072044
                    	glomerular mesangial cell development	Gene Ontology	GO:0072144
                    	negative regulation of cell migration involved in sprouting angiogenesis	Gene Ontology	GO:0090051
                    	negative regulation of canonical Wnt signaling pathway	Gene Ontology	GO:0090090
                    	neuronal stem cell population maintenance	Gene Ontology	GO:0097150
                    	negative regulation of cold-induced thermogenesis	Gene Ontology	GO:0120163
                    	regulation of extracellular matrix assembly	Gene Ontology	GO:1901201
                    	apoptotic process involved in embryonic digit morphogenesis	Gene Ontology	GO:1902263
                    	positive regulation of apoptotic process involved in morphogenesis	Gene Ontology	GO:1902339
                    	positive regulation of aorta morphogenesis	Gene Ontology	GO:1903849
                    	negative regulation of cell-cell adhesion mediated by cadherin	Gene Ontology	GO:2000048
                    	negative regulation of stem cell differentiation	Gene Ontology	GO:2000737
                    	negative regulation of anoikis	Gene Ontology	GO:2000811
                    	negative regulation of pro-B cell differentiation	Gene Ontology	GO:2000974
                    	negative regulation of endothelial cell chemotaxis	Gene Ontology	GO:2001027
GOslim:             	DNA-binding transcription factor activity	Gene Ontology Slim	GO:0003700
                    	extracellular region	Gene Ontology Slim	GO:0005576
                    	intracellular	Gene Ontology Slim	GO:0005622
                    	nucleus	Gene Ontology Slim	GO:0005634
                    	nucleoplasm	Gene Ontology Slim	GO:0005654
                    	cytoplasm	Gene Ontology Slim	GO:0005737
                    	cytosol	Gene Ontology Slim	GO:0005829
                    	plasma membrane	Gene Ontology Slim	GO:0005886
                    	enzyme binding	Gene Ontology Slim	GO:0019899
                    	organelle	Gene Ontology Slim	GO:0043226
////
Query:              	ABCA3
Gene:               	hsa:21	ABCA3, ABC-C, ABC3, EST111653, LBM180, SMDP3
Entrez Gene ID:      	21
Pathway:            	Validated nuclear estrogen receptor alpha network	PID	era_genomic_pathway
                    	Transport of small molecules	Reactome	R-HSA-382551
                    	ABC-family proteins mediated transport	Reactome	R-HSA-382556
                    	ABC transporters	KEGG PATHWAY	hsa02010
                    	ABC transporters in lipid homeostasis	Reactome	R-HSA-1369062
                    	Surfactant metabolism	Reactome	R-HSA-5683826
                    	Metabolism of proteins	Reactome	R-HSA-392499
                    	Defective ABCA3 causes pulmonary surfactant metabolism dysfunction 3 (SMDP3)	Reactome	R-HSA-5688399
                    	ABC transporter disorders	Reactome	R-HSA-5619084
                    	Defective ABCA3 causes pulmonary surfactant metabolism dysfunction type 3 (SMDP3)	Reactome	R-HSA-5683678
                    	Diseases associated with surfactant metabolism	Reactome	R-HSA-5687613
                    	Diseases of metabolism	Reactome	R-HSA-5668914
                    	Disease	Reactome	R-HSA-1643685
                    	Disorders of transmembrane transporters	Reactome	R-HSA-5619115
Disease:            	Lung disease	FunDO	2192
                    	Congenital abnormality	FunDO	1832
                    	Leukemia	FunDO	2051
                    	Respiratory diseases	KEGG DISEASE	
                    	Lung diseases	KEGG DISEASE	
                    	Congenital pulmonary alveolar proteinosis	KEGG DISEASE	H01122
                    	LUNG DISEASE	GAD	
                    	Surfactant metabolism dysfunction, pulmonary, 3	OMIM	610921
GO:                 	lipid transporter activity	Gene Ontology	GO:0005319
                    	ATP binding	Gene Ontology	GO:0005524
                    	extracellular space	Gene Ontology	GO:0005615
                    	plasma membrane	Gene Ontology	GO:0005886
                    	lipid transport	Gene Ontology	GO:0006869
                    	integral component of membrane	Gene Ontology	GO:0016021
                    	ATPase activity	Gene Ontology	GO:0016887
                    	response to drug	Gene Ontology	GO:0042493
                    	ATPase-coupled transmembrane transporter activity	Gene Ontology	GO:0042626
                    	intracellular membrane-bounded organelle	Gene Ontology	GO:0043231
                    	cellular protein metabolic process	Gene Ontology	GO:0044267
                    	response to glucocorticoid	Gene Ontology	GO:0051384
                    	transmembrane transport	Gene Ontology	GO:0055085
                    	alveolar lamellar body	Gene Ontology	GO:0097208
                    	lamellar body membrane	Gene Ontology	GO:0097232
                    	alveolar lamellar body membrane	Gene Ontology	GO:0097233
GOslim:             	extracellular region	Gene Ontology Slim	GO:0005576
                    	extracellular space	Gene Ontology Slim	GO:0005615
                    	plasma membrane	Gene Ontology Slim	GO:0005886
                    	transport	Gene Ontology Slim	GO:0006810
                    	transmembrane transport	Gene Ontology Slim	GO:0055085
////
Query:              	ERCC2
Gene:               	hsa:2068	ERCC2, COFS2, EM9, TFIIH, TTD, TTD1, XPD
Entrez Gene ID:      	2068
Pathway:            	Dual incision in TC-NER	Reactome	R-HSA-6782135
                    	RNA Polymerase I Transcription Initiation	Reactome	R-HSA-73762
                    	Formation of the Early Elongation Complex	Reactome	R-HSA-113418
                    	Transcriptional Regulation by TP53	Reactome	R-HSA-3700989
                    	Nucleotide excision repair	KEGG PATHWAY	hsa03420
                    	Basal transcription factors	KEGG PATHWAY	hsa03022
                    	RNA Polymerase II Transcription Pre-Initiation And Promoter Opening	Reactome	R-HSA-73779
                    	RNA Polymerase II Transcription Initiation And Promoter Clearance	Reactome	R-HSA-76042
                    	RNA Polymerase I Promoter Clearance	Reactome	R-HSA-73854
                    	Gap-filling DNA repair synthesis and ligation in TC-NER	Reactome	R-HSA-6782210
                    	Formation of HIV-1 elongation complex containing HIV-1 Tat	Reactome	R-HSA-167200
                    	Dual Incision in GG-NER	Reactome	R-HSA-5696400
                    	RNA Polymerase I Promoter Escape	Reactome	R-HSA-73772
                    	Late Phase of HIV Life Cycle	Reactome	R-HSA-162599
                    	Formation of TC-NER Pre-Incision Complex	Reactome	R-HSA-6781823
                    	Epigenetic regulation of gene expression	Reactome	R-HSA-212165
                    	Global Genome Nucleotide Excision Repair (GG-NER)	Reactome	R-HSA-5696399
                    	DNA Repair	Reactome	R-HSA-73894
                    	RNA Polymerase II Promoter Escape	Reactome	R-HSA-73776
                    	Formation of HIV elongation complex in the absence of HIV Tat	Reactome	R-HSA-167152
                    	Transcription of the HIV genome	Reactome	R-HSA-167172
                    	RNA Polymerase II Pre-transcription Events	Reactome	R-HSA-674695
                    	Nucleotide Excision Repair	Reactome	R-HSA-5696398
                    	Metabolism	Reactome	R-HSA-1430728
                    	HIV Transcription Initiation	Reactome	R-HSA-167161
                    	Gene expression (Transcription)	Reactome	R-HSA-74160
                    	mRNA Capping	Reactome	R-HSA-72086
                    	HIV Infection	Reactome	R-HSA-162906
                    	Transcription-Coupled Nucleotide Excision Repair (TC-NER)	Reactome	R-HSA-6781827
                    	Formation of RNA Pol II elongation complex 	Reactome	R-HSA-112382
                    	RNA Polymerase II Transcription Elongation	Reactome	R-HSA-75955
                    	TP53 Regulates Transcription of DNA Repair Genes	Reactome	R-HSA-6796648
                    	RNA Pol II CTD phosphorylation and interaction with CE during HIV infection	Reactome	R-HSA-167160
                    	HIV Life Cycle	Reactome	R-HSA-162587
                    	Negative epigenetic regulation of rRNA expression	Reactome	R-HSA-5250941
                    	Generic Transcription Pathway	Reactome	R-HSA-212436
                    	Formation of Incision Complex in GG-NER	Reactome	R-HSA-5696395
                    	RNA Pol II CTD phosphorylation and interaction with CE	Reactome	R-HSA-77075
                    	RNA Polymerase II Transcription Initiation	Reactome	R-HSA-75953
                    	Formation of the HIV-1 Early Elongation Complex	Reactome	R-HSA-167158
                    	Disease	Reactome	R-HSA-1643685
                    	Tat-mediated elongation of the HIV-1 transcript	Reactome	R-HSA-167246
                    	RNA Polymerase II Transcription	Reactome	R-HSA-73857
                    	Cytosolic iron-sulfur cluster assembly	Reactome	R-HSA-2564830
                    	Infectious disease	Reactome	R-HSA-5663205
                    	Metabolism of RNA	Reactome	R-HSA-8953854
                    	NoRC negatively regulates rRNA expression	Reactome	R-HSA-427413
                    	RNA Polymerase II HIV Promoter Escape	Reactome	R-HSA-167162
                    	RNA Polymerase I Transcription	Reactome	R-HSA-73864
                    	HIV Transcription Elongation	Reactome	R-HSA-167169
                    	RNA Polymerase I Transcription Termination	Reactome	R-HSA-73863
Disease:            	CANCER	GAD	
                    	ESOPHAGEAL CANCER	GAD	
                    	LIVER CANCER	GAD	
                    	LUNG CANCER	GAD	
                    	PROSTATE CANCER	GAD	
                    	BENZENE TOXICITY	GAD	
                    	COLORECTAL CANCER	GAD	
                    	HEPATITIS B	GAD	
                    	Barrett's esophagus	FunDO	2164
                    	Hemolytic anemia	FunDO	2204
                    	BRAIN CANCER	GAD	
                    	PHARMACOGENOMIC	GAD	
                    	MULTIPLE MYELOMA	GAD	
                    	Xeroderma pigmentosum, group D	OMIM	278730
                    	SMOKING	GAD	
                    	Cockayne syndrome	FunDO	1802
                    	MENINGIOMA	GAD	
                    	THYROID CANCER	GAD	
                    	XERODERMA PIGMENTOSUM AND TRICHOTHIODYSTROPHY	GAD	
                    	HEPATITIS C	GAD	
                    	Cancer	FunDO	1934
                    	Stroke	FunDO	1954
                    	Azoospermia	FunDO	1969
                    	Lung Cancer (DNA repair capacity)	NHGRI GWAS Catalog	
                    	Peptic esophagitis	FunDO	2050
                    	Skin diseases	KEGG DISEASE	
                    	Skin and soft tissue diseases	KEGG DISEASE	
                    	Trichothiodystrophy	KEGG DISEASE	H00866
                    	Congenital malformations	KEGG DISEASE	
                    	Congenital malformations of skin	KEGG DISEASE	
                    	Xeroderma pigmentosum	KEGG DISEASE	H01428
                    	Other congenital malformations	KEGG DISEASE	
                    	Disorders of nucleotide excision repair	KEGG DISEASE	H00403
                    	CHROMOSOMAL DAMAGE	GAD	
                    	Trichothiodystrophy 1, photosensitive	OMIM	601675
                    	NEOPLASMS	GAD	
                    	CARCINOMA, HEPATOCELLULAR	GAD	
                    	LIVER NEOPLASMS	GAD	
                    	Cerebrooculofacioskeletal syndrome 2	OMIM	610756
GO:                 	regulation of mitotic recombination	Gene Ontology	GO:0000019
                    	transcription factor TFIIH core complex	Gene Ontology	GO:0000439
                    	maturation of SSU-rRNA from tricistronic rRNA transcript (SSU-rRNA, 5.8S rRNA, LSU-rRNA)	Gene Ontology	GO:0000462
                    	nucleotide-excision repair, DNA duplex unwinding	Gene Ontology	GO:0000717
                    	response to hypoxia	Gene Ontology	GO:0001666
                    	in utero embryonic development	Gene Ontology	GO:0001701
                    	DNA helicase activity	Gene Ontology	GO:0003678
                    	damaged DNA binding	Gene Ontology	GO:0003684
                    	protein binding	Gene Ontology	GO:0005515
                    	ATP binding	Gene Ontology	GO:0005524
                    	nucleus	Gene Ontology	GO:0005634
                    	nucleoplasm	Gene Ontology	GO:0005654
                    	transcription factor TFIID complex	Gene Ontology	GO:0005669
                    	transcription factor TFIIH holo complex	Gene Ontology	GO:0005675
                    	cytoplasm	Gene Ontology	GO:0005737
                    	spindle	Gene Ontology	GO:0005819
                    	cytosol	Gene Ontology	GO:0005829
                    	transcription-coupled nucleotide-excision repair	Gene Ontology	GO:0006283
                    	nucleotide-excision repair	Gene Ontology	GO:0006289
                    	nucleotide-excision repair, preincision complex stabilization	Gene Ontology	GO:0006293
                    	nucleotide-excision repair, preincision complex assembly	Gene Ontology	GO:0006294
                    	nucleotide-excision repair, DNA incision, 3'-to lesion	Gene Ontology	GO:0006295
                    	nucleotide-excision repair, DNA incision, 5'-to lesion	Gene Ontology	GO:0006296
                    	transcription initiation from RNA polymerase I promoter	Gene Ontology	GO:0006361
                    	transcription elongation from RNA polymerase I promoter	Gene Ontology	GO:0006362
                    	termination of RNA polymerase I transcription	Gene Ontology	GO:0006363
                    	transcription by RNA polymerase II	Gene Ontology	GO:0006366
                    	transcription initiation from RNA polymerase II promoter	Gene Ontology	GO:0006367
                    	transcription elongation from RNA polymerase II promoter	Gene Ontology	GO:0006368
                    	7-methylguanosine mRNA capping	Gene Ontology	GO:0006370
                    	protein phosphorylation	Gene Ontology	GO:0006468
                    	apoptotic process	Gene Ontology	GO:0006915
                    	response to oxidative stress	Gene Ontology	GO:0006979
                    	chromosome segregation	Gene Ontology	GO:0007059
                    	aging	Gene Ontology	GO:0007568
                    	protein C-terminus binding	Gene Ontology	GO:0008022
                    	cell population proliferation	Gene Ontology	GO:0008283
                    	response to UV	Gene Ontology	GO:0009411
                    	UV protection	Gene Ontology	GO:0009650
                    	post-embryonic development	Gene Ontology	GO:0009791
                    	viral process	Gene Ontology	GO:0016032
                    	spinal cord development	Gene Ontology	GO:0021510
                    	extracellular matrix organization	Gene Ontology	GO:0030198
                    	bone mineralization	Gene Ontology	GO:0030282
                    	protein-macromolecule adaptor activity	Gene Ontology	GO:0030674
                    	central nervous system myelin formation	Gene Ontology	GO:0032289
                    	nucleotide-excision repair, DNA incision	Gene Ontology	GO:0033683
                    	multicellular organism growth	Gene Ontology	GO:0035264
                    	hair cell differentiation	Gene Ontology	GO:0035315
                    	embryonic cleavage	Gene Ontology	GO:0040016
                    	5'-3' DNA helicase activity	Gene Ontology	GO:0043139
                    	erythrocyte maturation	Gene Ontology	GO:0043249
                    	positive regulation of DNA binding	Gene Ontology	GO:0043388
                    	positive regulation of mitotic recombination	Gene Ontology	GO:0045951
                    	metal ion binding	Gene Ontology	GO:0046872
                    	protein N-terminus binding	Gene Ontology	GO:0047485
                    	embryonic organ development	Gene Ontology	GO:0048568
                    	hair follicle maturation	Gene Ontology	GO:0048820
                    	4 iron, 4 sulfur cluster binding	Gene Ontology	GO:0051539
                    	hematopoietic stem cell differentiation	Gene Ontology	GO:0060218
                    	CAK-ERCC2 complex	Gene Ontology	GO:0070516
                    	global genome nucleotide-excision repair	Gene Ontology	GO:0070911
                    	MMXD complex	Gene Ontology	GO:0071817
                    	regulation of mitotic cell cycle phase transition	Gene Ontology	GO:1901990
GOslim:             	DNA binding	Gene Ontology Slim	GO:0003677
                    	intracellular	Gene Ontology Slim	GO:0005622
                    	nucleus	Gene Ontology Slim	GO:0005634
                    	nucleoplasm	Gene Ontology Slim	GO:0005654
                    	cytoplasm	Gene Ontology Slim	GO:0005737
                    	chromosome segregation	Gene Ontology Slim	GO:0007059
                    	aging	Gene Ontology Slim	GO:0007568
                    	cell population proliferation	Gene Ontology Slim	GO:0008283
                    	extracellular matrix organization	Gene Ontology Slim	GO:0030198
                    	organelle	Gene Ontology Slim	GO:0043226
////
Query:              	HDAC1
Gene:               	hsa:3065	HDAC1, GON-10, HD1, KDAC1, RPD3, RPD3L1
Entrez Gene ID:      	3065
Pathway:            	Regulation of nuclear beta catenin signaling and target gene transcription	PID	betacatenin_nuc_pathway
                    	Signaling by NOTCH1 PEST Domain Mutants in Cancer	Reactome	R-HSA-2644602
                    	Notch-mediated HES/HEY network	PID	hes_heypathway
                    	control of gene expression by vitamin d receptor	BioCarta	100007
                    	ERCC6 (CSB) and EHMT2 (G9a) positively regulate rRNA expression	Reactome	R-HSA-427389
                    	Epstein-Barr virus infection	KEGG PATHWAY	hsa05169
                    	Transcriptional misregulation in cancer	KEGG PATHWAY	hsa05202
                    	Wnt signaling pathway	PANTHER	P00057
                    	RNA Polymerase I Transcription Initiation	Reactome	R-HSA-73762
                    	Transcriptional Regulation by TP53	Reactome	R-HSA-3700989
                    	MicroRNAs in cancer	KEGG PATHWAY	hsa05206
                    	Glucocorticoid receptor regulatory network	PID	reg_gr_pathway
                    	mechanisms of transcriptional repression by dna methylation	BioCarta	100112
                    	Validated nuclear estrogen receptor alpha network	PID	era_genomic_pathway
                    	Validated targets of C-MYC transcriptional repression	PID	myc_represspathway
                    	Signaling by TGF-beta Receptor Complex	Reactome	R-HSA-170834
                    	HDACs deacetylate histones	Reactome	R-HSA-3214815
                    	wnt signaling pathway	BioCarta	100002
                    	Regulation of Telomerase	PID	telomerasepathway
                    	the prc2 complex sets long-term gene silencing through modification of histone tails	BioCarta	100063
                    	Retinoic acid receptors-mediated signaling	PID	retinoic_acid_pathway
                    	sumoylation by ranbp2 regulates transcriptional repression	BioCarta	100053
                    	RUNX1 regulates genes involved in megakaryocyte differentiation and platelet function	Reactome	R-HSA-8936459
                    	Regulation of PTEN gene transcription	Reactome	R-HSA-8943724
                    	Regulation of Androgen receptor activity	PID	ar_tf_pathway
                    	Sumoylation by RanBP2 regulates transcriptional repression	PID	ranbp2pathway
                    	downregulated of mta-3 in er-negative breast tumors	BioCarta	100102
                    	Huntington disease	KEGG PATHWAY	hsa05016
                    	Human papillomavirus infection	KEGG PATHWAY	hsa05165
                    	p53 pathway	PANTHER	P00059
                    	Viral carcinogenesis	KEGG PATHWAY	hsa05203
                    	Cell cycle	KEGG PATHWAY	hsa04110
                    	G1/S-Specific Transcription	Reactome	R-HSA-69205
                    	cell cycle: g1/s check point	BioCarta	100160
                    	role of mef2d in t-cell apoptosis	BioCarta	100109
                    	Pathways in cancer	KEGG PATHWAY	hsa05200
                    	inhibition of huntingtons disease neurodegeneration by histone deacetylase inhibitors	BioCarta	100140
                    	Notch signaling pathway	KEGG PATHWAY	hsa04330
                    	Transcriptional Regulation by MECP2	Reactome	R-HSA-8986944
                    	Regulation of retinoblastoma protein	PID	rb_1pathway
                    	Signaling events mediated by HDAC Class I	PID	hdac_classi_pathway
                    	Thyroid hormone signaling pathway	KEGG PATHWAY	hsa04919
                    	Hedgehog signaling events mediated by Gli proteins	PID	hedgehog_glipathway
                    	Regulation of nuclear SMAD2/3 signaling	PID	smad2_3nuclearpathway
                    	Presenilin action in Notch and Wnt signaling	PID	ps1pathway
                    	Notch signaling pathway	PID	notch_pathway
                    	Alcoholism	KEGG PATHWAY	hsa05034
                    	E2F transcription factor network	PID	e2f_pathway
                    	Factors involved in megakaryocyte development and platelet production	Reactome	R-HSA-983231
                    	IL3-mediated signaling events	PID	il3_pathway
                    	multi-step regulation of transcription by pitx2	BioCarta	100074
                    	Positive epigenetic regulation of rRNA expression	Reactome	R-HSA-5250913
                    	Amphetamine addiction	KEGG PATHWAY	hsa05031
                    	overview of telomerase protein component gene htert transcriptional regulation	BioCarta	100019
                    	PIP3 activates AKT signaling	Reactome	R-HSA-1257604
                    	Longevity regulating pathway - multiple species	KEGG PATHWAY	hsa04213
                    	Signaling by WNT	Reactome	R-HSA-195721
                    	Loss of function of MECP2 in Rett syndrome	Reactome	R-HSA-9005891
                    	Chronic myeloid leukemia	KEGG PATHWAY	hsa05220
                    	RNA Polymerase I Promoter Clearance	Reactome	R-HSA-73854
                    	Formation of the beta-catenin:TCF transactivating complex	Reactome	R-HSA-201722
                    	Death Receptor Signalling	Reactome	R-HSA-73887
                    	p75NTR negatively regulates cell cycle via SC1	Reactome	R-HSA-193670
                    	Constitutive Signaling by NOTCH1 HD+PEST Domain Mutants	Reactome	R-HSA-2894862
                    	ESR-mediated signaling	Reactome	R-HSA-8939211
                    	Epigenetic regulation of gene expression	Reactome	R-HSA-212165
                    	FOXO-mediated transcription	Reactome	R-HSA-9614085
                    	Intracellular signaling by second messengers	Reactome	R-HSA-9006925
                    	MECP2 regulates transcription of neuronal ligands	Reactome	R-HSA-9022702
                    	SMAD2/SMAD3:SMAD4 heterotrimer regulates transcription	Reactome	R-HSA-2173796
                    	G1/S Transition	Reactome	R-HSA-69206
                    	Pervasive developmental disorders	Reactome	R-HSA-9005895
                    	p75 NTR receptor-mediated signalling	Reactome	R-HSA-193704
                    	Metabolism of proteins	Reactome	R-HSA-392499
                    	Post-translational protein modification	Reactome	R-HSA-597592
                    	Regulation of MECP2 expression and activity	Reactome	R-HSA-9022692
                    	MECP2 regulates neuronal receptors and channels	Reactome	R-HSA-9022699
                    	Gene expression (Transcription)	Reactome	R-HSA-74160
                    	Transcription of E2F targets under negative control by DREAM complex	Reactome	R-HSA-1362277
                    	Cell Cycle	Reactome	R-HSA-1640170
                    	Signaling by NOTCH1 HD+PEST Domain Mutants in Cancer	Reactome	R-HSA-2894858
                    	Estrogen-dependent gene expression	Reactome	R-HSA-9018519
                    	Signaling by Nuclear Receptors	Reactome	R-HSA-9006931
                    	Signal Transduction	Reactome	R-HSA-162582
                    	Transcriptional activity of SMAD2/SMAD3:SMAD4 heterotrimer	Reactome	R-HSA-2173793
                    	Signaling by NOTCH	Reactome	R-HSA-157118
                    	Downregulation of SMAD2/3:SMAD4 transcriptional activity	Reactome	R-HSA-2173795
                    	Regulation of TP53 Activity through Acetylation	Reactome	R-HSA-6804758
                    	Hemostasis	Reactome	R-HSA-109582
                    	Transcriptional regulation by RUNX1	Reactome	R-HSA-8878171
                    	SUMOylation of chromatin organization proteins	Reactome	R-HSA-4551638
                    	Loss of MECP2 binding ability to 5mC-DNA	Reactome	R-HSA-9022538
                    	Negative epigenetic regulation of rRNA expression	Reactome	R-HSA-5250941
                    	Repression of WNT target genes	Reactome	R-HSA-4641265
                    	Generic Transcription Pathway	Reactome	R-HSA-212436
                    	NOTCH1 Intracellular Domain Regulates Transcription	Reactome	R-HSA-2122947
                    	Constitutive Signaling by NOTCH1 PEST Domain Mutants	Reactome	R-HSA-2644606
                    	SUMO E3 ligases SUMOylate target proteins	Reactome	R-HSA-3108232
                    	Deactivation of the beta-catenin transactivating complex	Reactome	R-HSA-3769402
                    	Degradation of beta-catenin by the destruction complex	Reactome	R-HSA-195253
                    	Chromatin organization	Reactome	R-HSA-4839726
                    	Diseases of signal transduction	Reactome	R-HSA-5663202
                    	G0 and Early G1	Reactome	R-HSA-1538133
                    	Cell Cycle, Mitotic	Reactome	R-HSA-69278
                    	TCF dependent signaling in response to WNT	Reactome	R-HSA-201681
                    	SUMOylation	Reactome	R-HSA-2990846
                    	Transcription of E2F targets under negative control by p107 (RBL1) and p130 (RBL2) in complex with HDAC1	Reactome	R-HSA-1362300
                    	FOXO-mediated transcription of oxidative stress, metabolic and neuronal genes	Reactome	R-HSA-9615017
                    	Mitotic G1-G1/S phases	Reactome	R-HSA-453279
                    	Disease	Reactome	R-HSA-1643685
                    	Signaling by NOTCH1	Reactome	R-HSA-1980143
                    	PTEN Regulation	Reactome	R-HSA-6807070
                    	Chromatin modifying enzymes	Reactome	R-HSA-3247509
                    	Notch-HLH transcription pathway	Reactome	R-HSA-350054
                    	RNA Polymerase II Transcription	Reactome	R-HSA-73857
                    	Signaling by TGF-beta family members	Reactome	R-HSA-9006936
                    	NoRC negatively regulates rRNA expression	Reactome	R-HSA-427413
                    	Signaling by NOTCH1 in Cancer	Reactome	R-HSA-2644603
                    	RNA Polymerase I Transcription	Reactome	R-HSA-73864
                    	Regulation of TP53 Activity	Reactome	R-HSA-5633007
GO:                 	histone deacetylase complex	Gene Ontology	GO:0000118
                    	negative regulation of transcription by RNA polymerase II	Gene Ontology	GO:0000122
                    	chromatin	Gene Ontology	GO:0000785
                    	nuclear chromatin	Gene Ontology	GO:0000790
                    	heterochromatin	Gene Ontology	GO:0000792
                    	transcription regulatory region sequence-specific DNA binding	Gene Ontology	GO:0000976
                    	RNA polymerase II cis-regulatory region sequence-specific DNA binding	Gene Ontology	GO:0000978
                    	RNA polymerase II core promoter sequence-specific DNA binding	Gene Ontology	GO:0000979
                    	core promoter sequence-specific DNA binding	Gene Ontology	GO:0001046
                    	RNA polymerase II transcription factor binding	Gene Ontology	GO:0001085
                    	RNA polymerase II repressing transcription factor binding	Gene Ontology	GO:0001103
                    	p53 binding	Gene Ontology	GO:0002039
                    	transcription corepressor activity	Gene Ontology	GO:0003714
                    	histone deacetylase activity	Gene Ontology	GO:0004407
                    	protein binding	Gene Ontology	GO:0005515
                    	nucleus	Gene Ontology	GO:0005634
                    	nucleoplasm	Gene Ontology	GO:0005654
                    	cytoplasm	Gene Ontology	GO:0005737
                    	cytosol	Gene Ontology	GO:0005829
                    	chromatin organization	Gene Ontology	GO:0006325
                    	chromatin remodeling	Gene Ontology	GO:0006338
                    	DNA methylation-dependent heterochromatin assembly	Gene Ontology	GO:0006346
                    	regulation of transcription by RNA polymerase II	Gene Ontology	GO:0006357
                    	protein deacetylation	Gene Ontology	GO:0006476
                    	endoderm development	Gene Ontology	GO:0007492
                    	blood coagulation	Gene Ontology	GO:0007596
                    	transcription factor binding	Gene Ontology	GO:0008134
                    	positive regulation of cell population proliferation	Gene Ontology	GO:0008284
                    	epidermal cell differentiation	Gene Ontology	GO:0009913
                    	negative regulation of gene expression	Gene Ontology	GO:0010629
                    	negative regulation of myotube differentiation	Gene Ontology	GO:0010832
                    	-	Gene Ontology	GO:0010870
                    	histone deacetylation	Gene Ontology	GO:0016575
                    	Sin3 complex	Gene Ontology	GO:0016580
                    	NuRD complex	Gene Ontology	GO:0016581
                    	deacetylase activity	Gene Ontology	GO:0019213
                    	enzyme binding	Gene Ontology	GO:0019899
                    	hippocampus development	Gene Ontology	GO:0021766
                    	neuron differentiation	Gene Ontology	GO:0030182
                    	nucleosomal DNA binding	Gene Ontology	GO:0031492
                    	NAD-dependent histone deacetylase activity (H3-K14 specific)	Gene Ontology	GO:0032041
                    	circadian regulation of gene expression	Gene Ontology	GO:0032922
                    	protein-containing complex	Gene Ontology	GO:0032991
                    	protein deacetylase activity	Gene Ontology	GO:0033558
                    	activating transcription factor binding	Gene Ontology	GO:0033613
                    	Krueppel-associated box domain binding	Gene Ontology	GO:0035851
                    	odontogenesis of dentin-containing tooth	Gene Ontology	GO:0042475
                    	embryonic digit morphogenesis	Gene Ontology	GO:0042733
                    	histone deacetylase binding	Gene Ontology	GO:0042826
                    	neuronal cell body	Gene Ontology	GO:0043025
                    	ATP-dependent chromatin remodeling	Gene Ontology	GO:0043044
                    	negative regulation of apoptotic process	Gene Ontology	GO:0043066
                    	negative regulation of I-kappaB kinase/NF-kappaB signaling	Gene Ontology	GO:0043124
                    	negative regulation by host of viral transcription	Gene Ontology	GO:0043922
                    	regulation of megakaryocyte differentiation	Gene Ontology	GO:0045652
                    	negative regulation of transcription, DNA-templated	Gene Ontology	GO:0045892
                    	positive regulation of transcription, DNA-templated	Gene Ontology	GO:0045893
                    	positive regulation of transcription by RNA polymerase II	Gene Ontology	GO:0045944
                    	protein N-terminus binding	Gene Ontology	GO:0047485
                    	positive regulation of oligodendrocyte differentiation	Gene Ontology	GO:0048714
                    	NF-kappaB binding	Gene Ontology	GO:0051059
                    	regulation of endopeptidase activity	Gene Ontology	GO:0052548
                    	negative regulation of androgen receptor signaling pathway	Gene Ontology	GO:0060766
                    	hair follicle placode formation	Gene Ontology	GO:0060789
                    	eyelid development in camera-type eye	Gene Ontology	GO:0061029
                    	fungiform papilla formation	Gene Ontology	GO:0061198
                    	repressing transcription factor binding	Gene Ontology	GO:0070491
                    	E-box binding	Gene Ontology	GO:0070888
                    	histone H3 deacetylation	Gene Ontology	GO:0070932
                    	histone H4 deacetylation	Gene Ontology	GO:0070933
                    	negative regulation of canonical Wnt signaling pathway	Gene Ontology	GO:0090090
                    	regulation of amyloid-beta clearance	Gene Ontology	GO:1900221
                    	regulation of signal transduction by p53 class mediator	Gene Ontology	GO:1901796
                    	beta-catenin-TCF complex assembly	Gene Ontology	GO:1904837
                    	promoter-specific chromatin binding	Gene Ontology	GO:1990841
                    	negative regulation of intrinsic apoptotic signaling pathway	Gene Ontology	GO:2001243
GOslim:             	DNA-binding transcription factor activity	Gene Ontology Slim	GO:0003700
                    	intracellular	Gene Ontology Slim	GO:0005622
                    	nucleus	Gene Ontology Slim	GO:0005634
                    	nucleoplasm	Gene Ontology Slim	GO:0005654
                    	cytoplasm	Gene Ontology Slim	GO:0005737
                    	cytosol	Gene Ontology Slim	GO:0005829
                    	transcription factor binding	Gene Ontology Slim	GO:0008134
                    	enzyme binding	Gene Ontology Slim	GO:0019899
                    	organelle	Gene Ontology Slim	GO:0043226
////
Query:              	KLF10
Gene:               	hsa:7071	KLF10, EGR-alpha, EGRA, TIEG, TIEG1
Entrez Gene ID:      	7071
Disease:            	Pancreas cancer	FunDO	2106
                    	Chronic lymphocytic leukemia	NHGRI GWAS Catalog	
                    	Diabetes mellitus	FunDO	1904
                    	Breast cancer	FunDO	1944
                    	Clear cell carcinoma	FunDO	1965
GO:                 	negative regulation of transcription by RNA polymerase II	Gene Ontology	GO:0000122
                    	nuclear chromatin	Gene Ontology	GO:0000790
                    	transcription regulatory region sequence-specific DNA binding	Gene Ontology	GO:0000976
                    	RNA polymerase II cis-regulatory region sequence-specific DNA binding	Gene Ontology	GO:0000978
                    	DNA-binding transcription factor activity, RNA polymerase II-specific	Gene Ontology	GO:0000981
                    	core promoter sequence-specific DNA binding	Gene Ontology	GO:0001046
                    	DNA-binding transcription activator activity, RNA polymerase II-specific	Gene Ontology	GO:0001228
                    	DNA-binding transcription factor activity	Gene Ontology	GO:0003700
                    	protein binding	Gene Ontology	GO:0005515
                    	nucleus	Gene Ontology	GO:0005634
                    	cell-cell signaling	Gene Ontology	GO:0007267
                    	circadian rhythm	Gene Ontology	GO:0007623
                    	negative regulation of cell population proliferation	Gene Ontology	GO:0008285
                    	cellular response to starvation	Gene Ontology	GO:0009267
                    	bone mineralization	Gene Ontology	GO:0030282
                    	somatic stem cell population maintenance	Gene Ontology	GO:0035019
                    	regulation of circadian rhythm	Gene Ontology	GO:0042752
                    	positive regulation of osteoclast differentiation	Gene Ontology	GO:0045672
                    	negative regulation of transcription, DNA-templated	Gene Ontology	GO:0045892
                    	positive regulation of transcription by RNA polymerase II	Gene Ontology	GO:0045944
                    	metal ion binding	Gene Ontology	GO:0046872
                    	cellular response to peptide	Gene Ontology	GO:1901653
                    	sequence-specific double-stranded DNA binding	Gene Ontology	GO:1990837
GOslim:             	DNA-binding transcription factor activity	Gene Ontology Slim	GO:0003700
                    	intracellular	Gene Ontology Slim	GO:0005622
                    	nucleus	Gene Ontology Slim	GO:0005634
                    	cell-cell signaling	Gene Ontology Slim	GO:0007267
                    	cell population proliferation	Gene Ontology Slim	GO:0008283
                    	organelle	Gene Ontology Slim	GO:0043226
////
Query:              	SYT7
Gene:               	hsa:9066	SYT7, IPCA-7, IPCA7, PCANAP7, SYT-VII, SYTVII
Entrez Gene ID:      	9066
Pathway:            	Synaptic vesicle trafficking	PANTHER	P05734
                    	Neuronal System	Reactome	R-HSA-112316
                    	Protein-protein interactions at synapses	Reactome	R-HSA-6794362
                    	Neurexins and neuroligins	Reactome	R-HSA-6794361
Disease:            	Plasma omega-6 polyunsaturated fatty acid levels (arachidonic acid)	NHGRI GWAS Catalog	
                    	Plasma omega-6 polyunsaturated fatty acid levels (linoleic acid)	NHGRI GWAS Catalog	
GO:                 	SNARE binding	Gene Ontology	GO:0000149
                    	plasma membrane repair	Gene Ontology	GO:0001778
                    	phosphatidylserine binding	Gene Ontology	GO:0001786
                    	calcium ion binding	Gene Ontology	GO:0005509
                    	protein binding	Gene Ontology	GO:0005515
                    	calmodulin binding	Gene Ontology	GO:0005516
                    	calcium-dependent phospholipid binding	Gene Ontology	GO:0005544
                    	phosphatidylinositol-4,5-bisphosphate binding	Gene Ontology	GO:0005546
                    	lysosome	Gene Ontology	GO:0005764
                    	lysosomal membrane	Gene Ontology	GO:0005765
                    	peroxisome	Gene Ontology	GO:0005777
                    	peroxisomal membrane	Gene Ontology	GO:0005778
                    	cytosol	Gene Ontology	GO:0005829
                    	plasma membrane	Gene Ontology	GO:0005886
                    	phagocytosis	Gene Ontology	GO:0006909
                    	synaptic vesicle	Gene Ontology	GO:0008021
                    	regulation of dopamine secretion	Gene Ontology	GO:0014059
                    	vesicle-mediated transport	Gene Ontology	GO:0016192
                    	calcium-ion regulated exocytosis	Gene Ontology	GO:0017156
                    	regulation of calcium ion-dependent exocytosis	Gene Ontology	GO:0017158
                    	syntaxin binding	Gene Ontology	GO:0019905
                    	clathrin binding	Gene Ontology	GO:0030276
                    	dendrite	Gene Ontology	GO:0030425
                    	phagocytic vesicle membrane	Gene Ontology	GO:0030670
                    	synaptic vesicle membrane	Gene Ontology	GO:0030672
                    	dense core granule	Gene Ontology	GO:0031045
                    	early phagosome	Gene Ontology	GO:0032009
                    	synaptic vesicle recycling	Gene Ontology	GO:0036465
                    	neuronal cell body	Gene Ontology	GO:0043025
                    	axon terminus	Gene Ontology	GO:0043679
                    	positive regulation of calcium ion-dependent exocytosis	Gene Ontology	GO:0045956
                    	regulation of bone remodeling	Gene Ontology	GO:0046850
                    	calcium ion-regulated exocytosis of neurotransmitter	Gene Ontology	GO:0048791
                    	regulation of phagocytosis	Gene Ontology	GO:0050764
                    	regulation of insulin secretion	Gene Ontology	GO:0050796
                    	extracellular exosome	Gene Ontology	GO:0070062
                    	regulation of glucagon secretion	Gene Ontology	GO:0070092
                    	exocytic vesicle	Gene Ontology	GO:0070382
                    	cellular response to calcium ion	Gene Ontology	GO:0071277
                    	vesicle-mediated cholesterol transport	Gene Ontology	GO:0090119
                    	phagosome-lysosome fusion	Gene Ontology	GO:0090385
                    	hippocampal mossy fiber to CA3 synapse	Gene Ontology	GO:0098686
                    	glutamatergic synapse	Gene Ontology	GO:0098978
                    	GABA-ergic synapse	Gene Ontology	GO:0098982
                    	integral component of presynaptic membrane	Gene Ontology	GO:0099056
                    	calcium-dependent activation of synaptic vesicle fusion	Gene Ontology	GO:0099502
                    	regulation of synaptic vesicle endocytosis	Gene Ontology	GO:1900242
                    	short-term synaptic potentiation	Gene Ontology	GO:1990926
                    	calcium ion regulated lysosome exocytosis	Gene Ontology	GO:1990927
GOslim:             	intracellular	Gene Ontology Slim	GO:0005622
                    	cytoplasm	Gene Ontology Slim	GO:0005737
                    	lysosome	Gene Ontology Slim	GO:0005764
                    	vacuole	Gene Ontology Slim	GO:0005773
                    	peroxisome	Gene Ontology Slim	GO:0005777
                    	cytosol	Gene Ontology Slim	GO:0005829
                    	plasma membrane	Gene Ontology Slim	GO:0005886
                    	organelle	Gene Ontology Slim	GO:0043226
////
Query:              	DCHS1
Gene:               	hsa:8642	DCHS1, CDH19, CDH25, CDHR6, FIB1, MVP2, PCDH16, VMLDS1
Entrez Gene ID:      	8642
Pathway:            	Wnt signaling pathway	PANTHER	P00057
                    	Hippo signaling pathway - multiple species	KEGG PATHWAY	hsa04392
                    	Cadherin signaling pathway	PANTHER	P00012
Disease:            	NEUROLOGICAL	GAD	
                    	CARDIOVASCULAR	GAD	
                    	CORONARY ARTERY DISEASE	GAD	
                    	Cardiovascular diseases	KEGG DISEASE	
                    	Cardiac diseases	KEGG DISEASE	
                    	Mitral valve prolapse	KEGG DISEASE	H01868
                    	Congenital malformations	KEGG DISEASE	
                    	Congenital malformations of the musculoskeletal system	KEGG DISEASE	
                    	Van Maldergem syndrome	KEGG DISEASE	H01393
                    	Mitral valve prolapse 2	OMIM	607829
                    	Van Maldergem syndrome 1	OMIM	601390
                    	FRONTAL LOBE	GAD	
GO:                 	cell morphogenesis	Gene Ontology	GO:0000902
                    	branching involved in ureteric bud morphogenesis	Gene Ontology	GO:0001658
                    	mitral valve formation	Gene Ontology	GO:0003192
                    	cell migration involved in endocardial cushion formation	Gene Ontology	GO:0003273
                    	calcium ion binding	Gene Ontology	GO:0005509
                    	adherens junction	Gene Ontology	GO:0005912
                    	cell-cell junction assembly	Gene Ontology	GO:0007043
                    	homophilic cell adhesion via plasma membrane adhesion molecules	Gene Ontology	GO:0007156
                    	heterophilic cell-cell adhesion via plasma membrane cell adhesion molecules	Gene Ontology	GO:0007157
                    	multicellular organism development	Gene Ontology	GO:0007275
                    	pattern specification process	Gene Ontology	GO:0007389
                    	membrane	Gene Ontology	GO:0016020
                    	integral component of membrane	Gene Ontology	GO:0016021
                    	calcium-dependent cell-cell adhesion via plasma membrane cell adhesion molecules	Gene Ontology	GO:0016339
                    	catenin complex	Gene Ontology	GO:0016342
                    	neural tube development	Gene Ontology	GO:0021915
                    	neurogenesis	Gene Ontology	GO:0022008
                    	adherens junction organization	Gene Ontology	GO:0034332
                    	hippo signaling	Gene Ontology	GO:0035329
                    	post-anal tail morphogenesis	Gene Ontology	GO:0036342
                    	ossification involved in bone maturation	Gene Ontology	GO:0043931
                    	apical part of cell	Gene Ontology	GO:0045177
                    	cadherin binding	Gene Ontology	GO:0045296
                    	digestive tract development	Gene Ontology	GO:0048565
                    	condensed mesenchymal cell proliferation	Gene Ontology	GO:0072137
                    	protein localization to plasma membrane	Gene Ontology	GO:0072659
                    	cochlea development	Gene Ontology	GO:0090102
                    	cell-cell adhesion via plasma-membrane adhesion molecules	Gene Ontology	GO:0098742
GOslim:             	intracellular	Gene Ontology Slim	GO:0005622
                    	plasma membrane	Gene Ontology Slim	GO:0005886
////
