# Supplementary material for: Exploration of key factors in Gingival Crevicular fluids from patients undergoing Periodontally Accelerated Osteogenic Orthodontics (PAOO) using proteome analysis
Source: BMC Oral Health. 2023 Nov 27;23:934. doi: 10.1186/s12903-023-03606-7 (PMC10683118; doi:10.1186/s12903-023-03606-7)
Supplement: Supplementary file 8 — Supplementary Material 8 [file 12903_2023_3606_MOESM8_ESM.xlsx]

## Sheet: up
		Table title	Supplementary table 1: PAOO area
		Table legend	Original statistical data in Table 1 shows the expressed proteins in the gingival crevicular fluid (GCF) of PAOO area at T1, T2 and T4 time points. up: original data of PAOO area.
Row	OK	Accession	Protein	MW [kDa]	pI	Similar Proteins	Scores	Peptides	SC	RMS90 [ppm]	Rank	Median(T1up:T4up)	CV [%](T1U:T4U)	Median(T2up:T1up)	CV [%](T2up:T1up)
1418	TRUE	gi|194272161	inositol-trisphosphate 3-kinase B [Homo sapiens]	102.3	9.6	1	11.8 (M:11.8)	1	1.2	4.51	1418	5.55	0	1.55	0
653	TRUE	gi|148277064	protein CASP isoform a [Homo sapiens]	164.1	5.6	8	25.0 (M:25.0)	1	1.4	170.12	653	5.17	0	1.04	0
160	TRUE	gi|329663531	voltage-dependent R-type calcium channel subunit alpha-1E isoform 2 [Homo sapiens]	254.4	9.3	3	44.8 (M:44.8)	3	2.6	65.6	160	4.95	0	0.6	0
836	TRUE	gi|56090473	cancer/testis antigen family 45 member A5 [Homo sapiens]	21.1	10.4	11	21.8 (M:21.8)	2	15.9	45.83	836	4.95	0	0.6	0
943	TRUE	gi|33457326	GS homeobox 1 [Homo sapiens]	27.9	10.2	1	17.6 (M:17.6)	1	9.8	8.41	943	4.95	0	0.49	0
1466	TRUE	gi|4557375	Krueppel-like factor 9 [Homo sapiens]	27.2	9.8	1	11.5 (M:11.5)	1	4.5	214.55	1466	4.94	0	0.32	0
375	TRUE	gi|578838225	PREDICTED: protein Shroom4 isoform X2 [Homo sapiens]	147.5	6	3	32.3 (M:32.3)	1	1.9	137.8	375	4.76	0	0.17	0
520	TRUE	gi|530419050	PREDICTED: T-lymphoma invasion and metastasis-inducing protein 1 isoform X4 [Homo sapiens]	161.7	6.4	2	27.6 (M:27.6)	1	2.1	37.37	520	4.76	0	0.17	0
830	TRUE	gi|578840955	PREDICTED: mucin-6 isoform X1 [Homo sapiens]	141.7	5.7	3	22.0 (M:22.0)	1	2.1	43.76	830	4.63	0
1635	TRUE	gi|254911082	SH3 and multiple ankyrin repeat domains protein 2 isoform 2 [Homo sapiens]	135.6	5.5	5	10.7 (M:10.7)	1	1.1	148.72	1635	4.63	0
597	TRUE	gi|221307485	lengsin isoform a [Homo sapiens]	57.2	5.9	1	26.0 (M:26.0)	1	3.5	16.11	597	4.45	0	0.6	0
1062	TRUE	gi|530367623	PREDICTED: DNA mismatch repair protein Msh2 isoform X1 [Homo sapiens]	103.1	5.7	1	15.2 (M:15.2)	1	2	27.53	1062	4.45	0	0.6	0
1458	TRUE	gi|317108193	endophilin-A2 isoform 3 [Homo sapiens]	34.5	5.5	3	11.6 (M:11.6)	1	3.3	208.98	1458	4.28	0	0.35	0
677	TRUE	gi|102467242	inner centromere protein isoform 2 [Homo sapiens]	104.9	10	3	24.5 (M:24.5)	1	2.2	71.35	677	4.18	0	0.13	0
359	TRUE	gi|115430237	spectrin beta chain, non-erythrocytic 4 isoform sigma1 [Homo sapiens]	288.8	5.7	2	32.9 (M:32.9)	1	1.1	183.34	359	4.03	0	3.65	0
413	TRUE	gi|321267473	scaffold attachment factor B1 isoform 4 [Homo sapiens]	95.1	6	3	30.8 (M:30.8)	1	2.6	163.23	413	4.03	0	3.65	0
915	TRUE	gi|530384204	PREDICTED: rho GTPase-activating protein 18 isoform X2 [Homo sapiens]	66.4	6.5	3	18.8 (M:18.8)	1	1.5	208.81	915	3.99	0
593	TRUE	gi|530373158	PREDICTED: sarcolemmal membrane-associated protein isoform X16 [Homo sapiens]	90.8	5.1	15	26.2 (M:26.2)	1	3.3	177.31	593	3.85	0
39	TRUE	gi|226246554	coiled-coil domain-containing protein 168 [Homo sapiens]	801.4	9.6	1	79.6 (M:79.6)	6	1.5	64.86	39	3.74	0	0.5	0
111	TRUE	gi|194294513	testis-specific serine/threonine-protein kinase 2 [Homo sapiens]	40.9	9.8	1	51.3 (M:51.3)	2	5.3	58.76	111	3.74	0	0.5	0
205	TRUE	gi|530377424	PREDICTED: palladin isoform X5 [Homo sapiens]	138.1	8	10	41.5 (M:41.5)	2	3.1	173.66	205	3.61	0	0.29	0
657	TRUE	gi|88501741	TRIO and F-actin-binding protein isoform 2 [Homo sapiens]	47.6	9.8	2	24.9 (M:24.9)	1	8.4	37.44	657	3.22	0
1699	TRUE	gi|15150803	melanopsin isoform 1 [Homo sapiens]	52.6	10.1	2	10.4 (M:10.4)	1	2.7	96.72	1699	3.22	0
280	TRUE	gi|578812779	PREDICTED: afadin isoform X15 [Homo sapiens]	185.3	6	15	36.4 (M:36.4)	1	1.4	179.53	280	3.14	0	0.05	0
671	TRUE	gi|578804243	PREDICTED: nck-associated protein 5 isoform X4 [Homo sapiens]	205.8	8.8	4	24.6 (M:24.6)	1	1.4	105.75	671	3.14	0	0.05	0
343	TRUE	gi|578833563	PREDICTED: zinc finger protein 708 isoform X1 [Homo sapiens]	57.3	10.4	2	33.6 (M:33.6)	2	4	93.77	343	2.98	0
767	TRUE	gi|578803239	PREDICTED: lactosylceramide alpha-2,3-sialyltransferase isoform X4 [Homo sapiens]	43.2	9.7	4	23.1 (M:23.1)	1	6.9	33.08	767	2.89	0	0.47	0
887	TRUE	gi|142976783	PDZ domain-containing RING finger protein 4 isoform 2 [Homo sapiens]	89	5	2	20.3 (M:20.3)	1	2.6	47.56	887	2.75	0	0.3	0
233	TRUE	gi|578800076	PREDICTED: SPOC domain-containing protein 1 isoform X4 [Homo sapiens]	100.9	9.5	7	39.8 (M:39.8)	3	4.4	151.55	233	2.73	12.14	0.59	55.09
683	TRUE	gi|14165272	serine/threonine-protein kinase PINK1, mitochondrial precursor [Homo sapiens]	62.7	10.4	1	24.4 (M:24.4)	2	4.6	168.84	683	2.73	0	0.55	0
557	TRUE	gi|530402379	PREDICTED: LIM domain only protein 7 isoform X22 [Homo sapiens]	147.1	6.1	20	26.9 (M:26.9)	2	2.5	73.15	557	2.64	0
22	TRUE	gi|50363217	alpha-1-antitrypsin precursor [Homo sapiens]	46.7	5.3	1	141.1 (M:141.1)	3	15.8	121.26	22	2.56	0	0.71	28.96
63	TRUE	gi|110349786	Alstrom syndrome protein 1 [Homo sapiens]	460.9	5.8	1	64.1 (M:64.1)	2	1.2	55.29	63	2.56	0	0.53	0
784	TRUE	gi|578803637	PREDICTED: xin actin-binding repeat-containing protein 2 isoform X1 [Homo sapiens]	375	6	6	22.8 (M:22.8)	1	0.8	104.77	784	2.54	0	1.27	0
1097	TRUE	gi|27262624	ATP-binding cassette sub-family A member 5 [Homo sapiens]	186.4	6.5	1	14.6 (M:14.6)	1	0.9	128.42	1097	2.54	0	1.27	0
324	TRUE	gi|189181724	proteoglycan 4 isoform D precursor [Homo sapiens]	136.5	10.1	6	34.4 (M:34.4)	2	1.4	158.48	324	2.52	0	0.51	0
264	TRUE	gi|578809622	PREDICTED: probable ATP-dependent RNA helicase DDX60-like isoform X6 [Homo sapiens]	193.4	9.2	7	37.7 (M:37.7)	3	2.2	140.46	264	2.5	44.93
390	TRUE	gi|472235321	formin-1 isoform c [Homo sapiens]	71.8	10.1	2	31.7 (M:31.7)	2	5.7	114.39	390	2.49	0
230	TRUE	gi|153792150	ubiquitin carboxyl-terminal hydrolase 17 [Homo sapiens]	59.6	9.5	5	40.1 (M:40.1)	2	8.5	93.18	230	2.48	0	0.29	0
1074	TRUE	gi|530380059	PREDICTED: zinc finger protein 608 isoform X4 [Homo sapiens]	133.1	9.5	3	14.9 (M:14.9)	1	0.9	21.5	1074	2.48	0	0.29	0
89	TRUE	gi|530378756	PREDICTED: rapamycin-insensitive companion of mTOR isoform X2 [Homo sapiens]	159.9	6.8	5	56.3 (M:56.3)	2	3	143.13	89	2.42	4.84	0.71	68.39
498	TRUE	gi|32129212	zinc finger and SCAN domain-containing protein 32 isoform b [Homo sapiens]	54.9	10.1	6	28.4 (M:28.4)	1	6.2	169.25	498	2.42	0	0.51	0
905	TRUE	gi|418203907	integrin beta-like protein 1 isoform 3 [Homo sapiens]	43.9	5	1	19.5 (M:19.5)	1	3	186.04	905	2.42	0
1689	TRUE	gi|13376212	ubiquitin-like modifier-activating enzyme 5 isoform 1 [Homo sapiens]	44.8	4.6	1	10.4 (M:10.4)	1	4.7	69.47	1689	2.4	0
172	TRUE	gi|239582741	FERM and PDZ domain-containing protein 1 [Homo sapiens]	173.3	5	1	43.6 (M:43.6)	3	2.7	73.77	172	2.37	0	1.06	0
574	TRUE	gi|578808887	PREDICTED: coiled-coil domain-containing protein 111 isoform X3 [Homo sapiens]	58.1	8.8	1	26.6 (M:26.6)	1	2.2	173.27	574	2.36	0	0.06	0
1690	TRUE	gi|578805282	PREDICTED: serine/threonine-protein kinase tousled-like 1 isoform X3 [Homo sapiens]	45.8	10.3	5	10.4 (M:10.4)	1	2.2	238.63	1690	2.36	0	0.06	0
1443	TRUE	gi|156564388	carcinoembryonic antigen-related cell adhesion molecule 20 isoform 4S precursor [Homo sapiens]	54.1	5.9	4	11.6 (M:11.6)	1	5.3	0.22	1443	2.31	0	0.73	0
1747	TRUE	gi|65787454	apoptosis-inducing factor 3 isoform 2 [Homo sapiens]	65.9	9.9	3	10.2 (M:10.2)	1	4	19.41	1747	2.31	0	0.73	0
528	TRUE	gi|530424571	PREDICTED: pre-mRNA-splicing factor ATP-dependent RNA helicase PRP16 isoform X2 [Homo sapiens]	136.2	5.9	2	27.5 (M:27.5)	2	3.1	50.99	528	2.31	0	0.51	37.25
427	TRUE	gi|578836791	PREDICTED: ubl carboxyl-terminal hydrolase 18 isoform X1 [Homo sapiens]	34.6	9.4	5	30.2 (M:30.2)	1	8.1	51.2	427	2.31	0	0.38	0
1665	TRUE	gi|530395847	PREDICTED: myotubularin-related protein 13 isoform X2 [Homo sapiens]	207.1	6.9	3	10.5 (M:10.5)	1	0.7	19.62	1665	2.31	0
913	TRUE	gi|115392150	protein FAM83G [Homo sapiens]	90.8	5.9	1	19.0 (M:19.0)	1	1	238.03	913	2.3	0	0.66	0
294	TRUE	gi|148833508	neurogenic locus notch homolog protein 1 preproprotein [Homo sapiens]	272.3	4.8	1	35.7 (M:35.7)	1	1.3	122.45	294	2.27	0	0.88	0
1020	TRUE	gi|578803252	PREDICTED: translation initiation factor eIF-2B subunit delta isoform X2 [Homo sapiens]	56	10.2	2	15.7 (M:15.7)	1	2.8	56.57	1020	2.27	0	0.88	0
302	TRUE	gi|62988324	tenascin-N precursor [Homo sapiens]	143.9	5.3	1	35.4 (M:35.4)	2	1.5	143.16	302	2.27	0
1206	TRUE	gi|115511036	alpha-protein kinase 3 [Homo sapiens]	201.1	8.8	1	13.4 (M:13.4)	1	0.7	65.41	1206	2.25	0	0.36	0
198	TRUE	gi|530378301	PREDICTED: uncharacterized protein KIAA1109 isoform X7 [Homo sapiens]	553.9	6.1	9	41.8 (M:41.8)	2	0.9	118.25	198	2.25	0
47	TRUE	gi|578822195	PREDICTED: histone-lysine N-methyltransferase 2A isoform X1 [Homo sapiens]	323.9	9.2	4	72.9 (M:72.9)	5	3	36.51	47	2.24	0	0.78	38.96
755	TRUE	gi|578813318	PREDICTED: polycystic kidney disease protein 1-like 1 isoform X1 [Homo sapiens]	223	6.1	2	23.3 (M:23.3)	2	1.3	164.15	755	2.24	0	0.54	0
82	TRUE	gi|58530840	desmoplakin isoform I [Homo sapiens]	331.6	6.4	2	58.4 (M:58.4)	4	2.5	103.35	82	2.24	0
178	TRUE	gi|93352554	probable G-protein coupled receptor 179 precursor [Homo sapiens]	257.2	5.4	1	43.3 (M:43.3)	3	1.2	242.48	178	2.19	73.29	0.17	0
55	TRUE	gi|530389313	PREDICTED: collagen alpha-1(XIV) chain isoform X1 [Homo sapiens]	191.8	5.1	2	67.8 (M:67.8)	4	3.4	58.38	55	2.11	0	0.41	0
1157	TRUE	gi|530422285	PREDICTED: uncharacterized protein LOC101928589 [Homo sapiens]	18.3	9.5	1	13.9 (M:13.9)	1	9.1	12.04	1157	2.11	0	0.41	0
328	TRUE	gi|295821221	sodium-driven chloride bicarbonate exchanger isoform 1 [Homo sapiens]	125.9	6	10	34.3 (M:34.3)	3	3.3	167.1	328	2.1	0	2.37	0
307	TRUE	gi|530418950	PREDICTED: bromodomain and WD repeat-containing protein 1 isoform X1 [Homo sapiens]	253.3	9.6	3	35.1 (M:35.1)	1	1.3	57.56	307	2.1	0
1742	TRUE	gi|17017982	kelch-like protein 4 isoform 1 [Homo sapiens]	80.2	6.4	2	10.2 (M:10.2)	1	2.4	59.82	1742	2.09	0	0.83	0
501	TRUE	gi|148886654	sushi, von Willebrand factor type A, EGF and pentraxin domain-containing protein 1 precursor [Homo sapiens]	389.9	5.2	1	28.2 (M:28.2)	2	0.7	12.35	501	2.04	0
824	TRUE	gi|190341077	pancreatic lipase-related protein 3 precursor [Homo sapiens]	52.2	9.4	1	22.1 (M:22.1)	1	4.5	141.77	824	2.03	0	1.08	0
232	TRUE	gi|89191868	von Willebrand factor preproprotein [Homo sapiens]	309.1	5.2	1	39.9 (M:39.9)	3	1.3	159.67	232	2.03	152.7	0.98	0
684	TRUE	gi|22748811	uncharacterized protein C1orf87 [Homo sapiens]	62	9.5	1	24.4 (M:24.4)	1	4	158.73	684	2.03	0	0.72	0
362	TRUE	gi|530381706	PREDICTED: NAD-dependent protein deacylase sirtuin-5, mitochondrial isoform X3 [Homo sapiens]	31.7	11.1	4	32.7 (M:32.7)	2	14.1	79.75	362	1.99	0	1.07	115.25
1309	TRUE	gi|4557431	T-cell surface glycoprotein CD3 zeta chain isoform 2 precursor [Homo sapiens]	18.6	9.7	1	12.7 (M:12.7)	1	7.4	14.33	1309	1.99	0	0.43	0
91	TRUE	gi|148747859	rap guanine nucleotide exchange factor 3 isoform a [Homo sapiens]	103.6	7.3	5	55.9 (M:55.9)	2	4.1	143.27	91	1.98	0	1.01	0
238	TRUE	gi|530421580	PREDICTED: zinc finger protein 41 isoform X5 [Homo sapiens]	79.5	10.2	5	39.6 (M:39.6)	3	6.2	99.3	238	1.98	0	1.01	0
1509	TRUE	gi|578819140	PREDICTED: phosphatidylinositide phosphatase SAC2 isoform X2 [Homo sapiens]	74.2	8.5	3	11.3 (M:11.3)	1	2	26.13	1509	1.98	0	1.01	0
746	TRUE	gi|145701025	multiple epidermal growth factor-like domains protein 8 isoform 2 precursor [Homo sapiens]	295.7	6.5	2	23.4 (M:23.4)	2	1.8	11.64	746	1.96	0
843	TRUE	gi|557440899	nuclear mitotic apparatus protein 1 isoform 2 [Homo sapiens]	236.4	5.5	2	21.8 (M:21.8)	2	1.6	54.88	843	1.94	0	0.33	0
12	TRUE	gi|291045225	titin isoform N2-A [Homo sapiens]	3711.3	6.1	10	283.3 (M:283.3)	18	0.8	131.36	12	1.93	119.44	0.85	65.88
1553	TRUE	gi|578845222	PREDICTED: uncharacterized protein LOC102725205, partial [Homo sapiens]	95.5	6	1	11.1 (M:11.1)	1	2.5	85.91	1553	1.9	0	1.36	0
352	TRUE	gi|556503397	constitutive coactivator of peroxisome proliferator-activated receptor gamma isoform a [Homo sapiens]	105.1	5.4	4	33.2 (M:33.2)	1	5.3	116.56	352	1.86	0	0.76	0
759	TRUE	gi|553726985	GRINL1A combined protein isoform 3 [Homo sapiens]	87.8	5.7	5	23.2 (M:23.2)	1	3.1	88.85	759	1.81	0
1480	TRUE	gi|578811209	PREDICTED: zinc finger protein 62 homolog isoform X4 [Homo sapiens]	79.2	10.4	6	11.5 (M:11.5)	1	1.6	5.36	1480	1.78	0	0.66	0
315	TRUE	gi|59806363	uncharacterized protein KIAA0408 [Homo sapiens]	79.1	9.6	1	34.8 (M:34.8)	2	5.6	106.33	315	1.78	0	0.5	0
708	TRUE	gi|530384574	PREDICTED: coiled-coil domain-containing protein 129 isoform X1 [Homo sapiens]	104.8	5.3	4	24.0 (M:24.0)	1	3.2	80.67	708	1.78	0
1293	TRUE	gi|4505299	myogenic factor 6 [Homo sapiens]	26.9	5.6	1	12.9 (M:12.9)	1	5.8	46.34	1293	1.78	0
120	TRUE	gi|578830118	PREDICTED: nuclear receptor corepressor 1 isoform X13 [Homo sapiens]	277.7	6.8	13	50.4 (M:50.4)	3	2.9	33.24	120	1.77	0	0.67	0
1419	TRUE	gi|62241042	bifunctional glutamate/proline--tRNA ligase [Homo sapiens]	170.5	7.2	1	11.8 (M:11.8)	1	1.2	104.44	1419	1.77	0	0.67	0
24	TRUE	gi|70906437	fibrinogen gamma chain isoform gamma-A precursor [Homo sapiens]	49.5	5.7	2	122.9 (M:122.9)	4	10.8	138.84	24	1.76	0	0.36	0
10	TRUE	gi|578822814	PREDICTED: alpha-2-macroglobulin isoform X1 [Homo sapiens]	167.4	6.3	2	332.9 (M:332.9)	12	10.3	96.91	10	1.75	37.08	0.63	31.85
231	TRUE	gi|144953913	zinc finger protein 714 [Homo sapiens]	64	10.3	1	39.9 (M:39.9)	2	5	83.08	231	1.73	0	5.59	0
334	TRUE	gi|222144249	dynein heavy chain domain-containing protein 1 isoform 1 [Homo sapiens]	533.3	6.3	2	34.1 (M:34.1)	1	0.5	29.96	334	1.73	0
1169	TRUE	gi|578818254	PREDICTED: mitogen-activated protein kinase kinase kinase 8 isoform X4 [Homo sapiens]	44.9	6.3	1	13.8 (M:13.8)	1	3	186.29	1169	1.69	0
310	TRUE	gi|410170282	PREDICTED: putative uncharacterized protein CXorf49-like [Homo sapiens]	53.2	9.9	3	34.9 (M:34.9)	1	7	106.73	310	1.68	0	2.35	0
1090	TRUE	gi|530412192	PREDICTED: keratin, type I cuticular Ha1 isoform X1 [Homo sapiens]	42.2	4.6	5	14.7 (M:14.7)	1	2.5	149.56	1090	1.68	0
212	TRUE	gi|530373123	PREDICTED: peregrin isoform X6 [Homo sapiens]	78	6.9	8	40.8 (M:40.8)	2	4.4	103.34	212	1.67	0	3.92	0
49	TRUE	gi|197927452	dynein heavy chain 1, axonemal [Homo sapiens]	487.2	5.5	1	71.3 (M:71.3)	4	1.6	77.75	49	1.67	0	1.04	0
628	TRUE	gi|578794871	PREDICTED: serine/arginine repetitive matrix protein 1-like [Homo sapiens]	45	12.4	1	25.6 (M:25.6)	1	7.5	153.28	628	1.66	0	0.78	0
690	TRUE	gi|578837777	PREDICTED: putative GTP-binding protein 6 isoform X1 [Homo sapiens]	42.1	10.2	2	24.3 (M:24.3)	1	7.2	129.21	690	1.66	0	0.78	0
1748	TRUE	gi|55741641	kinase D-interacting substrate of 220 kDa [Homo sapiens]	196.4	6.2	1	10.2 (M:10.2)	1	0.9	3.43	1748	1.66	0	0.78	0
288	TRUE	gi|116008190	myosin light chain kinase, smooth muscle isoform 3B [Homo sapiens]	197.3	6.1	8	35.8 (M:35.8)	3	2.3	65.3	288	1.66	43.99	0.51	0
462	TRUE	gi|221307575	rho GTPase-activating protein 42 [Homo sapiens]	98.5	8.9	1	29.2 (M:29.2)	2	2.9	55.2	462	1.65	0	0.71	0
1113	TRUE	gi|5453676	granzyme A precursor [Homo sapiens]	28.9	10.1	1	14.4 (M:14.4)	1	5.3	66.2	1113	1.65	0	0.71	0
491	TRUE	gi|578816444	PREDICTED: KN motif and ankyrin repeat domain-containing protein 1 isoform X16 [Homo sapiens]	122.8	5	7	28.5 (M:28.5)	1	3.2	17.01	491	1.65	0	0.44	0
940	TRUE	gi|578819760	PREDICTED: zinc finger protein 33B isoform X3 [Homo sapiens]	92.3	9.9	2	17.6 (M:17.6)	1	2.3	22.42	940	1.65	0	0.44	0
1644	TRUE	gi|530396729	PREDICTED: ankyrin repeat domain-containing protein 42 isoform X6 [Homo sapiens]	21.6	7.1	4	10.6 (M:10.6)	1	11.1	1.58	1644	1.65	0	0.44	0
1496	TRUE	gi|109715825	zinc finger and SCAN domain-containing protein 29 [Homo sapiens]	96.7	6.6	1	11.4 (M:11.4)	1	1.8	12.44	1496	1.65	0
138	TRUE	gi|530426857	PREDICTED: protein transport protein Sec16A isoform X5 [Homo sapiens]	240.9	5.7	6	47.8 (M:47.8)	3	2.1	119.43	138	1.63	0	0.37	0
783	TRUE	gi|339639597	septin-7 isoform 3 [Homo sapiens]	46.5	9.1	8	22.8 (M:22.8)	2	5.7	201.74	783	1.6	0	0.91	24.21
389	TRUE	gi|578813577	PREDICTED: serine/threonine-protein kinase 31 isoform X3 [Homo sapiens]	95.7	4.8	5	31.7 (M:31.7)	2	2.7	61.71	389	1.59	0	0.2	0
100	TRUE	gi|530410590	PREDICTED: sterol regulatory element-binding protein 1 isoform X1 [Homo sapiens]	121.4	9.4	4	53.4 (M:53.4)	2	4.3	94.2	100	1.57	0	1.19	0
377	TRUE	gi|578819314	PREDICTED: ankyrin-3 isoform X15 [Homo sapiens]	386.8	5.6	9	32.2 (M:32.2)	1	0.8	23.05	377	1.57	0	1.19	0
538	TRUE	gi|530397573	PREDICTED: synaptotagmin-7 isoform X3 [Homo sapiens]	68.4	9.9	11	27.3 (M:27.3)	2	3.9	21.07	538	1.55	0	1.74	0
543	TRUE	gi|4504335	kalirin isoform 2 [Homo sapiens]	192.1	5.7	12	27.2 (M:27.2)	1	1.3	54.87	543	1.55	0	1.02	0
1170	TRUE	gi|578801731	PREDICTED: immunoglobulin superfamily member 8 isoform X3 [Homo sapiens]	63.3	9.3	2	13.8 (M:13.8)	1	2.2	145.57	1170	1.55	0	0.73	0
366	TRUE	gi|578814529	PREDICTED: CAS1 domain-containing protein 1 isoform X2 [Homo sapiens]	72	9.6	1	32.5 (M:32.5)	2	2.2	36.95	366	1.55	0	0.3	0
1343	TRUE	gi|530355840	PREDICTED: uncharacterized protein LOC100996412 [Homo sapiens]	22.5	11	1	12.4 (M:12.4)	1	6.3	67.63	1343	1.55	0
1607	TRUE	gi|164698504	septin-9 isoform f [Homo sapiens]	38.5	7.8	7	10.8 (M:10.8)	1	3.6	86.5	1607	1.55	0
829	TRUE	gi|578828338	PREDICTED: mitochondrial Rho GTPase 2 isoform X9 [Homo sapiens]	52.3	6.7	9	22.0 (M:22.0)	1	6.1	84.14	829	1.54	0	0.79	0
1174	TRUE	gi|530361255	PREDICTED: PITH domain-containing protein 1 isoform X1 [Homo sapiens]	21.6	5	2	13.7 (M:13.7)	1	9	89.38	1174	1.54	0	0.79	0
235	TRUE	gi|31657140	insulin receptor-related protein precursor [Homo sapiens]	143.6	6	1	39.8 (M:39.8)	1	3.2	86.07	235	1.52	0
1558	TRUE	gi|11321571	slit homolog 3 protein isoform 2 precursor [Homo sapiens]	167.6	9.4	2	11.0 (M:11.0)	1	1	176.66	1558	1.5	0	0.9	0
34	TRUE	gi|219842266	usherin isoform B [Homo sapiens]	575.2	6.4	2	84.9 (M:84.9)	6	1.9	69.68	34	1.49	0	1.15	0
1575	TRUE	gi|578838665	PREDICTED: probable phospholipid-transporting ATPase IG isoform X3 [Homo sapiens]	126.6	6.4	5	11.0 (M:11.0)	1	2.1	13.81	1575	1.49	0	1.15	0
455	TRUE	gi|578820568	PREDICTED: nucleobindin-2 isoform X9 [Homo sapiens]	40.3	4.9	2	29.3 (M:29.3)	2	3.8	127.1	455	1.46	0	2.06	0
1264	TRUE	gi|17975763	myelin transcription factor 1 [Homo sapiens]	122.3	4.7	1	13.0 (M:13.0)	1	0.9	109.47	1264	1.46	0	2.06	0
466	TRUE	gi|530404193	PREDICTED: YLP motif-containing protein 1 isoform X1 [Homo sapiens]	231.6	6	2	29.1 (M:29.1)	2	0.9	23.18	466	1.46	0	0.74	0
561	TRUE	gi|41152074	coiled-coil domain-containing protein 80 precursor [Homo sapiens]	108.1	10.2	2	26.8 (M:26.8)	2	4.2	42.18	561	1.45	0	1.23	0
1073	TRUE	gi|8394456	toll-like receptor 9 precursor [Homo sapiens]	115.8	9.7	1	14.9 (M:14.9)	1	1.3	45.3	1073	1.45	0	1.23	0
1515	TRUE	gi|410991933	ferritin, heavy polypeptide-like 18 [Homo sapiens]	25.1	9.2	1	11.3 (M:11.3)	1	5	95.99	1515	1.45	0	1.23	0
186	TRUE	gi|578827491	PREDICTED: talin-2 isoform X15 [Homo sapiens]	267.3	5.4	5	42.5 (M:42.5)	1	1.9	80.54	186	1.45	0
605	TRUE	gi|530419599	PREDICTED: chondroadherin-like protein isoform X2 [Homo sapiens]	81.7	10.9	3	25.8 (M:25.8)	2	4.4	24.3	605	1.45	0
1424	TRUE	gi|5730075	fibroleukin precursor [Homo sapiens]	50.2	7.7	1	11.8 (M:11.8)	1	2.7	24.67	1424	1.45	0
1610	TRUE	gi|566559982	M-phase inducer phosphatase 2 isoform 7 [Homo sapiens]	53.7	5.8	6	10.8 (M:10.8)	1	3.6	170.71	1610	1.45	0
320	TRUE	gi|4826998	splicing factor, proline- and glutamine-rich [Homo sapiens]	76.1	9.9	2	34.5 (M:34.5)	3	6.9	46.89	320	1.43	42.02	0.84	25.78
25	TRUE	gi|4507725	transthyretin precursor [Homo sapiens]	15.9	5.4	1	120.5 (M:120.5)	3	18.4	85.47	25	1.43	0
58	TRUE	gi|118421089	chromodomain-helicase-DNA-binding protein 2 isoform 1 [Homo sapiens]	211.2	8.8	1	65.7 (M:65.7)	5	4	92.38	58	1.42	0	1.05	0
41	TRUE	gi|530425287	PREDICTED: DNA-directed RNA polymerase, mitochondrial isoform X1 [Homo sapiens]	145	10.3	2	77.9 (M:77.9)	4	5.4	39.23	41	1.41	0	1.07	0
812	TRUE	gi|169790926	polypeptide N-acetylgalactosaminyltransferase 9 isoform A [Homo sapiens]	68.3	9.4	1	22.2 (M:22.2)	2	3.8	106.94	812	1.38	0	0.94	0
909	TRUE	gi|530397403	PREDICTED: cleavage and polyadenylation specificity factor subunit 7 isoform X5 [Homo sapiens]	41.9	10.1	5	19.3 (M:19.3)	1	3.9	170.74	909	1.38	0	0.48	0
1242	TRUE	gi|217330641	protein IWS1 homolog [Homo sapiens]	91.9	4.4	3	13.2 (M:13.2)	1	1.6	89.11	1242	1.38	0	0.48	0
210	TRUE	gi|4504301	histone H4 [Homo sapiens]	11.4	11.8	1	41.1 (M:41.1)	1	7.8	130.23	210	1.36	0	1.44	0
980	TRUE	gi|12758125	ribosomal RNA-processing protein 8 [Homo sapiens]	50.7	10.4	1	16.5 (M:16.5)	1	2.6	31.62	980	1.36	0	0.91	0
1483	TRUE	gi|530390795	PREDICTED: formin-binding protein 1 isoform X20 [Homo sapiens]	64	5	23	11.4 (M:11.4)	1	1.8	137.75	1483	1.35	0	0.21	0
60	TRUE	gi|578817652	PREDICTED: CDK5 regulatory subunit-associated protein 2 isoform X4 [Homo sapiens]	211.3	5.4	10	64.9 (M:64.9)	4	3.3	40.03	60	1.34	15.04	0.32	8.26
304	TRUE	gi|64276808	A disintegrin and metalloproteinase with thrombospondin motifs 6 preproprotein [Homo sapiens]	125.2	6.3	1	35.3 (M:35.3)	3	6.5	54.73	304	1.34	0
1501	TRUE	gi|28178851	homeobox protein TGIF1 isoform d [Homo sapiens]	27.7	9.8	1	11.3 (M:11.3)	1	6	27.94	1501	1.33	0	1.28	0
71	TRUE	gi|5174693	small proline-rich protein 2A [Homo sapiens]	8	10.3	5	62.0 (M:62.0)	3	36.1	92.13	71	1.33	0	1.12	29.24
4	TRUE	gi|4557321	apolipoprotein A-I preproprotein [Homo sapiens]	30.8	5.5	1	524.0 (M:524.0)	12	43.8	107.12	4	1.32	17.55	1.01	24.03
392	TRUE	gi|532164745	PDZ domain-containing protein MAGIX isoform d [Homo sapiens]	26.7	11.6	7	31.6 (M:31.6)	2	11.9	103.57	392	1.32	0
166	TRUE	gi|578832310	PREDICTED: lipoxygenase homology domain-containing protein 1 isoform X1 [Homo sapiens]	220.7	5.2	11	44.5 (M:44.5)	3	2	191.77	166	1.31	0
9	TRUE	gi|4557871	serotransferrin precursor [Homo sapiens]	77	7	1	352.0 (M:352.0)	10	18.2	18.05	9	1.3	33.87	0.94	38.12
1063	TRUE	gi|578827450	PREDICTED: stAR-related lipid transfer protein 5 isoform X2 [Homo sapiens]	16.3	11.7	1	15.1 (M:15.1)	1	8.9	4.93	1063	1.3	0
1715	TRUE	gi|530420028	PREDICTED: small G protein signaling modulator 3 isoform X6 [Homo sapiens]	71.6	5.8	1	10.3 (M:10.3)	1	2.2	105.42	1715	1.3	0
547	TRUE	gi|375151549	deoxyribonuclease gamma isoform 2 precursor [Homo sapiens]	31.8	9.7	2	27.2 (M:27.2)	1	9.1	38.62	547	1.28	0	1.55	0
621	TRUE	gi|306966132	spectrin alpha chain, non-erythrocytic 1 isoform 3 [Homo sapiens]	282.1	5.1	13	25.7 (M:25.7)	1	1	80.74	621	1.28	0	1.55	0
674	TRUE	gi|258613965	carboxyl-terminal PDZ ligand of neuronal nitric oxide synthase protein isoform 3 [Homo sapiens]	55.5	5.9	2	24.6 (M:24.6)	2	6.2	109.06	674	1.28	0	1.55	0
5	TRUE	gi|155969697	keratin, type II cytoskeletal 6C [Homo sapiens]	60	8.9	7	467.0 (M:467.0)	10	20.7	75.71	5	1.28	85.94	1.38	64.36
738	TRUE	gi|33469951	geranylgeranyl transferase type-2 subunit alpha [Homo sapiens]	65	5.4	2	23.6 (M:23.6)	1	3.9	56.06	738	1.26	0	1.05	0
144	TRUE	gi|145309304	cadherin EGF LAG seven-pass G-type receptor 3 precursor [Homo sapiens]	358	6.2	1	47.3 (M:47.3)	3	1.1	186.68	144	1.24	52.77	0.72	0
1500	TRUE	gi|578834259	PREDICTED: coiled-coil domain-containing protein 9 isoform X4 [Homo sapiens]	56.8	5.4	3	11.4 (M:11.4)	1	3.4	49.56	1500	1.24	0	0.51	0
1583	TRUE	gi|307133775	endoribonuclease Dicer isoform 2 [Homo sapiens]	208.3	5.4	2	10.9 (M:10.9)	1	0.8	46.83	1583	1.24	0	0.51	0
748	TRUE	gi|578798759	PREDICTED: protein SZT2 isoform X3 [Homo sapiens]	345.4	6	4	23.4 (M:23.4)	2	0.9	168.22	748	1.23	0	0.39	0
585	TRUE	gi|307219238	zinc finger protein 865 [Homo sapiens]	111	10.6	1	26.4 (M:26.4)	2	2.7	124.31	585	1.21	0
1714	TRUE	gi|110347463	transcription factor HIVEP2 [Homo sapiens]	268.9	6.5	1	10.3 (M:10.3)	1	0.7	43.79	1714	1.21	0
358	TRUE	gi|578833593	PREDICTED: calcium-binding mitochondrial carrier protein SCaMC-3 isoform X1 [Homo sapiens]	45.9	6	2	32.9 (M:32.9)	1	6.8	54.46	358	1.17	0	1.48	0
1663	TRUE	gi|25777612	26S proteasome non-ATPase regulatory subunit 3 [Homo sapiens]	60.9	9	1	10.6 (M:10.6)	1	2.1	69.99	1663	1.17	0	1.48	0
1739	TRUE	gi|164664490	regulator of G-protein signaling 4 isoform 4 [Homo sapiens]	10.5	9.9	3	10.2 (M:10.2)	1	18.3	35.27	1739	1.17	0
786	TRUE	gi|528881091	ephrin type-A receptor 5 isoform e [Homo sapiens]	110.9	6.3	6	22.8 (M:22.8)	1	2.9	60.18	786	1.16	0	0.93	0
1231	TRUE	gi|341914886	PREDICTED: ankyrin repeat domain-containing protein SOWAHC-like [Homo sapiens]	25.7	12.2	1	13.3 (M:13.3)	1	4.9	170.97	1231	1.16	0	0.93	0
1059	TRUE	gi|148612795	small G protein signaling modulator 2 isoform 1 [Homo sapiens]	118.2	6.1	2	15.2 (M:15.2)	1	0.9	30.2	1059	1.15	0	0.35	0
6	TRUE	gi|4504351	hemoglobin subunit delta [Homo sapiens]	16	9.1	1	461.0 (M:461.0)	1	48.3	77.19	6	1.14	0	0.16	0
48	TRUE	gi|578828959	PREDICTED: ankyrin repeat domain-containing protein 11 isoform X4 [Homo sapiens]	286.8	6.4	4	72.9 (M:72.9)	6	2.6	68.75	48	1.14	0
36	TRUE	gi|169658378	trinucleotide repeat-containing gene 18 protein [Homo sapiens]	314.3	9.6	2	83.3 (M:83.3)	4	3.1	97.7	36	1.13	0	1.9	0
408	TRUE	gi|126366080	regulator of G-protein signaling 9 isoform 2 [Homo sapiens]	76.6	10	3	30.9 (M:30.9)	2	3.6	95.72	408	1.13	0	0.17	0
571	TRUE	gi|301171536	teashirt homolog 2 isoform 2 [Homo sapiens]	114.5	7.5	3	26.6 (M:26.6)	1	2.2	79.54	571	1.12	0
1465	TRUE	gi|87159818	V-type proton ATPase subunit E 1 isoform c [Homo sapiens]	22.7	7.5	3	11.5 (M:11.5)	1	5.1	21.26	1465	1.12	0
284	TRUE	gi|62241001	inhibitor of nuclear factor kappa-B kinase subunit alpha [Homo sapiens]	84.6	6.3	1	36.0 (M:36.0)	2	2.7	178.47	284	1.11	0	1.16	0
1676	TRUE	gi|530420293	PREDICTED: putative uncharacterized protein LOC388900 isoform X1 [Homo sapiens]	55.6	10.1	7	10.5 (M:10.5)	1	1.9	256.39	1676	1.11	0	0.98	0
1	TRUE	gi|4502027	serum albumin preproprotein [Homo sapiens]	69.3	5.9	1	1475.0 (M:1475.0)	31	54.5	93.11	1	1.11	102.8	0.82	70.7
810	TRUE	gi|154759273	testis-specific protein 10-interacting protein [Homo sapiens]	62.3	10.9	1	22.3 (M:22.3)	2	4.3	184.1	810	1.1	0	1.25	0
506	TRUE	gi|326319990	centrosomal protein of 170 kDa protein B isoform 2 [Homo sapiens]	163.5	6.5	3	28.1 (M:28.1)	1	2.4	129.62	506	1.1	0	0.87	0
168	TRUE	gi|66346695	fibrillin-2 precursor [Homo sapiens]	314.6	4.6	1	44.4 (M:44.4)	3	1.5	102.29	168	1.09	63.27	1.03	41.37
768	TRUE	gi|485837026	spectrin beta chain, non-erythrocytic 5 [Homo sapiens]	416.5	6.2	2	23.1 (M:23.1)	2	0.7	18.19	768	1.09	0	0.75	0
781	TRUE	gi|346644669	protein TALPID3 isoform 6 [Homo sapiens]	149.1	5.4	14	22.9 (M:22.9)	1	1.4	171.72	781	1.08	0	1.98	0
510	TRUE	gi|530401786	PREDICTED: huntingtin-interacting protein 1-related protein isoform X2 [Homo sapiens]	118.6	6.2	4	28.0 (M:28.0)	1	2.6	98.01	510	1.07	0
13	TRUE	gi|119395754	keratin, type II cytoskeletal 5 [Homo sapiens]	62.3	8.6	1	273.0 (M:273.0)	2	13.7	62.53	13	1.06	13.88	1.54	18.38
592	TRUE	gi|270265902	uncharacterized membrane protein C3orf80 precursor [Homo sapiens]	25.7	5.4	1	26.2 (M:26.2)	2	13.4	116.95	592	1.05	0	0.3	0
1241	TRUE	gi|61966763	pentraxin-4 [Homo sapiens]	51.3	10.8	1	13.2 (M:13.2)	1	3.2	168.04	1241	1.05	0	0.3	0
240	TRUE	gi|530358441	PREDICTED: uncharacterized protein LOC101928409 [Homo sapiens]	60.4	11.3	1	39.6 (M:39.6)	3	7	133.56	240	1.04	0	1.35	0
3	TRUE	gi|131412225	keratin, type I cytoskeletal 13 isoform a [Homo sapiens]	49.5	4.8	2	575.0 (M:575.0)	12	33.4	20.29	3	1.04	25.84	1.09	110.84
508	TRUE	gi|530403266	PREDICTED: SNW domain-containing protein 1 isoform X2 [Homo sapiens]	65.4	10.2	1	28.1 (M:28.1)	1	6	112.06	508	1.04	0	0.32	0
614	TRUE	gi|45580688	complement component C7 precursor [Homo sapiens]	93.5	6.1	1	25.8 (M:25.8)	2	4.4	81.1	614	1.04	0
123	TRUE	gi|33286418	pyruvate kinase PKM isoform a [Homo sapiens]	57.9	9	7	50.1 (M:50.1)	2	5.1	121.17	123	1.03	0
599	TRUE	gi|530412429	PREDICTED: mediator of RNA polymerase II transcription subunit 1 isoform X1 [Homo sapiens]	149.1	9.6	3	26.0 (M:26.0)	2	2.8	104.13	599	1.02	0	1.04	0
51	TRUE	gi|530403029	PREDICTED: protein AHNAK2 isoform X1 [Homo sapiens]	605.3	5.1	2	69.9 (M:69.9)	5	1.5	56.44	51	1.02	0
1661	TRUE	gi|6912420	heparan sulfate 2-O-sulfotransferase 1 isoform 1 [Homo sapiens]	41.9	9.4	1	10.6 (M:10.6)	1	4.2	77.62	1661	1.02	0
1487	TRUE	gi|530416070	PREDICTED: persulfide dioxygenase ETHE1, mitochondrial isoform X3 [Homo sapiens]	14.4	6	3	11.4 (M:11.4)	1	11.5	44.66	1487	1	0	0.98	0
766	TRUE	gi|49169841	UPF0598 protein C8orf82 [Homo sapiens]	23.9	10.4	1	23.1 (M:23.1)	1	14.8	90.38	766	1	0
693	TRUE	gi|320461728	DNA replication ATP-dependent helicase/nuclease DNA2 [Homo sapiens]	120.3	8.9	2	24.3 (M:24.3)	1	2.5	128.58	693	0.99	0	1.46	0
18	TRUE	gi|186910296	haptoglobin isoform 2 preproprotein [Homo sapiens]	38.4	6.1	5	190.9 (M:190.9)	4	15.6	49.56	18	0.99	43.43	0.74	66.89
1202	TRUE	gi|578834971	PREDICTED: WD repeat-containing protein 87 isoform X3 [Homo sapiens]	316.9	6.9	4	13.5 (M:13.5)	1	0.4	202.48	1202	0.98	0	1.03	0
1464	TRUE	gi|578800119	PREDICTED: rho GTPase-activating protein 29 isoform X1 [Homo sapiens]	134.7	6.1	2	11.5 (M:11.5)	1	0.8	251.85	1464	0.98	0	1.03	0
56	TRUE	gi|126032350	DNA-dependent protein kinase catalytic subunit isoform 2 [Homo sapiens]	465.2	6.9	2	66.7 (M:66.7)	5	1.7	191.2	56	0.97	59.76	2.35	0
1439	TRUE	gi|247301334	centrosomal protein kizuna isoform 3 [Homo sapiens]	59.2	4.9	4	11.7 (M:11.7)	1	2.8	67.86	1439	0.97	0	1.05	0
1503	TRUE	gi|578822705	PREDICTED: EF-hand calcium-binding domain-containing protein 4B isoform X6 [Homo sapiens]	77.3	4.9	2	11.3 (M:11.3)	1	1.5	275.85	1503	0.97	0	0.51	0
1492	TRUE	gi|578799381	PREDICTED: E3 ubiquitin-protein ligase RNF220 isoform X7 [Homo sapiens]	35.4	6.8	3	11.4 (M:11.4)	1	4	72.44	1492	0.97	0
338	TRUE	gi|217330572	EH domain-binding protein 1 isoform 3 [Homo sapiens]	132.2	5.6	5	33.9 (M:33.9)	2	2.7	81.16	338	0.96	0	1.29	0
1604	TRUE	gi|195972900	thromboxane-A synthase isoform 2 [Homo sapiens]	52.4	6	4	10.8 (M:10.8)	1	2.6	200.32	1604	0.96	0	1.29	0
158	TRUE	gi|118601081	heterogeneous nuclear ribonucleoprotein U-like protein 2 [Homo sapiens]	85.1	4.7	1	45.0 (M:45.0)	1	5	62.99	158	0.95	0	1.52	0
949	TRUE	gi|223972648	t-SNARE domain-containing protein 1 [Homo sapiens]	55.9	10.2	2	17.4 (M:17.4)	1	1.6	36.28	949	0.95	0	0.5	0
1700	TRUE	gi|578812314	PREDICTED: triadin isoform X4 [Homo sapiens]	81.5	9.9	1	10.4 (M:10.4)	1	1.9	23.04	1700	0.94	0	0.78	0
104	TRUE	gi|7657427	origin recognition complex subunit 6 [Homo sapiens]	28.1	9.8	1	52.2 (M:52.2)	3	20.6	85.85	104	0.94	0
414	TRUE	gi|83921602	putative sodium-coupled neutral amino acid transporter 10 isoform a [Homo sapiens]	119.7	5.4	3	30.8 (M:30.8)	2	3.5	73.84	414	0.94	0
37	TRUE	gi|15529978	zinc finger protein 622 [Homo sapiens]	54.2	5.8	1	81.8 (M:81.8)	6	16.1	50.31	37	0.93	0	1.47	0
1230	TRUE	gi|155722990	kanadaptin [Homo sapiens]	88.8	5	1	13.3 (M:13.3)	1	2	48.43	1230	0.93	0	1.47	0
445	TRUE	gi|169234617	cell cycle checkpoint control protein RAD9B isoform 1 [Homo sapiens]	48.1	6.5	1	29.6 (M:29.6)	2	7.7	13.68	445	0.92	0
559	TRUE	gi|51339295	cation channel sperm-associated protein subunit beta precursor [Homo sapiens]	126.8	6.8	1	26.8 (M:26.8)	1	2.7	92.87	559	0.92	0
1337	TRUE	gi|578816078	PREDICTED: integrator complex subunit 8 isoform X1 [Homo sapiens]	107.3	6.8	2	12.5 (M:12.5)	1	2	42.72	1337	0.92	0
598	TRUE	gi|578811634	PREDICTED: zinc finger protein 40 isoform X2 [Homo sapiens]	222.1	9.5	2	26.0 (M:26.0)	2	1.3	80.9	598	0.91	0	2.1	0
135	TRUE	gi|296080754	fibrinogen beta chain isoform 2 preproprotein [Homo sapiens]	49.9	9	2	48.5 (M:48.5)	3	8.6	138.76	135	0.9	0	0.69	0
1571	TRUE	gi|122937315	leucine-rich repeat and IQ domain-containing protein 4 [Homo sapiens]	63.9	9.3	1	11.0 (M:11.0)	1	2	6.24	1571	0.9	0	0.16	0
1274	TRUE	gi|578826781	PREDICTED: lysophospholipid acyltransferase LPCAT4 isoform X3 [Homo sapiens]	45.1	10.9	2	12.9 (M:12.9)	1	2.9	135.15	1274	0.9	0
884	TRUE	gi|578822107	PREDICTED: ankyrin repeat and protein kinase domain-containing protein 1 isoform X1 [Homo sapiens]	79.1	6.7	2	20.5 (M:20.5)	1	1.7	121.83	884	0.89	0	1.16	0
28	TRUE	gi|4504517	heat shock protein beta-1 [Homo sapiens]	22.8	6	1	97.8 (M:97.8)	3	21.5	81.84	28	0.88	0	2.4	0
1682	TRUE	gi|530432553	PREDICTED: putative methyltransferase NSUN5 isoform X2 [Homo sapiens]	41.9	11.6	5	10.4 (M:10.4)	1	4.5	47.78	1682	0.88	0	0.63	0
749	TRUE	gi|578814196	PREDICTED: cytosolic carboxypeptidase 3 isoform X3 [Homo sapiens]	99.8	9.4	2	23.4 (M:23.4)	1	4.5	104.13	749	0.88	0	0.52	0
79	TRUE	gi|116734710	ATP-binding cassette sub-family A member 3 [Homo sapiens]	191.2	8.2	1	58.7 (M:58.7)	3	2.3	157.89	79	0.87	0	1.16	176.78
1752	TRUE	gi|4758708	lymphocyte antigen 86 precursor [Homo sapiens]	17.9	5.8	1	10.1 (M:10.1)	1	8	60.78	1752	0.86	0	1.98	0
145	TRUE	gi|578816553	PREDICTED: centlein isoform X2 [Homo sapiens]	155.6	9.1	3	46.9 (M:46.9)	2	2.8	172.82	145	0.85	0
73	TRUE	gi|530376284	PREDICTED: biorientation of chromosomes in cell division protein 1-like 1 isoform X1 [Homo sapiens]	335.3	4.9	4	60.4 (M:60.4)	2	1.4	61.18	73	0.83	0	1.83	0
92	TRUE	gi|226246523	fanconi-associated nuclease 1 isoform a [Homo sapiens]	114.2	7.4	3	55.4 (M:55.4)	3	4.7	110.29	92	0.83	0	1.53	0
1085	TRUE	gi|530408225	PREDICTED: phosphorylase b kinase gamma catalytic chain, liver/testis isoform isoform X3 [Homo sapiens]	34.4	6.4	5	14.8 (M:14.8)	1	4.3	45.54	1085	0.83	0	1.53	0
1723	TRUE	gi|451172090	protein FAM26F isoform 2 [Homo sapiens]	16.5	9.3	2	10.3 (M:10.3)	1	9.1	3.98	1723	0.83	0
33	TRUE	gi|4503571	alpha-enolase isoform 1 [Homo sapiens]	47.1	7.7	6	85.2 (M:85.2)	2	6.9	21.3	33	0.82	24.5	1.59	16.64
249	TRUE	gi|530368284	PREDICTED: otoferlin isoform X1 [Homo sapiens]	225.9	5.3	3	38.7 (M:38.7)	3	2.4	96.33	249	0.81	0	1.12	0
239	TRUE	gi|222418585	putative uncharacterized zinc finger protein 814 [Homo sapiens]	97.3	10.2	1	39.6 (M:39.6)	2	5.7	97.2	239	0.8	23.03	1.94	0
27	TRUE	gi|28559088	laminin subunit alpha-2 isoform a precursor [Homo sapiens]	343.7	6	6	104.3 (M:104.3)	8	2.8	142.43	27	0.8	107.92	1.64	49.37
477	TRUE	gi|227497758	beta-1,4 N-acetylgalactosaminyltransferase 2 isoform c [Homo sapiens]	54.2	8.9	3	28.8 (M:28.8)	1	4.6	43.96	477	0.8	0	0.31	0
994	TRUE	gi|16418357	ankyrin repeat domain-containing protein 40 [Homo sapiens]	41.1	4.7	1	16.3 (M:16.3)	1	2.7	261.08	994	0.8	0
1680	TRUE	gi|530413446	PREDICTED: THO complex subunit 4 isoform X1 [Homo sapiens]	20.5	10.3	2	10.5 (M:10.5)	1	5.6	238.74	1680	0.8	0
436	TRUE	gi|530380033	PREDICTED: zinc finger CCHC domain-containing protein 10 isoform X4 [Homo sapiens]	13.8	11.3	5	29.9 (M:29.9)	2	21.9	145.83	436	0.79	15.24	1.67	23.19
14	TRUE	gi|4502101	annexin A1 [Homo sapiens]	38.7	6.7	1	224.8 (M:224.8)	5	24	31.33	14	0.79	25.2	1.22	0.79
1154	TRUE	gi|4502445	bisphosphoglycerate mutase [Homo sapiens]	30	6.1	1	13.9 (M:13.9)	1	5	29.89	1154	0.78	0	1.04	0
1741	TRUE	gi|572871229	uncharacterized protein LOC400863 [Homo sapiens]	14.6	5.2	1	10.2 (M:10.2)	1	10.4	164.74	1741	0.78	0	1.04	0
197	TRUE	gi|384475537	DNA-directed RNA polymerase III subunit RPC5 isoform 4 [Homo sapiens]	75.7	6	5	41.8 (M:41.8)	3	5.4	133.25	197	0.76	0	2.02	0
322	TRUE	gi|15811782	G patch domain and KOW motifs-containing protein [Homo sapiens]	52.2	5.8	1	34.4 (M:34.4)	1	6.1	72.14	322	0.76	0	1.52	0
1025	TRUE	gi|21361559	visinin-like protein 1 [Homo sapiens]	22.1	4.9	1	15.7 (M:15.7)	1	7.3	69.47	1025	0.76	0	1.52	0
1785	TRUE	gi|4505737	properdin precursor [Homo sapiens]	51.2	10.1	1	10.0 (M:10.0)	1	3	5.18	1785	0.76	0	1.52	0
1457	TRUE	gi|13386480	NEDD4 family-interacting protein 1 [Homo sapiens]	24.9	4.4	1	11.6 (M:11.6)	1	7.7	24.04	1457	0.76	0	1.31	0
764	TRUE	gi|18375644	tyrosine-protein phosphatase non-receptor type 11 isoform 2 [Homo sapiens]	52.8	7.2	4	23.1 (M:23.1)	2	5.2	201.71	764	0.76	0
32	TRUE	gi|578825626	PREDICTED: nesprin-2 isoform X8 [Homo sapiens]	553.3	5.1	9	91.8 (M:91.8)	7	2.1	46.64	32	0.75	0	6.2	0
281	TRUE	gi|578828932	PREDICTED: conserved oligomeric Golgi complex subunit 4 isoform X1 [Homo sapiens]	73.7	5.1	3	36.3 (M:36.3)	1	9	67.48	281	0.74	0
568	TRUE	gi|301129165	death-inducer obliterator 1 isoform c [Homo sapiens]	243.7	8.9	4	26.7 (M:26.7)	1	1.2	119.39	568	0.74	0
20	TRUE	gi|312433998	lactotransferrin isoform 2 [Homo sapiens]	73.1	9.3	2	170.8 (M:170.8)	6	11.6	28.01	20	0.73	42.1	3.59	25.66
517	TRUE	gi|557129045	mucin-2 precursor [Homo sapiens]	539.8	5.4	1	27.7 (M:27.7)	1	0.6	97.16	517	0.72	0	1.63	0
1308	TRUE	gi|541862236	glutamate receptor ionotropic, kainate 4 isoform 2 precursor [Homo sapiens]	85.7	6.1	2	12.8 (M:12.8)	1	2.1	94.18	1308	0.72	0	1.63	0
1738	TRUE	gi|56243590	pre-mRNA 3' end processing protein WDR33 isoform 1 [Homo sapiens]	145.8	9.9	1	10.2 (M:10.2)	1	1.3	144.74	1738	0.72	0	1.63	0
162	TRUE	gi|4507157	sortilin-related receptor preproprotein [Homo sapiens]	248.3	5.2	1	44.8 (M:44.8)	2	0.7	105.9	162	0.72	0	0.65	0
1127	TRUE	gi|530400184	PREDICTED: integrin alpha-7 isoform X3 [Homo sapiens]	126.6	5.3	1	14.3 (M:14.3)	1	1	34.74	1127	0.72	0
26	TRUE	gi|4758146	neutrophil defensin 1 preproprotein [Homo sapiens]	10.2	7.6	2	108.8 (M:108.8)	2	19.1	12.46	26	0.71	0	1.65	0
191	TRUE	gi|578812604	PREDICTED: nesprin-1 isoform X19 [Homo sapiens]	1002.8	5.3	20	42.2 (M:42.2)	3	0.7	39.27	191	0.7	0
301	TRUE	gi|217330592	GH3 domain-containing protein isoform 2 precursor [Homo sapiens]	53.5	10	3	35.4 (M:35.4)	3	6.5	197.15	301	0.7	0
903	TRUE	gi|578798624	PREDICTED: exostosin-like 1 isoform X3 [Homo sapiens]	53	9.6	4	19.7 (M:19.7)	1	2.5	88.1	903	0.7	0
1106	TRUE	gi|42476013	NHL repeat-containing protein 2 [Homo sapiens]	79.4	5.2	1	14.5 (M:14.5)	1	2.1	43.66	1106	0.7	0
54	TRUE	gi|530369685	PREDICTED: striated muscle preferentially expressed protein kinase isoform X4 [Homo sapiens]	339	9.7	12	68.3 (M:68.3)	3	1.7	127.09	54	0.69	86.96	1.26	205.34
1627	TRUE	gi|14042966	testis-specific serine/threonine-protein kinase 6 [Homo sapiens]	30.3	9.9	1	10.7 (M:10.7)	1	6.6	87.18	1627	0.68	0	2.8	0
615	TRUE	gi|110347437	latent-transforming growth factor beta-binding protein 4 isoform c precursor [Homo sapiens]	165.6	4.8	3	25.8 (M:25.8)	2	1.9	109.79	615	0.68	40.93	1.94	0
1007	TRUE	gi|578819000	PREDICTED: alpha-(1,3)-fucosyltransferase 11 isoform X4 [Homo sapiens]	51.4	5.7	4	16.0 (M:16.0)	1	1.5	111.51	1007	0.68	0	1.33	0
610	TRUE	gi|544063437	protein kinase C theta type isoform 3 [Homo sapiens]	77.9	9.2	1	25.8 (M:25.8)	1	4.3	79.87	610	0.68	0	0.98	0
129	TRUE	gi|530380462	PREDICTED: rho GTPase-activating protein 26 isoform X6 [Homo sapiens]	69.9	9.8	14	49.3 (M:49.3)	3	6.1	129.63	129	0.68	70.11	0.77	223.2
1642	TRUE	gi|148539888	beta-1,4-mannosyl-glycoprotein 4-beta-N-acetylglucosaminyltransferase [Homo sapiens]	61.3	9.3	3	10.6 (M:10.6)	1	2.4	2.82	1642	0.67	0	5.69	0
228	TRUE	gi|238859653	pleckstrin homology domain-containing family A member 4 isoform 2 [Homo sapiens]	64.2	10.7	6	40.2 (M:40.2)	2	5.3	249.71	228	0.67	0	1.21	0
15	TRUE	gi|4501887	actin, cytoplasmic 2 [Homo sapiens]	41.8	5.2	9	217.8 (M:217.8)	5	18.4	86.39	15	0.66	11.3	2.75	23.69
595	TRUE	gi|530407547	PREDICTED: sodium/myo-inositol cotransporter 2 isoform X3 [Homo sapiens]	56.6	6.3	10	26.1 (M:26.1)	2	6.6	17.5	595	0.66	0	1.92	0
176	TRUE	gi|58761548	tau-tubulin kinase 1 [Homo sapiens]	142.6	5.4	2	43.4 (M:43.4)	2	3.1	170.65	176	0.66	0	1.21	0
1455	TRUE	gi|525342477	jerky protein homolog isoform b [Homo sapiens]	61.8	9.2	2	11.6 (M:11.6)	1	2.5	181.03	1455	0.66	0	0.64	0
23	TRUE	gi|32567786	keratin, type II cytoskeletal 79 [Homo sapiens]	57.8	6.9	1	140.4 (M:140.4)	1	6.7	56.47	23	0.66	0
431	TRUE	gi|6996021	cytochrome b-245 heavy chain [Homo sapiens]	65.3	9.8	1	30.1 (M:30.1)	1	4.9	108.18	431	0.65	0	5.33	0
2	TRUE	gi|4504349	hemoglobin subunit beta [Homo sapiens]	16	6.9	3	703.6 (M:703.6)	12	84.4	77.77	2	0.65	69.99	0.51	49.14
406	TRUE	gi|325651958	zinc finger protein 568 isoform 3 [Homo sapiens]	67	10	3	31.0 (M:31.0)	1	1.6	113.18	406	0.65	0
1144	TRUE	gi|530413917	PREDICTED: urea transporter 1 isoform X1 [Homo sapiens]	43.3	6.1	2	14.1 (M:14.1)	1	3.2	16.57	1144	0.65	0
346	TRUE	gi|5174673	semaphorin-3A precursor [Homo sapiens]	88.8	7.2	1	33.4 (M:33.4)	2	2.6	170.06	346	0.64	0	1.31	0
98	TRUE	gi|4504183	glutathione S-transferase P [Homo sapiens]	23.3	5.3	1	53.5 (M:53.5)	1	7.6	28.25	98	0.64	0
1137	TRUE	gi|378744171	telomerase-binding protein EST1A isoform 3 [Homo sapiens]	57.4	4.6	1	14.2 (M:14.2)	1	2.3	111.59	1137	0.63	0	0.19	0
1406	TRUE	gi|28372567	zinc finger protein 575 [Homo sapiens]	26.7	11.6	1	11.8 (M:11.8)	1	4.9	77.96	1406	0.63	0	0.19	0
1001	TRUE	gi|9257240	neuroplastin isoform a precursor [Homo sapiens]	31.3	6.5	2	16.2 (M:16.2)	1	5.7	96.7	1001	0.62	0	2.43	0
348	TRUE	gi|167466173	heat shock 70 kDa protein 1A/1B [Homo sapiens]	70	5.4	10	33.3 (M:33.3)	2	3.9	103.71	348	0.62	0
115	TRUE	gi|6912752	zinc finger protein 281 isoform 1 [Homo sapiens]	96.9	9.5	2	50.8 (M:50.8)	3	5.3	143.05	115	0.61	0	0.43	0
1088	TRUE	gi|578833944	PREDICTED: WD repeat-containing protein 88 isoform X1 [Homo sapiens]	31	6.8	3	14.8 (M:14.8)	1	5.4	3.95	1088	0.61	0
1339	TRUE	gi|157388906	lck-interacting transmembrane adapter 1 precursor [Homo sapiens]	31.3	11.1	1	12.4 (M:12.4)	1	4.1	205.72	1339	0.61	0
125	TRUE	gi|530362258	PREDICTED: ubiquitin carboxyl-terminal hydrolase 24 isoform X1 [Homo sapiens]	275.5	6.1	4	50.0 (M:50.0)	3	2.3	72.54	125	0.6	0	2.27	0
42	TRUE	gi|403501446	obscurin isoform b [Homo sapiens]	867.9	5.6	35	77.3 (M:77.3)	5	0.7	78.41	42	0.57	58.49	1.62	48
1631	TRUE	gi|122937325	uncharacterized protein C17orf98 [Homo sapiens]	17.6	10.2	1	10.7 (M:10.7)	1	7.1	38.72	1631	0.56	0	5.69	0
7	TRUE	gi|4504345	hemoglobin subunit alpha [Homo sapiens]	15.2	9.4	1	438.9 (M:438.9)	8	50.7	97.17	7	0.55	45.17	0.28	94.03
139	TRUE	gi|578802653	PREDICTED: leucine-rich PPR motif-containing protein, mitochondrial isoform X2 [Homo sapiens]	119.1	5.9	3	47.7 (M:47.7)	2	3.2	81.9	139	0.55	0
698	TRUE	gi|530400856	PREDICTED: centrosomal protein of 290 kDa isoform X4 [Homo sapiens]	234.7	6.1	5	24.2 (M:24.2)	2	1	47.95	698	0.53	0	1.87	0
99	TRUE	gi|578800553	PREDICTED: complement receptor type 1 isoform X4 [Homo sapiens]	224.1	6.7	6	53.4 (M:53.4)	1	2.4	33.33	99	0.52	0	4.24	0
45	TRUE	gi|378404908	glyceraldehyde-3-phosphate dehydrogenase isoform 2 [Homo sapiens]	31.5	7.9	2	73.6 (M:73.6)	2	10.6	24.02	45	0.52	14.71	2.83	0
261	TRUE	gi|223468690	uncharacterized protein LOC100132994 [Homo sapiens]	54.4	10.1	1	38.1 (M:38.1)	3	6.8	135.83	261	0.52	0	1.31	0
1204	TRUE	gi|578831448	PREDICTED: protein DBF4 homolog B isoform X5 [Homo sapiens]	54.7	9.5	1	13.5 (M:13.5)	1	3.1	4.05	1204	0.52	0	1.31	0
112	TRUE	gi|578832112	PREDICTED: ankyrin repeat domain-containing protein 12 isoform X6 [Homo sapiens]	202.9	6.5	5	51.3 (M:51.3)	3	3.4	125.81	112	0.51	0	4.73	0
1693	TRUE	gi|343183327	uncharacterized protein LOC89758 [Homo sapiens]	13.2	7.8	1	10.4 (M:10.4)	1	10.8	186.12	1693	0.51	0	1.79	0
163	TRUE	gi|148746183	ubiquitin carboxyl-terminal hydrolase 35 [Homo sapiens]	113.3	5.3	1	44.7 (M:44.7)	1	6.2	271.63	163	0.49	0	1.96	0
811	TRUE	gi|47271406	7SK snRNA methylphosphate capping enzyme isoform A [Homo sapiens]	74.3	10.3	1	22.3 (M:22.3)	1	4.4	178.86	811	0.49	0	1.96	0
927	TRUE	gi|578838353	PREDICTED: NHS-like protein 2 isoform X1 [Homo sapiens]	144.7	6.4	1	18.4 (M:18.4)	1	1.4	103.02	927	0.49	0	1.96	0
46	TRUE	gi|114155133	dynein heavy chain 9, axonemal isoform 2 [Homo sapiens]	511.6	5.6	5	73.4 (M:73.4)	4	1.1	107.37	46	0.47	0	2.21	0
175	TRUE	gi|578809699	PREDICTED: uncharacterized protein LOC285556 isoform X1 [Homo sapiens]	190	9.8	6	43.5 (M:43.5)	2	2.3	85.13	175	0.47	0	2.21	0
395	TRUE	gi|530404733	PREDICTED: ribosomal protein S6 kinase-like 1 isoform X5 [Homo sapiens]	57.3	7	11	31.4 (M:31.4)	2	10.3	75.91	395	0.47	0	1.8	0
1075	TRUE	gi|578812976	PREDICTED: androglobin isoform X1 [Homo sapiens]	189.6	9.1	2	14.9 (M:14.9)	1	0.9	113.13	1075	0.47	0	1.8	0
714	TRUE	gi|21955239	zinc finger protein 396 [Homo sapiens]	38.2	7.1	2	23.9 (M:23.9)	1	6.9	55.95	714	0.46	0	5.06	0
199	TRUE	gi|22550104	ubiquitin carboxyl-terminal hydrolase 32 [Homo sapiens]	181.5	6	2	41.7 (M:41.7)	1	2.1	100.75	199	0.46	0	4.63	0
342	TRUE	gi|530399725	PREDICTED: leucine-rich repeat serine/threonine-protein kinase 2 isoform X1 [Homo sapiens]	285.2	6.3	2	33.7 (M:33.7)	2	1.6	39.21	342	0.46	0	1.75	0
1691	TRUE	gi|45643127	guanine nucleotide-binding protein-like 3 isoform 2 [Homo sapiens]	60.5	9.6	2	10.4 (M:10.4)	1	2	44.15	1691	0.46	0	1.75	0
1540	TRUE	gi|40538732	RNA-binding protein 40 [Homo sapiens]	58.5	8.5	1	11.1 (M:11.1)	1	3.1	90.67	1540	0.46	0
1393	TRUE	gi|18765702	engulfment and cell motility protein 1 isoform 2 [Homo sapiens]	28.7	6	2	11.9 (M:11.9)	1	4.9	37.7	1393	0.44	0	2.36	0
815	TRUE	gi|332205965	abnormal spindle-like microcephaly-associated protein isoform 2 [Homo sapiens]	217.7	10.5	2	22.2 (M:22.2)	2	1.3	113.12	815	0.44	0	2.14	0
1139	TRUE	gi|578833406	PREDICTED: dedicator of cytokinesis protein 6 isoform X5 [Homo sapiens]	130	6.2	6	14.1 (M:14.1)	1	1.1	59.65	1139	0.44	0
385	TRUE	gi|45387958	protein phosphatase 1 regulatory subunit 26 [Homo sapiens]	127.3	9.8	1	32.0 (M:32.0)	2	2.4	46.91	385	0.43	0	2.34	0
727	TRUE	gi|578812890	PREDICTED: brain-specific angiogenesis inhibitor 3 isoform X3 [Homo sapiens]	168.1	6.7	4	23.7 (M:23.7)	2	1.7	77.66	727	0.43	0	2.34	0
44	TRUE	gi|113722133	probable helicase senataxin [Homo sapiens]	302.7	6.9	2	74.7 (M:74.7)	5	3.2	45.88	44	0.43	0
1662	TRUE	gi|117647226	mitochondrial ribonuclease P protein 1 precursor [Homo sapiens]	47.3	10	1	10.6 (M:10.6)	1	2.2	79.88	1662	0.42	0	2.94	0
371	TRUE	gi|20143944	potassium channel subfamily K member 10 isoform 2 [Homo sapiens]	60.3	9.8	3	32.4 (M:32.4)	2	4.1	152.08	371	0.42	0
1022	TRUE	gi|68509926	putative pre-mRNA-splicing factor ATP-dependent RNA helicase DHX15 [Homo sapiens]	90.9	7.4	1	15.7 (M:15.7)	1	1.4	36.72	1022	0.41	0	8.56	0
1674	TRUE	gi|578811609	PREDICTED: GDP-mannose 4,6 dehydratase isoform X1 [Homo sapiens]	32.3	9.5	3	10.5 (M:10.5)	1	2.8	309.31	1674	0.4	0	3.37	0
293	TRUE	gi|530390837	PREDICTED: proteasome-associated protein ECM29 homolog isoform X5 [Homo sapiens]	203.7	6.7	4	35.7 (M:35.7)	2	2.1	170.14	293	0.4	0	3.27	0
582	TRUE	gi|554790418	cyclic nucleotide-gated cation channel beta-1 isoform c [Homo sapiens]	139.1	4.6	2	26.5 (M:26.5)	2	1.6	117.53	582	0.4	0	2.56	0
960	TRUE	gi|578844260	PREDICTED: mucin-3A [Homo sapiens]	21.4	4.4	5	17.1 (M:17.1)	1	9.9	26.4	960	0.4	0
965	TRUE	gi|193788651	leucine-rich repeat-containing protein 69 [Homo sapiens]	39.6	9.9	1	16.9 (M:16.9)	1	4.9	106.73	965	0.4	0
305	TRUE	gi|209862789	protein-methionine sulfoxide oxidase MICAL3 isoform 1 [Homo sapiens]	224.2	5.3	11	35.1 (M:35.1)	1	2	70.4	305	0.39	0
8	TRUE	gi|24430190	keratin, type I cytoskeletal 15 [Homo sapiens]	49.2	4.6	5	385.3 (M:385.3)	2	16	60.5	8	0.36	29.32	3.83	0
252	TRUE	gi|530392981	PREDICTED: tetratricopeptide repeat protein 18 isoform X8 [Homo sapiens]	105	5.6	10	38.4 (M:38.4)	2	4.3	58	252	0.36	0	2.95	0
694	TRUE	gi|50659093	epididymis-specific alpha-mannosidase precursor [Homo sapiens]	113.9	6.8	1	24.3 (M:24.3)	1	1.6	75.74	694	0.35	0	1.58	0
1423	TRUE	gi|578820464	PREDICTED: EF-hand calcium-binding domain-containing protein 4A isoform X11 [Homo sapiens]	54.2	0	1	11.8 (M:11.8)	1	2.1	80.73	1423	0.35	0
686	TRUE	gi|73760403	Krueppel-like factor 10 isoform b [Homo sapiens]	51.4	10.3	2	24.4 (M:24.4)	1	6	89.52	686	0.33	0	4.55	0
740	TRUE	gi|578798093	PREDICTED: LOW QUALITY PROTEIN: spidroin-1-like [Homo sapiens]	23.4	12.7	1	23.5 (M:23.5)	2	4.4	195.88	740	0.33	0	2.18	15.71
227	TRUE	gi|530389281	PREDICTED: thyroglobulin isoform X9 [Homo sapiens]	232.1	5.1	7	40.2 (M:40.2)	2	0.9	115.04	227	0.32	0
1213	TRUE	gi|269308190	malcavernin isoform 4 [Homo sapiens]	39.4	5.6	6	13.4 (M:13.4)	1	4	94.05	1213	0.32	0
1629	TRUE	gi|5802976	adipogenesis regulatory factor [Homo sapiens]	7.8	5	1	10.7 (M:10.7)	1	18.4	139.17	1629	0.32	0
668	TRUE	gi|578832904	PREDICTED: adenomatous polyposis coli protein 2 isoform X5 [Homo sapiens]	243.7	10	4	24.6 (M:24.6)	1	1.3	101.24	668	0.29	0	3.48	0
526	TRUE	gi|530365345	PREDICTED: nucleoprotein TPR isoform X1 [Homo sapiens]	274.8	4.9	1	27.5 (M:27.5)	1	0.8	101.43	526	0.29	0
928	TRUE	gi|578799557	PREDICTED: retinoid isomerohydrolase isoform X1 [Homo sapiens]	65.6	8.4	1	18.2 (M:18.2)	1	1.9	13.64	928	0.29	0
1331	TRUE	gi|52218862	olfactory receptor 13J1 [Homo sapiens]	34.7	10	1	12.5 (M:12.5)	1	2.9	103.56	1331	0.29	0
490	TRUE	gi|578812153	PREDICTED: zinc finger and SCAN domain-containing protein 12 isoform X3 [Homo sapiens]	65.7	6.2	2	28.6 (M:28.6)	1	5	91.51	490	0.27	0	0.85	0
126	TRUE	gi|105990532	apolipoprotein B-100 precursor [Homo sapiens]	515.2	6.6	1	49.8 (M:49.8)	1	0.9	145.18	126	0.24	0	0.38	0
519	TRUE	gi|217330598	glyoxalase domain-containing protein 4 [Homo sapiens]	33.2	5.3	1	27.6 (M:27.6)	1	8.4	170.17	519	0.22	0	1.4	0
438	TRUE	gi|578804012	PREDICTED: coiled-coil domain-containing protein 108 isoform X2 [Homo sapiens]	87.3	9.5	5	29.9 (M:29.9)	1	3.4	148.79	438	0.17	0	1.74	0
1173	TRUE	gi|578824012	PREDICTED: ankyrin repeat and sterile alpha motif domain-containing protein 1B isoform X17 [Homo sapiens]	117.8	5.7	15	13.7 (M:13.7)	1	1.5	149.52	1173	0.12	0	1.25	0
1186	TRUE	gi|530393428	PREDICTED: programmed cell death protein 4 isoform X1 [Homo sapiens]	31.4	5.7	4	13.6 (M:13.6)	1	4.9	60.05	1186			8.46	0
685	TRUE	gi|4758340	phenylalanine--tRNA ligase alpha subunit [Homo sapiens]	57.5	7.9	1	24.4 (M:24.4)	1	3.3	47.08	685			7.96	0
1696	TRUE	gi|578807712	PREDICTED: probable cation-transporting ATPase 13A3 isoform X5 [Homo sapiens]	120.5	6	5	10.4 (M:10.4)	1	2	140.05	1696			7.96	0
218	TRUE	gi|254028267	unconventional myosin-Ih [Homo sapiens]	117.9	9.8	1	40.6 (M:40.6)	2	4.4	73.38	218			6.53	0
983	TRUE	gi|38683851	round spermatid basic protein 1 [Homo sapiens]	90	9.7	1	16.4 (M:16.4)	1	1.9	78.4	983			5.34	0
173	TRUE	gi|256017159	MAX gene-associated protein isoform 2 [Homo sapiens]	315	6.4	10	43.6 (M:43.6)	2	0.8	123.98	173			5.06	0
326	TRUE	gi|530424378	PREDICTED: chromodomain-helicase-DNA-binding protein 9 isoform X9 [Homo sapiens]	269.5	8.8	13	34.4 (M:34.4)	2	1.6	131.42	326			4.9	0
1076	TRUE	gi|52487277	nuclear body protein SP140 isoform 2 [Homo sapiens]	20	5.5	1	14.9 (M:14.9)	1	7.6	89.18	1076			4.9	0
106	TRUE	gi|530388731	PREDICTED: protein odd-skipped-related 2 isoform X2 [Homo sapiens]	43.8	10.9	2	51.8 (M:51.8)	1	6	123.11	106			4.54	0
386	TRUE	gi|4503117	cystatin-B [Homo sapiens]	11.1	7.9	1	31.9 (M:31.9)	1	12.2	15.71	386			4.54	0
170	TRUE	gi|578821335	PREDICTED: coiled-coil domain-containing protein 88B isoform X1 [Homo sapiens]	173.8	5	3	44.0 (M:44.0)	3	2.8	149.43	170			4.17	0
926	TRUE	gi|530369350	PREDICTED: sodium-dependent phosphate transporter 1 isoform X1 [Homo sapiens]	47	6.1	2	18.4 (M:18.4)	1	3.1	72.18	926			3.8	0
1070	TRUE	gi|122937416	uncharacterized protein KIAA1751 [Homo sapiens]	86.9	5.3	4	15.0 (M:15.0)	1	1.4	47.83	1070			3.8	0
1593	TRUE	gi|578809595	PREDICTED: type II inositol 3,4-bisphosphate 4-phosphatase isoform X9 [Homo sapiens]	66.3	5.6	8	10.9 (M:10.9)	1	3.2	108.23	1593			3.19	0
150	TRUE	gi|578799774	PREDICTED: SH3 domain-containing protein 21 isoform X4 [Homo sapiens]	84.7	5.6	4	46.2 (M:46.2)	2	4.3	203.71	150			2.96	0
1094	TRUE	gi|4502271	sodium/potassium-transporting ATPase subunit alpha-2 proprotein [Homo sapiens]	112.2	5.4	1	14.7 (M:14.7)	1	1.4	70.08	1094			2.96	0
917	TRUE	gi|62865883	zinc finger protein 2 isoform b [Homo sapiens]	43.9	10.2	3	18.6 (M:18.6)	1	5.2	26.37	917			2.85	0
355	TRUE	gi|209862791	zinc finger protein 90 [Homo sapiens]	69	10.3	1	33.0 (M:33.0)	1	4.3	70.6	355			2.83	0
1562	TRUE	gi|124487387	RING finger protein 207 [Homo sapiens]	70.8	6.2	2	11.0 (M:11.0)	1	3	93.73	1562			2.64	0
1322	TRUE	gi|151301211	transcription factor AP-2-delta [Homo sapiens]	49.5	9.3	1	12.6 (M:12.6)	1	2.9	28.75	1322			2.63	0
316	TRUE	gi|578832959	PREDICTED: zinc finger protein 554 isoform X2 [Homo sapiens]	43.7	9.8	3	34.8 (M:34.8)	1	5.7	61.47	316			2.44	0
95	TRUE	gi|154759255	collagen alpha-1(XXVIII) chain precursor [Homo sapiens]	116.6	6.1	1	54.2 (M:54.2)	2	6.6	53.65	95			2.39	0
853	TRUE	gi|224967050	transcription factor SOX-6 isoform 3 [Homo sapiens]	88.9	6.9	4	21.5 (M:21.5)	2	3.5	150.05	853			2.39	0
984	TRUE	gi|530415693	PREDICTED: NACHT, LRR and PYD domains-containing protein 8 isoform X1 [Homo sapiens]	117.3	9.5	2	16.4 (M:16.4)	1	1.7	74.48	984			2.39	0
1760	TRUE	gi|578809158	PREDICTED: kynurenine/alpha-aminoadipate aminotransferase, mitochondrial isoform X1 [Homo sapiens]	51.7	9	1	10.1 (M:10.1)	1	2.4	38.12	1760			2.35	0
734	TRUE	gi|530382446	PREDICTED: dystonin isoform X15 [Homo sapiens]	825.5	5	15	23.6 (M:23.6)	2	0.4	127.44	734			2.3	65.23
412	TRUE	gi|316983160	NADH-ubiquinone oxidoreductase 75 kDa subunit, mitochondrial isoform 5 [Homo sapiens]	80.9	6.2	5	30.8 (M:30.8)	1	2.7	144.35	412			2.24	0
1415	TRUE	gi|70780355	ankyrin-1 isoform 2 [Homo sapiens]	188.9	6.2	6	11.8 (M:11.8)	1	0.4	302.49	1415			2.24	0
1037	TRUE	gi|5803048	ER lumen protein retaining receptor 1 [Homo sapiens]	24.5	9.4	1	15.5 (M:15.5)	1	5.7	79.98	1037			2.16	0
1570	TRUE	gi|5032023	receptor activity-modifying protein 3 precursor [Homo sapiens]	16.5	5.2	3	11.0 (M:11.0)	1	12.2	133.49	1570			2.16	0
1012	TRUE	gi|6382071	protein diaphanous homolog 2 isoform 12C [Homo sapiens]	124.7	6	2	15.9 (M:15.9)	1	1.7	128.51	1012			2.12	0
718	TRUE	gi|295844832	poly [ADP-ribose] polymerase 8 isoform 2 [Homo sapiens]	91.1	9.5	3	23.8 (M:23.8)	1	1.7	8.04	718			2.1	0
1161	TRUE	gi|530421293	PREDICTED: oral-facial-digital syndrome 1 protein isoform X11 [Homo sapiens]	63	5.4	11	13.9 (M:13.9)	1	2	82.53	1161			2.1	0
922	TRUE	gi|85861243	alpha-tocopherol transfer protein-like isoform 1 [Homo sapiens]	38.5	6	1	18.5 (M:18.5)	1	2.9	87.57	922			2.06	0
83	TRUE	gi|578831523	PREDICTED: glutamine-rich protein 2 isoform X2 [Homo sapiens]	72.2	9.9	3	57.7 (M:57.7)	4	8.1	184.74	83			1.84	0
209	TRUE	gi|530371419	PREDICTED: ubiquitin carboxyl-terminal hydrolase 40 isoform X4 [Homo sapiens]	125.8	5.5	4	41.3 (M:41.3)	2	2.7	41.37	209			1.84	0
1267	TRUE	gi|578832148	PREDICTED: centrosomal protein of 192 kDa isoform X12 [Homo sapiens]	154.9	4.5	10	13.0 (M:13.0)	1	1.3	5.03	1267			1.83	0
300	TRUE	gi|375268727	ectoderm-neural cortex protein 1 isoform 2 [Homo sapiens]	57.8	5.7	2	35.5 (M:35.5)	2	6.8	104.78	300			1.61	0
1102	TRUE	gi|4557625	glutamate--cysteine ligase catalytic subunit isoform a [Homo sapiens]	72.7	5.7	1	14.5 (M:14.5)	1	1.4	265.47	1102			1.6	0
1321	TRUE	gi|567315929	uncharacterized protein LOC388780 [Homo sapiens]	14.2	10.7	1	12.6 (M:12.6)	1	7.8	170.2	1321			1.6	0
583	TRUE	gi|195927044	RNA 3'-terminal phosphate cyclase isoform a [Homo sapiens]	40.7	9.6	3	26.5 (M:26.5)	1	7.1	92.72	583			1.59	0
1706	TRUE	gi|578803629	PREDICTED: collagen alpha-4(IV) chain isoform X9 [Homo sapiens]	135	10.1	8	10.4 (M:10.4)	1	0.8	213.64	1706			1.54	0
1323	TRUE	gi|385862233	anion exchange protein 4 isoform 4 [Homo sapiens]	98.8	6.6	6	12.6 (M:12.6)	1	1.5	4.13	1323			1.51	0
1718	TRUE	gi|14110414	heterogeneous nuclear ribonucleoprotein D0 isoform c [Homo sapiens]	32.8	9	2	10.3 (M:10.3)	1	4.2	63.67	1718			1.51	0
374	TRUE	gi|51944974	tumor suppressor candidate gene 1 protein [Homo sapiens]	23.4	11.8	1	32.3 (M:32.3)	3	8.5	59.5	374			1.49	0
860	TRUE	gi|530427511	PREDICTED: heterogeneous nuclear ribonucleoprotein M isoform X6 [Homo sapiens]	60.5	9.8	5	21.2 (M:21.2)	1	6.5	27.13	860			1.49	0
705	TRUE	gi|10863927	peptidyl-prolyl cis-trans isomerase A [Homo sapiens]	18	9	1	24.0 (M:24.0)	1	18.8	46.02	705			1.47	0
1679	TRUE	gi|21717816	solute carrier family 15 member 4 [Homo sapiens]	62	10.1	1	10.5 (M:10.5)	1	2.4	166.36	1679			1.44	0
1225	TRUE	gi|116812628	coiled-coil domain-containing protein 67 [Homo sapiens]	70.9	5.8	1	13.3 (M:13.3)	1	2.2	201.48	1225			1.43	0
756	TRUE	gi|74229019	2'-5'-oligoadenylate synthase 2 isoform 1 [Homo sapiens]	82.4	9.4	1	23.3 (M:23.3)	1	3.1	161.62	756			1.34	0
96	TRUE	gi|27881501	ATP-binding cassette sub-family A member 12 isoform b [Homo sapiens]	256.8	7.6	2	54.2 (M:54.2)	4	2.2	65.77	96			1.33	0
663	TRUE	gi|306922420	trophoblast glycoprotein-like precursor [Homo sapiens]	40.4	10	1	24.6 (M:24.6)	1	6.8	120.54	663			1.33	0
542	TRUE	gi|194440727	dynein heavy chain 12, axonemal isoform 1 [Homo sapiens]	356.7	5.8	2	27.2 (M:27.2)	2	1.3	77.47	542			1.3	0
369	TRUE	gi|16418383	nucleus accumbens-associated protein 1 [Homo sapiens]	57.2	5.4	1	32.4 (M:32.4)	1	4.9	87.67	369			1.25	0
533	TRUE	gi|530422388	PREDICTED: zinc finger protein 449 isoform X1 [Homo sapiens]	32.2	10.5	2	27.4 (M:27.4)	1	6.5	133.4	533			1.24	0
1326	TRUE	gi|39995107	fas-activated serine/threonine kinase isoform 4 [Homo sapiens]	45.8	11	4	12.6 (M:12.6)	1	3.4	210.31	1326			1.18	0
1239	TRUE	gi|530377106	PREDICTED: PR domain zinc finger protein 5 isoform X3 [Homo sapiens]	39.6	7.9	1	13.2 (M:13.2)	1	2.6	216.94	1239			1.16	0
1374	TRUE	gi|257467636	TPR and ankyrin repeat-containing protein 1 [Homo sapiens]	336	6.3	2	12.1 (M:12.1)	1	0.3	105.17	1374			1.13	0
629	TRUE	gi|530424182	PREDICTED: retinoblastoma-like protein 2 isoform X1 [Homo sapiens]	120.4	9.7	2	25.6 (M:25.6)	1	1.9	146.64	629			1.08	0
87	TRUE	gi|530373918	PREDICTED: beta/gamma crystallin domain-containing protein 3 isoform X1 [Homo sapiens]	298.2	5	2	57.1 (M:57.1)	3	2.5	116.21	87			1.04	0
180	TRUE	gi|530404248	PREDICTED: uncharacterized aarF domain-containing protein kinase 1 isoform X2 [Homo sapiens]	52	9.7	4	43.0 (M:43.0)	2	9.8	168.06	180			1.03	0
184	TRUE	gi|530417172	PREDICTED: zinc finger protein 175 isoform X3 [Homo sapiens]	69.5	10.1	4	42.7 (M:42.7)	2	3.5	20.66	184			1.03	0
1287	TRUE	gi|578798370	PREDICTED: uncharacterized protein C1orf173 isoform X4 [Homo sapiens]	145.9	4.5	3	12.9 (M:12.9)	1	1.6	57.88	1287			1.03	0
473	TRUE	gi|4758384	peptidyl-prolyl cis-trans isomerase FKBP5 isoform 1 [Homo sapiens]	51.2	5.6	1	28.9 (M:28.9)	1	5.9	132.63	473			0.99	0
1188	TRUE	gi|71565160	structural maintenance of chromosomes protein 1B [Homo sapiens]	143.7	7.8	1	13.6 (M:13.6)	1	1.1	55.47	1188			0.99	0
1630	TRUE	gi|311771669	uncharacterized protein C15orf65 [Homo sapiens]	13.8	9.5	1	10.7 (M:10.7)	1	10.7	146.5	1630			0.99	0
122	TRUE	gi|530426358	PREDICTED: E3 ubiquitin-protein ligase HUWE1 isoform X8 [Homo sapiens]	466.2	5.3	6	50.2 (M:50.2)	3	1.3	28.98	122			0.97	0
31	TRUE	gi|295986608	immunoglobulin lambda-like polypeptide 5 isoform 1 [Homo sapiens]	23	10	2	94.5 (M:94.5)	3	23.8	74.34	31			0.9	0
880	TRUE	gi|427918111	TBC1 domain family member 16 isoform b [Homo sapiens]	45.8	6.6	1	20.7 (M:20.7)	1	3.6	178.92	880			0.9	0
1214	TRUE	gi|46243671	probable G-protein coupled receptor 152 [Homo sapiens]	50.9	4.4	1	13.4 (M:13.4)	1	3.4	114.49	1214			0.9	0
1753	TRUE	gi|578797721	PREDICTED: IQ motif and SEC7 domain-containing protein 3-like [Homo sapiens]	20	10.1	1	10.1 (M:10.1)	1	5.9	24.64	1753			0.88	0
669	TRUE	gi|4506427	retinoic acid receptor responder protein 2 precursor [Homo sapiens]	18.6	10.5	1	24.6 (M:24.6)	1	12.9	126.57	669			0.87	0
1587	TRUE	gi|223941923	OTU domain-containing protein 1 [Homo sapiens]	51	5.6	1	10.9 (M:10.9)	1	1.9	176.64	1587			0.86	0
1775	TRUE	gi|76563936	beta-defensin 125 preproprotein [Homo sapiens]	17.5	5.2	1	10.0 (M:10.0)	1	6.4	98.48	1775			0.85	0
1023	TRUE	gi|157738687	wee1-like protein kinase 2 [Homo sapiens]	62.9	6.1	1	15.7 (M:15.7)	1	2.5	18.42	1023			0.84	0
1646	TRUE	gi|391353392	coiled-coil domain-containing protein 61 [Homo sapiens]	57.3	10.9	2	10.6 (M:10.6)	1	2.9	106.39	1646			0.84	0
1669	TRUE	gi|11321583	succinyl-CoA ligase [ADP-forming] subunit beta, mitochondrial precursor [Homo sapiens]	50.3	7.7	1	10.5 (M:10.5)	1	2.8	26.88	1669			0.84	0
1290	TRUE	gi|578798430	PREDICTED: E3 ubiquitin-protein ligase MIB2 isoform X7 [Homo sapiens]	111.6	10.4	3	12.9 (M:12.9)	1	1.4	80.35	1290			0.75	0
74	TRUE	gi|578803490	PREDICTED: striated muscle preferentially expressed protein kinase isoform X14 [Homo sapiens]	283.5	9.4	1	59.2 (M:59.2)	1	1.8	71.77	74			0.74	0
78	TRUE	gi|188528628	polyribonucleotide nucleotidyltransferase 1, mitochondrial precursor [Homo sapiens]	85.9	8.8	2	58.9 (M:58.9)	3	5.5	62.87	78			0.72	0
553	TRUE	gi|55953100	tubby-related protein 4 isoform 1 [Homo sapiens]	168.9	8.3	1	27.0 (M:27.0)	1	1.9	64.35	553			0.72	0
570	TRUE	gi|195972873	1-phosphatidylinositol 4,5-bisphosphate phosphodiesterase eta-1 isoform c [Homo sapiens]	114.4	8.3	5	26.6 (M:26.6)	1	2.4	200.68	570			0.72	0
165	TRUE	gi|530378475	PREDICTED: lipopolysaccharide-responsive and beige-like anchor protein isoform X3 [Homo sapiens]	318.2	5.3	8	44.6 (M:44.6)	4	2.1	75.62	165			0.66	0
1617	TRUE	gi|57242793	interphotoreceptor matrix proteoglycan 2 precursor [Homo sapiens]	138.5	4.4	1	10.8 (M:10.8)	1	1.1	96.45	1617			0.66	0
266	TRUE	gi|4503595	eosinophil peroxidase preproprotein [Homo sapiens]	81	11.5	1	37.5 (M:37.5)	2	3.6	103.5	266			0.65	0
771	TRUE	gi|530383022	PREDICTED: peptidase M20 domain-containing protein 2 isoform X1 [Homo sapiens]	27.8	5.9	2	23.0 (M:23.0)	1	8.4	54.71	771			0.64	0
363	TRUE	gi|306922386	adenomatous polyposis coli protein isoform a [Homo sapiens]	308.5	9	2	32.6 (M:32.6)	2	1.4	107.75	363			0.63	0
1429	TRUE	gi|31982931	SLC2A4 regulator [Homo sapiens]	41.2	9.7	1	11.7 (M:11.7)	1	5.2	106.13	1429			0.56	0
110	TRUE	gi|578818553	PREDICTED: supervillin isoform X13 [Homo sapiens]	217.6	6.6	14	51.5 (M:51.5)	3	3.4	90.44	110			0.55	0
692	TRUE	gi|19923586	histone-lysine N-methyltransferase, H3 lysine-36 and H4 lysine-20 specific isoform b [Homo sapiens]	296.5	9.5	3	24.3 (M:24.3)	1	0.6	129.24	692			0.55	0
889	TRUE	gi|530377155	PREDICTED: sodium channel and clathrin linker 1 isoform X1 [Homo sapiens]	41.4	8.8	2	20.2 (M:20.2)	1	2.6	216.14	889			0.55	0
959	TRUE	gi|223972612	protein cramped-like [Homo sapiens]	134.6	9.1	1	17.1 (M:17.1)	1	1.3	1.84	959			0.55	0
103	TRUE	gi|24429572	transcription initiation factor TFIID subunit 1-like [Homo sapiens]	207.2	5.1	11	52.5 (M:52.5)	4	3.3	111.34	103			0.54	0
291	TRUE	gi|56605998	EP300-interacting inhibitor of differentiation 3 [Homo sapiens]	38.1	4.9	1	35.7 (M:35.7)	3	14.7	111.7	291			0.51	0
1104	TRUE	gi|578822894	PREDICTED: cGMP-inhibited 3',5'-cyclic phosphodiesterase A isoform X1 [Homo sapiens]	118.5	5.5	2	14.5 (M:14.5)	1	1	227.08	1104			0.51	0
422	TRUE	gi|578830126	PREDICTED: serine/threonine-protein kinase ULK2 isoform X1 [Homo sapiens]	110.3	9.8	2	30.3 (M:30.3)	2	2.7	182.18	422			0.5	0
529	TRUE	gi|157502191	metastasis-associated in colon cancer protein 1 [Homo sapiens]	96.6	6.5	1	27.5 (M:27.5)	1	3.2	100.06	529			0.5	0
961	TRUE	gi|167857778	alpha-1,3-mannosyl-glycoprotein 2-beta-N-acetylglucosaminyltransferase [Homo sapiens]	50.8	9.8	1	17.1 (M:17.1)	1	3.6	17.6	961			0.44	0
1334	TRUE	gi|578798360	PREDICTED: uncharacterized protein C1orf194 isoform X4 [Homo sapiens]	21.3	10.3	3	12.5 (M:12.5)	1	8.1	144.73	1334			0.44	0
1138	TRUE	gi|148664218	POU domain, class 2, transcription factor 3 isoform 1 [Homo sapiens]	47.4	9.6	1	14.1 (M:14.1)	1	2.5	18.68	1138			0.41	0
192	TRUE	gi|110611228	utrophin [Homo sapiens]	394.2	5.1	6	42.1 (M:42.1)	2	0.6	76.97	192			0.4	0
404	TRUE	gi|186928854	28S ribosomal protein S31, mitochondrial [Homo sapiens]	45.3	9.8	1	31.1 (M:31.1)	2	3	32.56	404			0.38	33.11
1042	TRUE	gi|13128860	histone deacetylase 1 [Homo sapiens]	55.1	5.2	1	15.4 (M:15.4)	1	2.7	41.73	1042			0.38	0
299	TRUE	gi|384407369	SKI family transcriptional corepressor 1 [Homo sapiens]	93.7	8.5	1	35.6 (M:35.6)	2	6.2	75.08	299			0.37	0
463	TRUE	gi|51100974	unconventional myosin-Id [Homo sapiens]	116.1	10	1	29.2 (M:29.2)	1	1.8	12.8	463			0.37	0
513	TRUE	gi|530373510	PREDICTED: nuclear receptor subfamily 1 group D member 2 isoform X1 [Homo sapiens]	45.6	9.9	4	27.9 (M:27.9)	1	6.1	126.6	513			0.35	0
636	TRUE	gi|26051260	potassium voltage-gated channel subfamily KQT member 2 isoform c [Homo sapiens]	93	10	11	25.4 (M:25.4)	2	3.6	46.02	636			0.35	0
1387	TRUE	gi|237648961	thioredoxin domain-containing protein 16 isoform 2 precursor [Homo sapiens]	93	5	2	12.0 (M:12.0)	1	1.5	81.2	1387			0.35	0
820	TRUE	gi|578833573	PREDICTED: zinc finger protein 85 isoform X2 [Homo sapiens]	69	10.4	5	22.1 (M:22.1)	2	4.7	120.81	820			0.32	0
1574	TRUE	gi|140561070	RIMS-binding protein 2 [Homo sapiens]	116	5	1	11.0 (M:11.0)	1	1	13.28	1574			0.3	0
179	TRUE	gi|21237783	conserved oligomeric Golgi complex subunit 1 [Homo sapiens]	108.9	7.1	1	43.0 (M:43.0)	3	5.1	30.12	179			0.28	0
871	TRUE	gi|578804335	PREDICTED: low-density lipoprotein receptor-related protein 2 isoform X2 [Homo sapiens]	437.3	4.8	3	21.0 (M:21.0)	1	0.5	205.84	871			0.28	0
611	TRUE	gi|578806599	PREDICTED: histone deacetylase 11 isoform X4 [Homo sapiens]	30.2	8.9	1	25.8 (M:25.8)	1	9.3	162.8	611			0.26	0
1190	TRUE	gi|578799847	PREDICTED: cyclin-L2 isoform X7 [Homo sapiens]	33.8	11.5	5	13.5 (M:13.5)	1	2.3	224.93	1190			0.16	0
1369	TRUE	gi|317008582	dexamethasone-induced Ras-related protein 1 isoform 2 [Homo sapiens]	13.8	10.3	2	12.1 (M:12.1)	1	6.6	305.92	1369			0.16	0
131	TRUE	gi|530402184	PREDICTED: probable E3 ubiquitin-protein ligase MYCBP2 isoform X2 [Homo sapiens]	504.8	6.6	14	49.2 (M:49.2)	3	1.7	47.05	131			0.15	0
234	TRUE	gi|156151420	putative hexokinase HKDC1 [Homo sapiens]	102.4	7.2	1	39.8 (M:39.8)	3	5	23.9	234			0.15	0
1528	TRUE	gi|533112484	matrin-3 isoform c [Homo sapiens]	56.7	5.5	3	11.2 (M:11.2)	1	3.1	13.43	1528			0.15	0
845	TRUE	gi|41393559	kinesin-like protein KIF1B isoform alpha [Homo sapiens]	130.3	9.4	1	21.7 (M:21.7)	2	2.4	87.24	845			0.1	0
934	TRUE	gi|50233787	NUT family member 1 isoform 3 [Homo sapiens]	120.3	5.2	3	17.8 (M:17.8)	1	1.6	119.58	934			0.1	0
1268	TRUE	gi|34734071	gamma-aminobutyric acid receptor subunit delta precursor [Homo sapiens]	50.7	9.3	1	13.0 (M:13.0)	1	2	224.54	1268			0.06	0
588	TRUE	gi|530374806	PREDICTED: poly [ADP-ribose] polymerase 14 isoform X1 [Homo sapiens]	187.2	8.1	2	26.4 (M:26.4)	2	1.2	194.32	588			0.04	0
950	TRUE	gi|530393888	PREDICTED: ubiquitin thioesterase ZRANB1 isoform X3 [Homo sapiens]	44.2	4.7	3	17.3 (M:17.3)	1	2.9	19.01	950			0.04	0
1510	TRUE	gi|6806898	alpha-synuclein isoform NACP112 [Homo sapiens]	11.4	9	2	11.3 (M:11.3)	1	11.6	21.74	1510			0.04	0
11	TRUE	gi|15431310	keratin, type I cytoskeletal 14 [Homo sapiens]	51.6	4.9	5	315.6 (M:315.6)	3	14.2	63.8	11
16	TRUE	gi|47132620	keratin, type II cytoskeletal 2 epidermal [Homo sapiens]	65.4	8.9	2	200.1 (M:200.1)	1	5.5	56.23	16
17	TRUE	gi|153791158	keratin, type II cytoskeletal 75 [Homo sapiens]	59.5	8.7	2	197.6 (M:197.6)	1	8.2	60.97	17
19	TRUE	gi|4501883	actin, aortic smooth muscle [Homo sapiens]	42	5.1	5	174.6 (M:174.6)	2	19.9	68.02	19
21	TRUE	gi|153791352	POTE ankyrin domain family member F [Homo sapiens]	121.4	5.8	8	148.1 (M:148.1)	1	4.7	115.58	21
29	TRUE	gi|4502149	apolipoprotein A-II preproprotein [Homo sapiens]	11.2	7.1	1	97.3 (M:97.3)	2	32	114.33	29
30	TRUE	gi|119395750	keratin, type II cytoskeletal 1 [Homo sapiens]	66	8.8	1	94.9 (M:94.9)	1	3.7	27.82	30
35	TRUE	gi|530412176	PREDICTED: keratin, type I cytoskeletal 10 isoform X1 [Homo sapiens]	63.3	5	2	84.1 (M:84.1)	1	5.6	28.57	35
38	TRUE	gi|530378724	PREDICTED: dynein heavy chain 5, axonemal isoform X1 [Homo sapiens]	526.8	5.7	3	79.8 (M:79.8)	4	2.1	70.55	38
40	TRUE	gi|4885393	hemoglobin subunit epsilon [Homo sapiens]	16.2	9.4	1	77.9 (M:77.9)	1	15	135.26	40
43	TRUE	gi|578807065	PREDICTED: ceruloplasmin isoform X3 [Homo sapiens]	122.1	5.4	5	75.8 (M:75.8)	2	2.6	23.24	43
50	TRUE	gi|13787217	protocadherin Fat 2 precursor [Homo sapiens]	479	4.9	1	71.0 (M:71.0)	3	1.7	83.8	50
52	TRUE	gi|4507953	14-3-3 protein zeta/delta [Homo sapiens]	27.7	4.6	5	69.6 (M:69.6)	2	9	14.58	52
53	TRUE	gi|187828880	voltage-dependent P/Q-type calcium channel subunit alpha-1A isoform 3 [Homo sapiens]	256.6	9.3	5	69.2 (M:69.2)	5	3.1	64.86	53
57	TRUE	gi|373432662	semaphorin-5B isoform 3 precursor [Homo sapiens]	116	9	3	65.9 (M:65.9)	2	6.1	52.8	57
59	TRUE	gi|187828892	voltage-dependent P/Q-type calcium channel subunit alpha-1A isoform 4 [Homo sapiens]	282.4	9.6	2	65.3 (M:65.3)	1	3	65.31	59
61	TRUE	gi|578798772	PREDICTED: E3 ubiquitin-protein ligase UBR4 isoform X11 [Homo sapiens]	574.7	5.6	10	64.8 (M:64.8)	4	1.6	47.53	61
62	TRUE	gi|55770834	centromere protein F [Homo sapiens]	357.3	4.9	1	64.2 (M:64.2)	3	1.7	48.81	62
64	TRUE	gi|530372330	PREDICTED: Golgin subfamily A member 4 isoform X7 [Homo sapiens]	259	5.2	10	64.0 (M:64.0)	5	2.8	89.72	64
65	TRUE	gi|333360860	smoothelin isoform e [Homo sapiens]	104.8	9.9	1	63.9 (M:63.9)	1	3	66.41	65
66	TRUE	gi|530410617	PREDICTED: 14-3-3 protein epsilon isoform X1 [Homo sapiens]	27.4	4.6	2	63.4 (M:63.4)	1	11.2	55.36	66
67	TRUE	gi|530401632	PREDICTED: dynein heavy chain 10, axonemal isoform X1 [Homo sapiens]	528.4	5.5	2	63.2 (M:63.2)	4	1.3	112.35	67
68	TRUE	gi|5454052	14-3-3 protein sigma [Homo sapiens]	27.8	4.5	1	62.7 (M:62.7)	1	11.3	72.18	68
69	TRUE	gi|75677365	dynein heavy chain 2, axonemal [Homo sapiens]	507.4	5.9	1	62.4 (M:62.4)	5	1.4	69.66	69
70	TRUE	gi|530370465	PREDICTED: nebulin isoform X22 [Homo sapiens]	961.5	9.5	30	62.1 (M:62.1)	3	0.8	56.65	70
72	TRUE	gi|578804601	PREDICTED: UDP-glucose:glycoprotein glucosyltransferase 1 isoform X1 [Homo sapiens]	176.5	5.3	4	60.9 (M:60.9)	5	5.9	75.49	72
75	TRUE	gi|12667788	myosin-9 [Homo sapiens]	226.4	5.4	1	59.2 (M:59.2)	3	2.6	126.99	75
76	TRUE	gi|4507951	14-3-3 protein eta [Homo sapiens]	28.2	4.6	1	59.1 (M:59.1)	1	11.4	31.44	76
77	TRUE	gi|47132549	fibronectin isoform 6 preproprotein [Homo sapiens]	239.5	5.5	27	59.0 (M:59.0)	3	2.6	85.97	77
80	TRUE	gi|190343010	sp110 nuclear body protein isoform a [Homo sapiens]	78.3	10.1	10	58.6 (M:58.6)	4	10.2	72.09	80
81	TRUE	gi|60097902	filaggrin [Homo sapiens]	434.9	9.6	1	58.5 (M:58.5)	3	1.5	46.93	81
84	TRUE	gi|115298678	complement C3 precursor [Homo sapiens]	187	6	1	57.2 (M:57.2)	3	2.5	26.59	84
85	TRUE	gi|4557581	fatty acid-binding protein, epidermal [Homo sapiens]	15.2	7.5	1	57.2 (M:57.2)	1	10.4	64.19	85
86	TRUE	gi|254826809	uncharacterized protein C4orf21 [Homo sapiens]	236.5	5.8	1	57.2 (M:57.2)	2	3.1	107.4	86
88	TRUE	gi|578827243	PREDICTED: protein KIAA1199 isoform X3 [Homo sapiens]	90.7	9.6	2	56.3 (M:56.3)	3	5.8	166.88	88
90	TRUE	gi|459642365	dynein heavy chain 11, axonemal [Homo sapiens]	520	6	1	56.1 (M:56.1)	1	1	85.74	90
93	TRUE	gi|32528306	replication factor C subunit 1 isoform 1 [Homo sapiens]	128.1	9.9	2	55.2 (M:55.2)	5	7.5	38.47	93
94	TRUE	gi|5032057	protein S100-A11 [Homo sapiens]	11.7	7.5	1	54.9 (M:54.9)	1	10.5	19.44	94
97	TRUE	gi|530419254	PREDICTED: pericentrin isoform X6 [Homo sapiens]	355.7	5.2	8	54.0 (M:54.0)	2	1.2	92.18	97
101	TRUE	gi|530361574	PREDICTED: guanine nucleotide exchange factor VAV3 isoform X4 [Homo sapiens]	72.1	6.9	4	52.8 (M:52.8)	3	6.8	114.93	101
102	TRUE	gi|578815628	PREDICTED: extracellular sulfatase Sulf-1 isoform X1 [Homo sapiens]	129.6	9.5	4	52.7 (M:52.7)	3	5.7	109.71	102
105	TRUE	gi|530390743	PREDICTED: zinc finger protein 510 isoform X3 [Homo sapiens]	72.1	10.2	3	51.9 (M:51.9)	1	8.5	89.93	105
107	TRUE	gi|257467639	protein SOGA1 isoform 1 [Homo sapiens]	183.7	6.1	1	51.8 (M:51.8)	3	2.4	81.84	107
108	TRUE	gi|157785548	PAS domain-containing protein 1 [Homo sapiens]	87.4	4.8	1	51.6 (M:51.6)	2	4.3	38.17	108
109	TRUE	gi|37537684	zinc finger protein 92 isoform 1 [Homo sapiens]	60.2	10.3	5	51.5 (M:51.5)	3	8.9	23.68	109
113	TRUE	gi|110347408	fibroblast growth factor receptor substrate 2 [Homo sapiens]	57	5.6	1	51.0 (M:51.0)	4	9.6	124.57	113
114	TRUE	gi|530425829	PREDICTED: ral GTPase-activating protein subunit alpha-2 isoform X1 [Homo sapiens]	216.1	5.8	4	50.8 (M:50.8)	3	3.5	54.93	114
116	TRUE	gi|578812559	PREDICTED: midasin isoform X3 [Homo sapiens]	627	5.4	5	50.8 (M:50.8)	2	0.9	91.59	116
117	TRUE	gi|578830859	PREDICTED: integrin beta-4 isoform X9 [Homo sapiens]	198.8	5.8	9	50.7 (M:50.7)	2	1.6	96.66	117
118	TRUE	gi|578799003	PREDICTED: basement membrane-specific heparan sulfate proteoglycan core protein isoform X10 [Homo sapiens]	433.5	6.1	7	50.6 (M:50.6)	4	2.1	115.31	118
119	TRUE	gi|281485550	fibrillin-1 precursor [Homo sapiens]	312.1	4.7	1	50.6 (M:50.6)	3	1.8	107.83	119
121	TRUE	gi|188528648	tenascin-X isoform 1 precursor [Homo sapiens]	457.9	4.9	1	50.3 (M:50.3)	4	1.5	85.59	121
124	TRUE	gi|578817733	PREDICTED: regulator of G-protein signaling 3 isoform X2 [Homo sapiens]	120.1	5.9	13	50.1 (M:50.1)	3	5	97.46	124
127	TRUE	gi|6005942	transitional endoplasmic reticulum ATPase [Homo sapiens]	89.3	5	1	49.7 (M:49.7)	1	5.5	73.98	127
128	TRUE	gi|189217915	syntaxin-binding protein 5 isoform b [Homo sapiens]	127.5	7.1	3	49.7 (M:49.7)	3	5	65.14	128
130	TRUE	gi|578825925	PREDICTED: autophagy-related protein 2 homolog B isoform X1 [Homo sapiens]	232.5	5.4	2	49.2 (M:49.2)	2	2.1	118.2	130
132	TRUE	gi|75750474	cytospin-B isoform 2 [Homo sapiens]	110.2	5.6	3	49.0 (M:49.0)	2	6	71.03	132
133	TRUE	gi|140560917	myomesin-1 isoform b [Homo sapiens]	177.6	6.4	2	48.6 (M:48.6)	2	2.1	77.28	133
134	TRUE	gi|115529449	nucleolar transcription factor 1 isoform b [Homo sapiens]	84.9	5.3	2	48.5 (M:48.5)	3	3.3	49.96	134
136	TRUE	gi|46049114	kinesin-like protein KIF20B isoform 2 [Homo sapiens]	206	5.5	2	48.4 (M:48.4)	2	3.8	44.47	136
137	TRUE	gi|578804777	PREDICTED: neurobeachin-like protein 1 isoform X8 [Homo sapiens]	305.4	6	7	48.3 (M:48.3)	2	1.7	100.3	137
140	TRUE	gi|119964726	cation-independent mannose-6-phosphate receptor precursor [Homo sapiens]	274.1	5.5	1	47.6 (M:47.6)	2	2.6	31.32	140
141	TRUE	gi|77404397	staphylococcal nuclease domain-containing protein 1 [Homo sapiens]	101.9	6.8	1	47.5 (M:47.5)	3	5.9	70.81	141
142	TRUE	gi|530367326	PREDICTED: methylcytosine dioxygenase TET3 isoform X1 [Homo sapiens]	193.6	9	2	47.4 (M:47.4)	2	1.8	19.49	142
143	TRUE	gi|578798838	PREDICTED: microtubule-actin cross-linking factor 1 isoform X29 [Homo sapiens]	608.2	5.2	29	47.4 (M:47.4)	3	0.8	107.5	143
146	TRUE	gi|321267522	RNA polymerase II subunit A C-terminal domain phosphatase isoform 3 [Homo sapiens]	92.3	4.9	5	46.6 (M:46.6)	2	7.1	93.73	146
147	TRUE	gi|578815277	PREDICTED: G-protein coupled receptor 124 isoform X3 [Homo sapiens]	140	9.9	3	46.5 (M:46.5)	3	2.6	28.24	147
148	TRUE	gi|112789555	A disintegrin and metalloproteinase with thrombospondin motifs 19 preproprotein [Homo sapiens]	134	9.1	1	46.3 (M:46.3)	1	4.3	54.72	148
149	TRUE	gi|118421085	treslin [Homo sapiens]	210.7	9.8	1	46.3 (M:46.3)	1	1.5	221.16	149
151	TRUE	gi|578809880	PREDICTED: PDZ domain-containing protein 2 isoform X8 [Homo sapiens]	289.4	7.4	7	46.1 (M:46.1)	3	2.7	96.59	151
152	TRUE	gi|216548085	leucine zipper protein 1 [Homo sapiens]	120.2	9.4	1	46.0 (M:46.0)	2	5.9	86.23	152
153	TRUE	gi|12597625	cyclic AMP-dependent transcription factor ATF-5 [Homo sapiens]	30.7	4.7	1	45.7 (M:45.7)	1	6.4	21.56	153
154	TRUE	gi|530426388	PREDICTED: fatty-acid amide hydrolase 2 isoform X4 [Homo sapiens]	49.2	9.3	4	45.5 (M:45.5)	2	8.5	43.12	154
155	TRUE	gi|40255080	rho GTPase-activating protein 36 isoform 1 precursor [Homo sapiens]	61.6	10.2	3	45.4 (M:45.4)	2	5.9	104.78	155
156	TRUE	gi|205277354	CUB and sushi domain-containing protein 3 isoform 3 [Homo sapiens]	387.1	5.5	3	45.4 (M:45.4)	2	1.3	95.58	156
157	TRUE	gi|530399223	PREDICTED: uncharacterized protein KIAA1551 isoform X1 [Homo sapiens]	194.7	9.7	3	45.0 (M:45.0)	2	2.3	67.37	157
159	TRUE	gi|154275767	ADAMTS-like protein 1 isoform 4 precursor [Homo sapiens]	193.3	9.5	2	45.0 (M:45.0)	1	2.4	86.16	159
161	TRUE	gi|578813954	PREDICTED: zinc finger protein 467 isoform X5 [Homo sapiens]	66	11	3	44.8 (M:44.8)	4	9.3	106.85	161
164	TRUE	gi|530375734	PREDICTED: collagen alpha-2(I) chain-like [Homo sapiens]	28.8	12.9	1	44.7 (M:44.7)	1	11.6	48.61	164
167	TRUE	gi|578807485	PREDICTED: plexin-A1 isoform X1 [Homo sapiens]	212.5	6.6	1	44.4 (M:44.4)	1	2.3	49.42	167
169	TRUE	gi|122937283	sushi, nidogen and EGF-like domain-containing protein 1 precursor [Homo sapiens]	152.1	6.6	4	44.1 (M:44.1)	3	1.3	74.35	169
171	TRUE	gi|113722120	G-protein coupled receptor 98 precursor [Homo sapiens]	692.6	4.4	1	43.8 (M:43.8)	1	0.8	66.62	171
174	TRUE	gi|578824967	PREDICTED: RING finger protein 17 isoform X10 [Homo sapiens]	168.9	5	10	43.6 (M:43.6)	1	2.6	120.14	174
177	TRUE	gi|578817784	PREDICTED: serine/threonine-protein kinase WNK2 isoform X12 [Homo sapiens]	227.1	5.4	34	43.3 (M:43.3)	2	2.6	60.78	177
181	TRUE	gi|59823631	probable G-protein coupled receptor 125 precursor [Homo sapiens]	146.1	9.7	2	42.9 (M:42.9)	2	3.4	117.96	181
182	TRUE	gi|4885617	estrogen sulfotransferase [Homo sapiens]	35.1	6.2	1	42.8 (M:42.8)	1	13.3	29.39	182
183	TRUE	gi|237757326	synaptojanin-1 isoform d [Homo sapiens]	168.1	6.9	12	42.8 (M:42.8)	3	3.4	77.43	183
185	TRUE	gi|54112101	ectodysplasin-A isoform 2 [Homo sapiens]	41	9.6	6	42.5 (M:42.5)	2	8.7	57.51	185
187	TRUE	gi|166706885	dematin isoform 3 [Homo sapiens]	40.7	9.4	6	42.4 (M:42.4)	1	5.6	81.03	187
188	TRUE	gi|530392319	PREDICTED: partitioning defective 3 homolog isoform X4 [Homo sapiens]	149.4	8.8	26	42.3 (M:42.3)	2	3.5	76.45	188
189	TRUE	gi|4503463	endothelin-2 preproprotein [Homo sapiens]	19.9	12.1	1	42.3 (M:42.3)	1	14	188.6	189
190	TRUE	gi|578823289	PREDICTED: protein FAM186A isoform X1 [Homo sapiens]	262.1	9.1	2	42.2 (M:42.2)	1	1.1	148.24	190
193	TRUE	gi|110735441	A disintegrin and metalloproteinase with thrombospondin motifs 16 preproprotein [Homo sapiens]	136.1	10.2	1	42.1 (M:42.1)	3	3.8	25.83	193
194	TRUE	gi|530422336	PREDICTED: dedicator of cytokinesis protein 11 isoform X2 [Homo sapiens]	235.7	8.1	3	42.0 (M:42.0)	3	1.7	90.69	194
195	TRUE	gi|379030617	putative tyrosine-protein phosphatase auxilin isoform 3 [Homo sapiens]	98.6	7.1	3	41.9 (M:41.9)	1	6.2	42.09	195
196	TRUE	gi|578832590	PREDICTED: zinc finger protein 407 isoform X3 [Homo sapiens]	180.5	6.5	5	41.8 (M:41.8)	1	2.6	42.16	196
200	TRUE	gi|61744435	cGMP-specific 3',5'-cyclic phosphodiesterase isoform 1 [Homo sapiens]	99.9	5.7	3	41.7 (M:41.7)	2	4.6	64.39	200
201	TRUE	gi|31982906	cingulin-like protein 1 [Homo sapiens]	149	5.4	2	41.7 (M:41.7)	1	3.4	69.81	201
202	TRUE	gi|578798443	PREDICTED: neuroblastoma breakpoint family member 4 isoform X2 [Homo sapiens]	70.3	4.9	3	41.6 (M:41.6)	3	5.9	60.89	202
203	TRUE	gi|219521926	DC-STAMP domain-containing protein 1 isoform 2 [Homo sapiens]	77.7	10.3	2	41.5 (M:41.5)	3	10	45.76	203
204	TRUE	gi|231573214	E3 ubiquitin-protein ligase listerin [Homo sapiens]	205	6.1	1	41.5 (M:41.5)	2	1.4	107.17	204
206	TRUE	gi|578838031	PREDICTED: forkhead box protein P3 isoform X2 [Homo sapiens]	56.2	10.7	3	41.4 (M:41.4)	1	9.5	69.42	206
207	TRUE	gi|157388969	endonuclease 8-like 3 [Homo sapiens]	67.8	10.3	1	41.3 (M:41.3)	1	5.6	32.21	207
208	TRUE	gi|530407102	PREDICTED: insulin-like growth factor 1 receptor isoform X2 [Homo sapiens]	141.1	5.4	5	41.3 (M:41.3)	3	2.4	100.13	208
211	TRUE	gi|166295179	uncharacterized protein C17orf85 [Homo sapiens]	70.5	5.4	3	40.8 (M:40.8)	2	6	171.13	211
213	TRUE	gi|126131102	fibrocystin isoform 1 precursor [Homo sapiens]	446.4	6.1	2	40.7 (M:40.7)	1	1	52.74	213
214	TRUE	gi|145275208	myosin-IIIa [Homo sapiens]	186.1	9.6	1	40.7 (M:40.7)	1	2.5	93.93	214
215	TRUE	gi|116063573	filamin-A isoform 1 [Homo sapiens]	279.8	5.6	2	40.7 (M:40.7)	2	1.8	79.95	215
216	TRUE	gi|530410063	PREDICTED: beta-enolase isoform X1 [Homo sapiens]	48	9.1	1	40.7 (M:40.7)	1	10.8	92	216
217	TRUE	gi|578822562	PREDICTED: chromodomain-helicase-DNA-binding protein 4 isoform X6 [Homo sapiens]	216.7	5.7	7	40.7 (M:40.7)	2	2.5	85.71	217
219	TRUE	gi|578823227	PREDICTED: bromodomain adjacent to zinc finger domain protein 2A isoform X11 [Homo sapiens]	170.8	6.2	8	40.6 (M:40.6)	2	2.3	100.47	219
220	TRUE	gi|530422822	PREDICTED: plasma membrane calcium-transporting ATPase 3 isoform X5 [Homo sapiens]	127	5.6	6	40.5 (M:40.5)	2	3.5	81.08	220
221	TRUE	gi|209863002	MAP kinase-activating death domain protein isoform j [Homo sapiens]	170.9	5.8	26	40.4 (M:40.4)	1	2.5	125.05	221
222	TRUE	gi|270265793	stAR-related lipid transfer protein 9 [Homo sapiens]	516	5.9	2	40.4 (M:40.4)	1	0.8	96.44	222
223	TRUE	gi|299782571	multicilin [Homo sapiens]	41.7	5.5	1	40.4 (M:40.4)	2	6.5	125.84	223
224	TRUE	gi|578821730	PREDICTED: neuroblast differentiation-associated protein AHNAK isoform X9 [Homo sapiens]	423.5	5.9	9	40.4 (M:40.4)	2	1.1	32.62	224
225	TRUE	gi|55770844	catenin alpha-1 [Homo sapiens]	100	5.9	9	40.3 (M:40.3)	3	4.2	95.43	225
226	TRUE	gi|530399854	PREDICTED: diacylglycerol kinase alpha isoform X2 [Homo sapiens]	69.9	9.3	4	40.3 (M:40.3)	1	3.9	160.28	226
229	TRUE	gi|530378766	PREDICTED: nipped-B-like protein isoform X4 [Homo sapiens]	257.1	9.1	7	40.2 (M:40.2)	2	2	68.6	229
236	TRUE	gi|578805510	PREDICTED: zinc finger protein 197 isoform X2 [Homo sapiens]	96.1	10.1	2	39.8 (M:39.8)	3	3.9	166.09	236
237	TRUE	gi|255982614	putative pre-mRNA-splicing factor ATP-dependent RNA helicase DHX16 isoform 1 [Homo sapiens]	119.2	6.4	2	39.6 (M:39.6)	1	3.1	37.47	237
241	TRUE	gi|10863903	E3 ubiquitin-protein ligase TRIP12 isoform c [Homo sapiens]	220.3	9.6	11	39.5 (M:39.5)	2	2.6	96.41	241
242	TRUE	gi|530365070	PREDICTED: histone-lysine N-methyltransferase ASH1L isoform X2 [Homo sapiens]	296.8	10.2	4	39.4 (M:39.4)	3	1.8	145.47	242
243	TRUE	gi|145279204	probable exonuclease mut-7 homolog isoform a [Homo sapiens]	96.5	9.9	8	39.3 (M:39.3)	1	4.2	76.69	243
244	TRUE	gi|4507883	vitamin D3 receptor isoform VDRA [Homo sapiens]	48.3	6.1	2	39.0 (M:39.0)	2	2.6	155.47	244
245	TRUE	gi|578810904	PREDICTED: arf-GAP with Rho-GAP domain, ANK repeat and PH domain-containing protein 3 isoform X7 [Homo sapiens]	149.1	6.5	8	39.0 (M:39.0)	1	2	82.97	245
246	TRUE	gi|530386309	PREDICTED: coiled-coil domain-containing protein 136 isoform X4 [Homo sapiens]	131.9	4.5	7	38.8 (M:38.8)	1	2.7	69.19	246
247	TRUE	gi|209977097	tripartite motif-containing protein 66 [Homo sapiens]	134.6	6.6	3	38.8 (M:38.8)	3	3.8	65.43	247
248	TRUE	gi|6005762	frizzled-10 precursor [Homo sapiens]	65.3	9.9	1	38.7 (M:38.7)	2	6.4	123.56	248
250	TRUE	gi|13259533	vasopressin-neurophysin 2-copeptin preproprotein [Homo sapiens]	17.3	5.1	1	38.5 (M:38.5)	1	11	120.85	250
251	TRUE	gi|557128992	rho GTPase-activating protein 11A isoform 3 [Homo sapiens]	92.6	9.9	3	38.5 (M:38.5)	3	5.8	69.26	251
253	TRUE	gi|578822211	PREDICTED: serine-protein kinase ATM isoform X4 [Homo sapiens]	310	5.9	3	38.4 (M:38.4)	1	1.3	37.13	253
254	TRUE	gi|574956994	protein FAM104A isoform 3 [Homo sapiens]	9.8	12.7	4	38.3 (M:38.3)	1	40.8	148.84	254
255	TRUE	gi|14591902	ATP-dependent DNA helicase Q1 [Homo sapiens]	73.4	9	1	38.3 (M:38.3)	1	5.5	141.42	255
256	TRUE	gi|197116396	uncharacterized protein LOC284677 [Homo sapiens]	25.1	10.6	1	38.3 (M:38.3)	2	8.1	67.56	256
257	TRUE	gi|221136848	neuroblastoma breakpoint family member 6 isoform 2 [Homo sapiens]	72.2	4.7	3	38.2 (M:38.2)	1	3.8	126.73	257
258	TRUE	gi|7656967	cadherin EGF LAG seven-pass G-type receptor 1 precursor [Homo sapiens]	329.3	5.5	2	38.2 (M:38.2)	1	1.4	87.52	258
259	TRUE	gi|117168273	coiled-coil domain-containing protein 33 isoform 1 [Homo sapiens]	84.9	6.8	4	38.2 (M:38.2)	1	5.8	80.17	259
260	TRUE	gi|578803955	PREDICTED: CLIP-associating protein 1 isoform X9 [Homo sapiens]	162.2	9.4	17	38.1 (M:38.1)	2	2.3	322.62	260
262	TRUE	gi|578834746	PREDICTED: ryanodine receptor 1 isoform X3 [Homo sapiens]	563.6	5.1	5	38.0 (M:38.0)	3	0.9	112.06	262
263	TRUE	gi|124028529	symplekin [Homo sapiens]	141.1	5.8	1	37.7 (M:37.7)	1	2.7	156.03	263
265	TRUE	gi|205277435	tyrosine-protein kinase SYK isoform 2 [Homo sapiens]	69.5	7.8	2	37.6 (M:37.6)	2	6.9	122.55	265
267	TRUE	gi|35493713	vacuolar protein sorting-associated protein 13B isoform 5 [Homo sapiens]	448.4	6	6	37.4 (M:37.4)	3	1.4	106.35	267
268	TRUE	gi|384475517	triosephosphate isomerase isoform 3 [Homo sapiens]	17.9	5.3	3	37.4 (M:37.4)	1	7.8	36.93	268
269	TRUE	gi|327315343	sortilin isoform 2 [Homo sapiens]	77.3	5.1	4	37.3 (M:37.3)	1	3.9	155.6	269
270	TRUE	gi|289577063	zinc finger protein 573 isoform 4 [Homo sapiens]	77.9	10.2	1	37.2 (M:37.2)	1	6	144.82	270
271	TRUE	gi|156766047	PERQ amino acid-rich with GYF domain-containing protein 2 isoform c [Homo sapiens]	149.4	5.3	3	37.1 (M:37.1)	1	2.2	9.37	271
272	TRUE	gi|574957245	probable global transcription activator SNF2L2 isoform c [Homo sapiens]	172.5	6.7	3	37.1 (M:37.1)	2	2.4	65.73	272
273	TRUE	gi|5174633	polycystic kidney disease and receptor for egg jelly-related protein precursor [Homo sapiens]	255.3	10	1	37.0 (M:37.0)	2	1.5	71.78	273
274	TRUE	gi|530380941	PREDICTED: F-box/WD repeat-containing protein 11 isoform X5 [Homo sapiens]	56.8	8.6	8	36.9 (M:36.9)	3	9.7	82.17	274
275	TRUE	gi|14269578	metallothionein-4 [Homo sapiens]	6.4	10.8	1	36.8 (M:36.8)	1	53.2	76.99	275
276	TRUE	gi|371122551	tripartite motif-containing protein 65 isoform 2 [Homo sapiens]	54.9	6	4	36.8 (M:36.8)	2	8.1	67.04	276
277	TRUE	gi|578821001	PREDICTED: mucin-5AC [Homo sapiens]	520.3	6.6	3	36.8 (M:36.8)	3	0.9	68.62	277
278	TRUE	gi|89363020	NF-X1-type zinc finger protein NFXL1 [Homo sapiens]	101.3	10.5	1	36.8 (M:36.8)	2	5.2	74.03	278
279	TRUE	gi|225543463	protein TANC1 isoform 2 [Homo sapiens]	152.1	9.5	8	36.4 (M:36.4)	2	2.1	31.34	279
282	TRUE	gi|119709834	zinc finger protein castor homolog 1 isoform a [Homo sapiens]	189.9	6.6	2	36.1 (M:36.1)	1	1.6	44.94	282
283	TRUE	gi|578809847	PREDICTED: calcyphosin-like protein isoform X2 [Homo sapiens]	23.1	8.9	3	36.1 (M:36.1)	2	18.1	41.85	283
285	TRUE	gi|4503445	thymidine phosphorylase isoform 1 proprotein [Homo sapiens]	49.9	5.2	2	36.0 (M:36.0)	2	9.5	78.02	285
286	TRUE	gi|578828704	PREDICTED: centriolar coiled-coil protein of 110 kDa isoform X4 [Homo sapiens]	109	9.3	5	35.9 (M:35.9)	1	1.2	115.8	286
287	TRUE	gi|530390235	PREDICTED: multiple PDZ domain protein isoform X3 [Homo sapiens]	213.7	4.8	6	35.8 (M:35.8)	3	2.3	124.09	287
289	TRUE	gi|530397943	PREDICTED: rho guanine nucleotide exchange factor 12 isoform X3 [Homo sapiens]	161.8	5.3	5	35.8 (M:35.8)	2	2.3	81.12	289
290	TRUE	gi|55770895	protein LAP2 isoform 7 [Homo sapiens]	146	5	10	35.7 (M:35.7)	2	2.3	145.18	290
292	TRUE	gi|530396772	PREDICTED: pecanex-like protein 3 isoform X4 [Homo sapiens]	115.4	6	7	35.7 (M:35.7)	1	4	22.51	292
295	TRUE	gi|578835223	PREDICTED: histone-lysine N-methyltransferase 2B isoform X2 [Homo sapiens]	212.5	6.8	3	35.7 (M:35.7)	1	2.3	176.49	295
296	TRUE	gi|578804228	PREDICTED: maestro heat-like repeat-containing protein family member 2A isoform X1 [Homo sapiens]	189.4	6.2	2	35.7 (M:35.7)	3	2.3	81.54	296
297	TRUE	gi|578805131	PREDICTED: coiled-coil domain-containing protein 74B isoform X9 [Homo sapiens]	36.8	12	11	35.6 (M:35.6)	2	14.5	65.77	297
298	TRUE	gi|254910983	protein FAM117B [Homo sapiens]	61.9	10.8	1	35.6 (M:35.6)	1	7.1	59.19	298
303	TRUE	gi|578806173	PREDICTED: plasma membrane calcium-transporting ATPase 2 isoform X9 [Homo sapiens]	129.4	6	7	35.3 (M:35.3)	1	3.5	60.58	303
306	TRUE	gi|291463280	NACHT, LRR and PYD domains-containing protein 2 isoform 3 [Homo sapiens]	117.8	5.8	3	35.1 (M:35.1)	2	3.2	106.79	306
308	TRUE	gi|61966741	TMF-regulated nuclear protein 1 [Homo sapiens]	23.4	12.2	2	35.0 (M:35.0)	2	14.1	56.88	308
309	TRUE	gi|578830659	PREDICTED: GAS2-like protein 2 isoform X1 [Homo sapiens]	92.5	10.2	2	35.0 (M:35.0)	1	4.4	80.23	309
311	TRUE	gi|578826647	PREDICTED: tau-tubulin kinase 2 isoform X5 [Homo sapiens]	129.8	6.5	5	34.9 (M:34.9)	2	3	128.26	311
312	TRUE	gi|4557759	myeloperoxidase precursor [Homo sapiens]	83.8	10.1	1	34.9 (M:34.9)	1	3	111.77	312
313	TRUE	gi|48255915	serine protease 58 precursor [Homo sapiens]	27.1	6.4	1	34.8 (M:34.8)	2	20.7	41.19	313
314	TRUE	gi|578832170	PREDICTED: receptor-type tyrosine-protein phosphatase mu isoform X4 [Homo sapiens]	161.1	6.4	6	34.8 (M:34.8)	1	2.6	149.34	314
317	TRUE	gi|31377697	procollagen galactosyltransferase 1 precursor [Homo sapiens]	71.6	7	1	34.8 (M:34.8)	1	4.2	189.05	317
318	TRUE	gi|10835085	metallothionein-1H [Homo sapiens]	6	10.6	2	34.7 (M:34.7)	2	49.2	97.71	318
319	TRUE	gi|578835782	PREDICTED: zinc finger SWIM domain-containing protein 3 isoform X1 [Homo sapiens]	78.3	7.9	2	34.6 (M:34.6)	2	4.5	110.21	319
321	TRUE	gi|37574608	zinc finger protein 189 isoform 2 [Homo sapiens]	68.1	10.2	4	34.5 (M:34.5)	1	4.8	31.43	321
323	TRUE	gi|578832133	PREDICTED: ankyrin repeat domain-containing protein 30B isoform X1 [Homo sapiens]	171.3	5.9	1	34.4 (M:34.4)	1	2.1	47.54	323
325	TRUE	gi|325651836	SWI/SNF-related matrix-associated actin-dependent regulator of chromatin subfamily A member 5 [Homo sapiens]	121.8	9	1	34.4 (M:34.4)	1	2.1	98.94	325
327	TRUE	gi|441478305	glutamine--tRNA ligase isoform b [Homo sapiens]	86.5	6.6	2	34.3 (M:34.3)	1	5.6	92.06	327
329	TRUE	gi|337756507	monofunctional C1-tetrahydrofolate synthase, mitochondrial isoform 3 [Homo sapiens]	99.2	7	6	34.3 (M:34.3)	2	3.7	124.8	329
330	TRUE	gi|13514831	probable ATP-dependent RNA helicase DDX10 [Homo sapiens]	100.8	9.3	1	34.2 (M:34.2)	2	4.6	98.37	330
331	TRUE	gi|119703755	laminin subunit beta-2 precursor [Homo sapiens]	195.9	6.1	1	34.1 (M:34.1)	1	2.6	171.05	331
332	TRUE	gi|491227401	sacsin isoform 2 [Homo sapiens]	504.2	6.6	3	34.1 (M:34.1)	2	0.9	77.75	332
333	TRUE	gi|262263420	leucine-, glutamate- and lysine-rich protein 1 isoform 1 [Homo sapiens]	81.2	8.7	8	34.1 (M:34.1)	2	4.5	144.19	333
335	TRUE	gi|339276103	R-spondin-1 isoform 3 precursor [Homo sapiens]	21.8	11.3	3	34.0 (M:34.0)	2	26.5	79.17	335
336	TRUE	gi|21361759	myotubularin-related protein 8 [Homo sapiens]	78.9	6.2	1	34.0 (M:34.0)	1	2.8	169.39	336
337	TRUE	gi|530387034	PREDICTED: NEDD8 ultimate buster 1 isoform X3 [Homo sapiens]	67.7	5.7	5	33.9 (M:33.9)	1	1.7	114.57	337
339	TRUE	gi|578799328	PREDICTED: uncharacterized protein C1orf159 isoform X8 [Homo sapiens]	30.9	11.7	1	33.9 (M:33.9)	1	8.9	83.79	339
340	TRUE	gi|378548216	metabotropic glutamate receptor 4 isoform 5 [Homo sapiens]	83.5	9.9	7	33.9 (M:33.9)	2	6.3	47.65	340
341	TRUE	gi|530427224	PREDICTED: nuclear pore complex protein Nup214 isoform X4 [Homo sapiens]	209	9	6	33.9 (M:33.9)	2	1.5	99.31	341
344	TRUE	gi|530379425	PREDICTED: ras-specific guanine nucleotide-releasing factor 2 isoform X1 [Homo sapiens]	133.5	8.3	4	33.5 (M:33.5)	1	2.1	34.58	344
345	TRUE	gi|578823772	PREDICTED: nascent polypeptide-associated complex subunit alpha isoform X6 [Homo sapiens]	201.3	10.2	4	33.5 (M:33.5)	2	1.8	92.62	345
347	TRUE	gi|19923913	transmembrane protein 169 [Homo sapiens]	33.6	4.6	1	33.3 (M:33.3)	1	13.5	55.73	347
349	TRUE	gi|530401235	PREDICTED: coiled-coil domain-containing protein 60 isoform X1 [Homo sapiens]	47.8	10.4	5	33.2 (M:33.2)	2	7.4	49.61	349
350	TRUE	gi|530421958	PREDICTED: cylicin-1 isoform X1 [Homo sapiens]	74.1	10.2	2	33.2 (M:33.2)	1	4.2	138.13	350
351	TRUE	gi|578821239	PREDICTED: lysine-specific demethylase 2A isoform X3 [Homo sapiens]	120.2	9.2	4	33.2 (M:33.2)	2	2.1	175.74	351
353	TRUE	gi|530383698	PREDICTED: acetyl-CoA acetyltransferase, cytosolic isoform X1 [Homo sapiens]	44.6	9.9	1	33.2 (M:33.2)	1	9.4	45.89	353
354	TRUE	gi|530367595	PREDICTED: latent-transforming growth factor beta-binding protein 1 isoform X5 [Homo sapiens]	134	9.1	10	33.1 (M:33.1)	1	5.2	65.91	354
356	TRUE	gi|544346219	E3 ubiquitin-protein ligase MARCH7 isoform c [Homo sapiens]	73.7	6	3	33.0 (M:33.0)	1	2.7	10.85	356
357	TRUE	gi|366039979	E3 ubiquitin-protein ligase RNF213 isoform 3 [Homo sapiens]	591	6	3	32.9 (M:32.9)	1	0.6	80.53	357
360	TRUE	gi|4885235	tyrosine-protein kinase Fgr [Homo sapiens]	59.4	5.3	1	32.8 (M:32.8)	3	8.5	81.94	360
361	TRUE	gi|578838720	PREDICTED: uncharacterized protein KIAA1210 isoform X1 [Homo sapiens]	167.9	9.3	7	32.8 (M:32.8)	1	1.1	112.37	361
364	TRUE	gi|530384825	PREDICTED: MAGUK p55 subfamily member 6 isoform X2 [Homo sapiens]	48.7	9.5	2	32.6 (M:32.6)	2	10	79.43	364
365	TRUE	gi|578802555	PREDICTED: gamma-2-syntrophin isoform X1 [Homo sapiens]	53.7	6.8	4	32.6 (M:32.6)	1	8.5	158.93	365
367	TRUE	gi|578836733	PREDICTED: PAX3- and PAX7-binding protein 1 isoform X2 [Homo sapiens]	86.2	5.1	4	32.5 (M:32.5)	3	5.7	142.77	367
368	TRUE	gi|573459724	kinesin-like protein KIF6 isoform 3 [Homo sapiens]	86.2	6	4	32.5 (M:32.5)	1	3.8	20.77	368
370	TRUE	gi|25453484	ubiquinone biosynthesis protein COQ7 homolog isoform 1 [Homo sapiens]	24.3	9.5	2	32.4 (M:32.4)	1	14.7	159.82	370
372	TRUE	gi|530362704	PREDICTED: nardilysin isoform X1 [Homo sapiens]	105.5	5.4	4	32.4 (M:32.4)	2	2.4	129.59	372
373	TRUE	gi|355390315	protein scribble homolog isoform b [Homo sapiens]	174.8	4.9	2	32.3 (M:32.3)	1	1.7	168.68	373
376	TRUE	gi|530402172	PREDICTED: exosome complex exonuclease RRP44 isoform X1 [Homo sapiens]	90.5	6.5	4	32.2 (M:32.2)	2	3.1	161.16	376
378	TRUE	gi|578831608	PREDICTED: centrosomal protein of 95 kDa isoform X10 [Homo sapiens]	71.1	10.2	7	32.1 (M:32.1)	1	2.3	325.42	378
379	TRUE	gi|530417302	PREDICTED: alpha-actinin-4 isoform X1 [Homo sapiens]	104.3	5.2	7	32.1 (M:32.1)	1	2.4	9.09	379
380	TRUE	gi|4505245	macrophage mannose receptor 1 precursor [Homo sapiens]	165.9	6.1	1	32.1 (M:32.1)	1	1.6	216.88	380
381	TRUE	gi|578834915	PREDICTED: zinc finger protein 665 isoform X5 [Homo sapiens]	76.3	10.3	1	32.1 (M:32.1)	1	4.6	58.05	381
382	TRUE	gi|116534898	desmoglein-2 preproprotein [Homo sapiens]	122.2	5	1	32.1 (M:32.1)	1	1.7	174.9	382
383	TRUE	gi|55956916	unconventional myosin-Ie [Homo sapiens]	127	9.5	1	32.1 (M:32.1)	1	1.6	154.81	383
384	TRUE	gi|34101288	cleavage and polyadenylation specificity factor subunit 2 [Homo sapiens]	88.4	4.8	1	32.1 (M:32.1)	2	3.1	86.87	384
387	TRUE	gi|162809334	pregnancy zone protein precursor [Homo sapiens]	163.8	5.9	1	31.9 (M:31.9)	1	2.1	117.16	387
388	TRUE	gi|544186104	peroxisome biogenesis factor 1 isoform 3 [Homo sapiens]	119.5	5.7	3	31.9 (M:31.9)	1	0.9	118.63	388
391	TRUE	gi|298566325	bifunctional UDP-N-acetylglucosamine 2-epimerase/N-acetylmannosamine kinase isoform 3 [Homo sapiens]	78.5	7	4	31.6 (M:31.6)	2	5	73.42	391
393	TRUE	gi|430727947	serine/threonine-protein phosphatase 2A 55 kDa regulatory subunit B beta isoform isoform e [Homo sapiens]	62.5	6.4	1	31.6 (M:31.6)	1	6.6	32.48	393
394	TRUE	gi|7705415	protein Hook homolog 1 [Homo sapiens]	84.6	5	1	31.5 (M:31.5)	1	2.6	17.4	394
396	TRUE	gi|530426013	PREDICTED: sodium bicarbonate transporter-like protein 11 isoform X2 [Homo sapiens]	96	8.9	5	31.4 (M:31.4)	1	2.8	134.02	396
397	TRUE	gi|578802502	PREDICTED: myelin transcription factor 1-like protein isoform X7 [Homo sapiens]	130.2	4.7	8	31.4 (M:31.4)	2	1.9	59.39	397
398	TRUE	gi|7661880	arf-GAP with coiled-coil, ANK repeat and PH domain-containing protein 1 [Homo sapiens]	81.5	8.7	2	31.4 (M:31.4)	2	4.2	28.69	398
399	TRUE	gi|554506520	calponin-3 isoform 2 [Homo sapiens]	31.4	6.1	3	31.3 (M:31.3)	1	8.1	78.18	399
400	TRUE	gi|27881506	ATP-binding cassette sub-family F member 2 isoform a [Homo sapiens]	71.2	7.1	2	31.3 (M:31.3)	1	5	74.34	400
401	TRUE	gi|4758024	coilin [Homo sapiens]	62.6	10	1	31.2 (M:31.2)	1	5.2	35.04	401
402	TRUE	gi|410170263	PREDICTED: oleosin-B4-like [Homo sapiens]	49.8	12.2	2	31.2 (M:31.2)	2	6.9	80.34	402
403	TRUE	gi|45446743	ATP-dependent RNA helicase DDX42 [Homo sapiens]	102.9	6.6	1	31.2 (M:31.2)	1	3	104.22	403
405	TRUE	gi|37577130	ubiquitin-conjugating enzyme E2 J2 isoform 3 [Homo sapiens]	22.9	7.8	1	31.1 (M:31.1)	1	5.8	110.4	405
407	TRUE	gi|145699139	cartilage intermediate layer protein 2 precursor [Homo sapiens]	126.2	9.8	1	31.0 (M:31.0)	1	1.8	47.92	407
409	TRUE	gi|238550159	steroid hormone receptor ERR2 [Homo sapiens]	56.2	9.5	12	30.9 (M:30.9)	1	6.9	85.42	409
410	TRUE	gi|578831178	PREDICTED: rho GTPase-activating protein 23 isoform X2 [Homo sapiens]	153.2	10	3	30.9 (M:30.9)	1	1.7	100.18	410
411	TRUE	gi|578816157	PREDICTED: maestro heat-like repeat-containing protein family member 1 isoform X10 [Homo sapiens]	163	6.3	8	30.8 (M:30.8)	1	1.8	109.21	411
415	TRUE	gi|578813833	PREDICTED: nuclear envelope pore membrane protein POM 121C isoform X1 [Homo sapiens]	128	11.2	4	30.8 (M:30.8)	2	2.7	35.28	415
416	TRUE	gi|22035554	amyloid beta A4 precursor protein-binding family B member 1 isoform b [Homo sapiens]	76.9	4.8	10	30.7 (M:30.7)	1	5.6	80.01	416
417	TRUE	gi|194248068	ras/Rap GTPase-activating protein SynGAP [Homo sapiens]	148.2	9.8	1	30.6 (M:30.6)	1	1.6	50.77	417
418	TRUE	gi|530358255	PREDICTED: uncharacterized protein C4orf50 [Homo sapiens]	97.6	5.4	2	30.6 (M:30.6)	1	3.4	95.32	418
419	TRUE	gi|5453832	hypoxia up-regulated protein 1 precursor [Homo sapiens]	111.3	5	2	30.5 (M:30.5)	1	1.4	48.99	419
420	TRUE	gi|530378835	PREDICTED: myotubularin-related protein 12 isoform X2 [Homo sapiens]	81.7	6.4	5	30.5 (M:30.5)	2	3	115.63	420
421	TRUE	gi|530394565	PREDICTED: bifunctional heparan sulfate N-deacetylase/N-sulfotransferase 2 isoform X2 [Homo sapiens]	59.2	9.8	8	30.4 (M:30.4)	2	6.3	90.67	421
423	TRUE	gi|578833860	PREDICTED: leukocyte immunoglobulin-like receptor subfamily B member 5 isoform X5 [Homo sapiens]	49.1	6.8	9	30.3 (M:30.3)	1	6.2	174.51	423
424	TRUE	gi|578802328	PREDICTED: tetratricopeptide repeat protein 13 isoform X7 [Homo sapiens]	57.4	9.3	8	30.3 (M:30.3)	1	4.4	176	424
425	TRUE	gi|194328693	storkhead-box protein 1 isoform d [Homo sapiens]	98.7	6.1	2	30.2 (M:30.2)	1	3.2	135.07	425
426	TRUE	gi|13489077	homeobox protein Hox-A6 [Homo sapiens]	26.3	9.8	4	30.2 (M:30.2)	1	11.2	74.59	426
428	TRUE	gi|208022668	endothelial cell-specific molecule 1 isoform b precursor [Homo sapiens]	14.5	6.4	2	30.1 (M:30.1)	1	16.4	88.2	428
429	TRUE	gi|573459761	kinesin light chain 4 isoform d [Homo sapiens]	59.6	5.8	3	30.1 (M:30.1)	1	5.9	65.88	429
430	TRUE	gi|530367354	PREDICTED: sprouty-related, EVH1 domain-containing protein 2 isoform X2 [Homo sapiens]	25.4	7.8	3	30.1 (M:30.1)	2	14	74.06	430
432	TRUE	gi|123701326	zinc finger protein 831 [Homo sapiens]	177.8	9.7	2	30.1 (M:30.1)	1	1.7	91.88	432
433	TRUE	gi|17505200	transient receptor potential cation channel subfamily V member 5 [Homo sapiens]	82.5	6	1	30.0 (M:30.0)	1	3	213.73	433
434	TRUE	gi|530372482	PREDICTED: microtubule-associated protein 4 isoform X15 [Homo sapiens]	241.1	6	27	30.0 (M:30.0)	1	1.7	46.22	434
435	TRUE	gi|546230945	E3 ubiquitin-protein ligase Hakai isoform 2 [Homo sapiens]	54.4	9.6	3	29.9 (M:29.9)	1	6.5	87.69	435
437	TRUE	gi|295842335	zinc finger C4H2 domain-containing protein isoform 2 [Homo sapiens]	23.5	7.9	2	29.9 (M:29.9)	1	13.9	94.22	437
439	TRUE	gi|285002231	glycerol-3-phosphate dehydrogenase, mitochondrial precursor [Homo sapiens]	80.8	8.4	1	29.8 (M:29.8)	1	2.8	174.53	439
440	TRUE	gi|148762978	uncharacterized protein C9orf172 [Homo sapiens]	106.6	10.2	1	29.8 (M:29.8)	1	3.6	72.59	440
441	TRUE	gi|117606355	protein furry homolog [Homo sapiens]	338.7	5.6	12	29.7 (M:29.7)	1	1.2	42.79	441
442	TRUE	gi|111118968	collagen alpha-2(XI) chain isoform 3 preproprotein [Homo sapiens]	159.8	9.5	3	29.6 (M:29.6)	1	1.5	135.56	442
443	TRUE	gi|21450832	spindle and kinetochore-associated protein 1 [Homo sapiens]	29.5	6.8	1	29.6 (M:29.6)	2	12.5	123.42	443
444	TRUE	gi|530406156	PREDICTED: uveal autoantigen with coiled-coil domains and ankyrin repeats isoform X3 [Homo sapiens]	160.2	6.8	5	29.6 (M:29.6)	1	1.8	69.04	444
446	TRUE	gi|578798514	PREDICTED: cadherin EGF LAG seven-pass G-type receptor 2 isoform X2 [Homo sapiens]	316.2	5	3	29.5 (M:29.5)	2	0.9	171.56	446
447	TRUE	gi|18702331	OTU domain-containing protein 7A [Homo sapiens]	100.6	9.5	2	29.5 (M:29.5)	2	4.2	71.58	447
448	TRUE	gi|46276893	transcription elongation factor B polypeptide 2 isoform b [Homo sapiens]	17.9	5.7	1	29.5 (M:29.5)	1	15.5	81.82	448
449	TRUE	gi|578827201	PREDICTED: protein FAM214A isoform X6 [Homo sapiens]	111.5	9.2	5	29.5 (M:29.5)	2	2.3	94	449
450	TRUE	gi|4503647	coagulation factor VIII isoform a precursor [Homo sapiens]	266.8	7	1	29.5 (M:29.5)	1	1	19.07	450
451	TRUE	gi|578836098	PREDICTED: myosin-7B isoform X1 [Homo sapiens]	203.5	5.7	3	29.4 (M:29.4)	1	1.5	98.83	451
452	TRUE	gi|4506505	regulator of G-protein signaling 10 isoform b [Homo sapiens]	19.6	5.5	2	29.4 (M:29.4)	1	16.8	37.59	452
453	TRUE	gi|530414877	PREDICTED: nuclear factor 1 X-type isoform X4 [Homo sapiens]	54.1	9.7	4	29.4 (M:29.4)	1	6.7	69.9	453
454	TRUE	gi|578822447	PREDICTED: centrosomal protein KIAA1731 isoform X7 [Homo sapiens]	268.9	5.4	7	29.4 (M:29.4)	1	0.5	53.44	454
456	TRUE	gi|530383831	PREDICTED: peptide chain release factor 1-like, mitochondrial isoform X1 [Homo sapiens]	39.1	9.8	4	29.3 (M:29.3)	1	8.7	28.54	456
457	TRUE	gi|530364909	PREDICTED: phosphatidylinositol 4-phosphate 3-kinase C2 domain-containing subunit beta isoform X2 [Homo sapiens]	181.7	7.2	2	29.3 (M:29.3)	1	2.1	104.68	457
458	TRUE	gi|6005924	protein FAM107A isoform a [Homo sapiens]	17.4	10.3	3	29.3 (M:29.3)	1	18.1	155.1	458
459	TRUE	gi|188536004	zinc finger protein 469 [Homo sapiens]	409.9	8.9	1	29.3 (M:29.3)	1	0.6	29.57	459
460	TRUE	gi|134031945	SCO-spondin precursor [Homo sapiens]	547.1	5.6	1	29.3 (M:29.3)	2	1	70.56	460
461	TRUE	gi|206725452	leukocyte receptor cluster member 9 [Homo sapiens]	53.1	9.5	1	29.2 (M:29.2)	1	8.2	68.72	461
464	TRUE	gi|53729344	plakophilin-1 isoform 1a [Homo sapiens]	80.4	10	2	29.1 (M:29.1)	1	3.3	77.43	464
465	TRUE	gi|116734706	interferon regulatory factor 2-binding protein 2 isoform B [Homo sapiens]	59.4	10.1	2	29.1 (M:29.1)	2	4.4	144.74	465
467	TRUE	gi|578814165	PREDICTED: replication initiator 1 isoform X5 [Homo sapiens]	69.8	12.1	3	29.0 (M:29.0)	1	3.9	114.34	467
468	TRUE	gi|9961252	multidrug resistance protein 3 isoform C [Homo sapiens]	135.2	9.2	12	29.0 (M:29.0)	2	1.9	97.45	468
469	TRUE	gi|193083168	ectonucleoside triphosphate diphosphohydrolase 4 isoform b [Homo sapiens]	69.4	9.3	2	29.0 (M:29.0)	1	5.8	50.74	469
470	TRUE	gi|578807160	PREDICTED: MDS1 and EVI1 complex locus protein EVI1 isoform X16 [Homo sapiens]	93.9	6.2	14	28.9 (M:28.9)	2	3.2	29.77	470
471	TRUE	gi|530365226	PREDICTED: E3 ubiquitin-protein ligase RING2 isoform X2 [Homo sapiens]	32.2	7.8	3	28.9 (M:28.9)	1	4.2	194.99	471
472	TRUE	gi|56090620	NKAP-like protein [Homo sapiens]	46.3	10.3	1	28.9 (M:28.9)	1	5.7	31.59	472
474	TRUE	gi|63003907	relA-associated inhibitor [Homo sapiens]	89	6.4	2	28.9 (M:28.9)	1	4.1	44.56	474
475	TRUE	gi|385862212	rho GTPase-activating protein 20 isoform 4 [Homo sapiens]	128.9	8.9	5	28.9 (M:28.9)	1	2.2	81.55	475
476	TRUE	gi|578825856	PREDICTED: ninein isoform X5 [Homo sapiens]	231.1	4.8	4	28.8 (M:28.8)	1	1.4	92.85	476
478	TRUE	gi|578820625	PREDICTED: T-complex protein 11-like protein 1 isoform X2 [Homo sapiens]	36.6	6.2	1	28.8 (M:28.8)	1	9.3	140.45	478
479	TRUE	gi|4757752	angiopoietin-related protein 1 precursor [Homo sapiens]	56.7	9.1	1	28.8 (M:28.8)	1	7.5	154.64	479
480	TRUE	gi|578831452	PREDICTED: protein DBF4 homolog B isoform X7 [Homo sapiens]	48.4	10.4	1	28.8 (M:28.8)	1	4.7	73.75	480
481	TRUE	gi|530414624	PREDICTED: zinc finger protein 675 isoform X4 [Homo sapiens]	57.4	10.2	4	28.8 (M:28.8)	1	3.7	43.57	481
482	TRUE	gi|530409439	PREDICTED: zinc finger protein 646 isoform X3 [Homo sapiens]	198.5	6.8	2	28.8 (M:28.8)	1	1.2	178.77	482
483	TRUE	gi|37594469	3-hydroxyisobutyryl-CoA hydrolase, mitochondrial isoform 2 precursor [Homo sapiens]	38	9.5	2	28.8 (M:28.8)	1	11.8	13.11	483
484	TRUE	gi|291190783	leucine-rich repeat-containing protein 16A isoform 2 [Homo sapiens]	150.8	8.8	8	28.8 (M:28.8)	1	3.2	51.25	484
485	TRUE	gi|578818599	PREDICTED: 1,5-anhydro-D-fructose reductase isoform X4 [Homo sapiens]	22.1	6.4	2	28.7 (M:28.7)	1	10.7	325.52	485
486	TRUE	gi|530393695	PREDICTED: protein FAM45A isoform X1 [Homo sapiens]	39.8	6.3	2	28.7 (M:28.7)	2	7.2	63.22	486
487	TRUE	gi|578837988	PREDICTED: FERM and PDZ domain-containing protein 4 isoform X2 [Homo sapiens]	189.7	5.2	2	28.6 (M:28.6)	1	0.9	206.7	487
488	TRUE	gi|109150425	ankyrin repeat and zinc finger domain-containing protein 1 isoform 1 [Homo sapiens]	80.9	9.6	3	28.6 (M:28.6)	1	2.9	97.6	488
489	TRUE	gi|126012562	prolow-density lipoprotein receptor-related protein 1 precursor [Homo sapiens]	504.3	5	1	28.6 (M:28.6)	2	0.6	83.78	489
492	TRUE	gi|578826598	PREDICTED: probable threonine--tRNA ligase 2, cytoplasmic isoform X3 [Homo sapiens]	82.5	5.7	4	28.5 (M:28.5)	2	6.5	33.06	492
493	TRUE	gi|578846434	PREDICTED: keratin-associated protein 9-8 [Homo sapiens]	16.8	11.9	11	28.5 (M:28.5)	2	20.1	109.63	493
494	TRUE	gi|195947389	ectonucleotide pyrophosphatase/phosphodiesterase family member 2 isoform 3 preproprotein [Homo sapiens]	101.9	8.6	7	28.5 (M:28.5)	1	2.1	72.72	494
495	TRUE	gi|39777586	putative ATP-dependent RNA helicase DHX57 [Homo sapiens]	155.5	8.7	1	28.5 (M:28.5)	1	2.2	181.1	495
496	TRUE	gi|530403519	PREDICTED: DNA mismatch repair protein Mlh3 isoform X4 [Homo sapiens]	143.6	6.4	5	28.5 (M:28.5)	1	1.3	144.15	496
497	TRUE	gi|222537743	phosphatidylinositol phosphatase PTPRQ precursor [Homo sapiens]	257.1	5.4	1	28.5 (M:28.5)	1	1.2	71.74	497
499	TRUE	gi|578822993	PREDICTED: peroxisomal biogenesis factor 5 isoform X9 [Homo sapiens]	63	4.2	9	28.4 (M:28.4)	1	4.8	35.33	499
500	TRUE	gi|384551649	proto-oncogene vav isoform 3 [Homo sapiens]	94.4	6.3	4	28.3 (M:28.3)	1	3.3	117.2	500
502	TRUE	gi|578829278	PREDICTED: protein NLRC5 isoform X13 [Homo sapiens]	152.2	6.4	11	28.2 (M:28.2)	1	2.9	123.78	502
503	TRUE	gi|6912622	DNA repair and recombination protein RAD54B isoform 1 [Homo sapiens]	102.9	9.4	2	28.2 (M:28.2)	1	2.9	42.35	503
504	TRUE	gi|154937338	sodium/hydrogen exchanger 9B1 isoform 2 [Homo sapiens]	52.2	9.5	4	28.1 (M:28.1)	2	4.4	132.05	504
505	TRUE	gi|530404963	PREDICTED: serine/threonine-protein kinase MRCK beta isoform X4 [Homo sapiens]	169.5	5.8	5	28.1 (M:28.1)	1	1.8	116.16	505
507	TRUE	gi|38045959	zinc finger protein Aiolos isoform 2 [Homo sapiens]	51.6	5.5	1	28.1 (M:28.1)	1	5.5	109.6	507
509	TRUE	gi|7662078	tetratricopeptide repeat protein 37 [Homo sapiens]	175.4	8.1	1	28.1 (M:28.1)	2	1.9	56.88	509
511	TRUE	gi|148664242	contactin-associated protein-like 4 isoform 2 [Homo sapiens]	137.4	6.1	2	28.0 (M:28.0)	2	3.1	48.6	511
512	TRUE	gi|530384175	PREDICTED: synaptojanin-2 isoform X3 [Homo sapiens]	122.5	6.9	7	27.9 (M:27.9)	1	2.4	106.3	512
514	TRUE	gi|153791586	myosin-2 [Homo sapiens]	222.9	5.5	1	27.9 (M:27.9)	1	1.6	82.14	514
515	TRUE	gi|568599847	ephrin type-A receptor 7 isoform 2 precursor [Homo sapiens]	111.4	5.5	4	27.9 (M:27.9)	1	3.5	66.37	515
516	TRUE	gi|578798602	PREDICTED: protein 4.1 isoform X29 [Homo sapiens]	90.9	6.1	20	27.8 (M:27.8)	2	3.9	77.66	516
518	TRUE	gi|578798398	PREDICTED: von Willebrand factor A domain-containing protein 5B1 isoform X1 [Homo sapiens]	102.9	9.8	2	27.6 (M:27.6)	1	3.1	117.85	518
521	TRUE	gi|149588534	ataxin-7-like protein 3 isoform b [Homo sapiens]	38.6	6.8	4	27.6 (M:27.6)	1	6.1	111.01	521
522	TRUE	gi|522838254	EGF domain-specific O-linked N-acetylglucosamine transferase isoform a precursor [Homo sapiens]	62	6.6	2	27.6 (M:27.6)	1	4.7	74.33	522
523	TRUE	gi|530389115	PREDICTED: E3 ubiquitin-protein ligase UBR5 isoform X7 [Homo sapiens]	200.9	5.2	7	27.6 (M:27.6)	1	1.4	38.35	523
524	TRUE	gi|557878742	long-chain-fatty-acid--CoA ligase 1 isoform d [Homo sapiens]	58.5	8.6	6	27.6 (M:27.6)	2	5.1	77.99	524
525	TRUE	gi|557878731	cytoskeleton-associated protein 2 isoform 3 [Homo sapiens]	71.2	10	5	27.6 (M:27.6)	1	3.2	96.63	525
527	TRUE	gi|108773787	retinoblastoma-associated protein [Homo sapiens]	106.1	8.9	1	27.5 (M:27.5)	1	2	34.11	527
530	TRUE	gi|32967314	ephrin type-A receptor 3 isoform b precursor [Homo sapiens]	60.9	5.5	4	27.5 (M:27.5)	1	3	64.34	530
531	TRUE	gi|530371157	PREDICTED: delta and Notch-like epidermal growth factor-related receptor isoform X1 [Homo sapiens]	73.8	5	2	27.5 (M:27.5)	2	6.9	95.02	531
532	TRUE	gi|45827701	protein dopey-2 [Homo sapiens]	258.1	5.9	1	27.4 (M:27.4)	1	1	106.73	532
534	TRUE	gi|530388290	PREDICTED: peroxidasin-like protein isoform X2 [Homo sapiens]	95	9.5	4	27.4 (M:27.4)	1	1.2	92.26	534
535	TRUE	gi|578827454	PREDICTED: AP-3 complex subunit beta-2 isoform X2 [Homo sapiens]	114.4	5.4	5	27.4 (M:27.4)	1	2	31.79	535
536	TRUE	gi|156766068	serine/threonine-protein kinase MRCK gamma [Homo sapiens]	172.4	5.9	1	27.4 (M:27.4)	1	1.9	93.55	536
537	TRUE	gi|568215736	tubulin-specific chaperone E isoform b [Homo sapiens]	64.8	7.1	2	27.3 (M:27.3)	1	5.4	71.72	537
539	TRUE	gi|410991931	pyrroline-5-carboxylate reductase 2 isoform 2 [Homo sapiens]	25.9	10.2	2	27.3 (M:27.3)	1	8.5	137.82	539
540	TRUE	gi|4557535	chloride anion exchanger [Homo sapiens]	84.5	9.5	1	27.3 (M:27.3)	1	3.7	37.7	540
541	TRUE	gi|546231127	TBC1 domain family member 22A isoform b [Homo sapiens]	50.9	5.6	1	27.3 (M:27.3)	1	5.9	60.92	541
544	TRUE	gi|21071074	Krueppel-like factor 12 [Homo sapiens]	44.2	10.6	1	27.2 (M:27.2)	1	8.5	43.96	544
545	TRUE	gi|76496475	very long-chain specific acyl-CoA dehydrogenase, mitochondrial isoform 2 precursor [Homo sapiens]	68	9.5	1	27.2 (M:27.2)	1	6.3	48.09	545
546	TRUE	gi|154091318	transient receptor potential cation channel subfamily M member 3 isoform d [Homo sapiens]	176.1	6.4	12	27.2 (M:27.2)	1	1.6	111.47	546
548	TRUE	gi|530411171	PREDICTED: rab11 family-interacting protein 4 isoform X1 [Homo sapiens]	67.7	4.8	1	27.1 (M:27.1)	1	5.6	61.24	548
549	TRUE	gi|4503211	sterol 26-hydroxylase, mitochondrial precursor [Homo sapiens]	60.2	9.7	1	27.1 (M:27.1)	1	5.3	126.79	549
550	TRUE	gi|304766736	proline dehydrogenase 1, mitochondrial isoform 1 precursor [Homo sapiens]	67.9	8.8	2	27.0 (M:27.0)	1	4.5	135.25	550
551	TRUE	gi|4506295	tyrosine-protein phosphatase non-receptor type 4 [Homo sapiens]	105.8	7.4	1	27.0 (M:27.0)	2	3.3	95.96	551
552	TRUE	gi|574584573	coiled-coil domain-containing protein lobo homolog isoform b [Homo sapiens]	96.2	5.4	3	27.0 (M:27.0)	1	2.1	169.83	552
554	TRUE	gi|578830481	PREDICTED: transmembrane channel-like protein 8 isoform X4 [Homo sapiens]	45.7	10.7	3	27.0 (M:27.0)	1	2.2	245.53	554
555	TRUE	gi|530380257	PREDICTED: core histone macro-H2A.1 isoform X3 [Homo sapiens]	39	10.3	6	26.9 (M:26.9)	2	9	67.3	555
556	TRUE	gi|115430235	E3 ubiquitin-protein ligase UHRF1 isoform 1 [Homo sapiens]	89.8	8.7	2	26.9 (M:26.9)	2	3.5	103.15	556
558	TRUE	gi|530363514	PREDICTED: dedicator of cytokinesis protein 7 isoform X2 [Homo sapiens]	209	6.1	7	26.9 (M:26.9)	1	2	41.13	558
560	TRUE	gi|578803403	PREDICTED: collagen alpha-2(I) chain-like [Homo sapiens]	69.1	12.4	3	26.8 (M:26.8)	1	3.6	9.3	560
562	TRUE	gi|71274148	pleckstrin homology domain-containing family G member 1 [Homo sapiens]	155.3	5.8	3	26.8 (M:26.8)	1	2.7	104.09	562
563	TRUE	gi|321267600	sialate O-acetylesterase isoform 2 [Homo sapiens]	54.5	7.1	2	26.8 (M:26.8)	1	3.5	67.95	563
564	TRUE	gi|578819186	PREDICTED: dynamin-binding protein isoform X1 [Homo sapiens]	172.2	5.1	2	26.8 (M:26.8)	1	2.3	86.22	564
565	TRUE	gi|71725345	complexin-3 precursor [Homo sapiens]	17.5	4.7	1	26.7 (M:26.7)	1	19.6	87.61	565
566	TRUE	gi|530367071	PREDICTED: RAD51-associated protein 2 isoform X1 [Homo sapiens]	132.8	7.1	2	26.7 (M:26.7)	1	2.7	67.77	566
567	TRUE	gi|10835230	metallothionein-1G [Homo sapiens]	6.1	10.5	1	26.7 (M:26.7)	1	70.5	51.04	567
569	TRUE	gi|112420977	cullin-associated NEDD8-dissociated protein 2 isoform 2 [Homo sapiens]	122.6	5.5	2	26.7 (M:26.7)	2	3.3	13.8	569
572	TRUE	gi|57863273	von Willebrand factor A domain-containing protein 8 isoform b precursor [Homo sapiens]	116.9	9	3	26.6 (M:26.6)	1	3.6	68.19	572
573	TRUE	gi|578810348	PREDICTED: microtubule-associated serine/threonine-protein kinase 4 isoform X12 [Homo sapiens]	247.6	9.5	11	26.6 (M:26.6)	1	1.3	31.31	573
575	TRUE	gi|544063419	sushi domain-containing protein 1 isoform 3 precursor [Homo sapiens]	80.4	6	3	26.6 (M:26.6)	1	4	20.35	575
576	TRUE	gi|301500675	ubiquitin carboxyl-terminal hydrolase 12 [Homo sapiens]	42.8	6.2	2	26.6 (M:26.6)	1	7	132.85	576
577	TRUE	gi|578813915	PREDICTED: RING finger protein 32 isoform X5 [Homo sapiens]	27.1	10.6	3	26.6 (M:26.6)	1	9.8	94.29	577
578	TRUE	gi|578802980	PREDICTED: putative Polycomb group protein ASXL2 isoform X2 [Homo sapiens]	125.4	8.8	3	26.6 (M:26.6)	1	2.5	114.72	578
579	TRUE	gi|578822836	PREDICTED: inositol 1,4,5-trisphosphate receptor type 2 isoform X1 [Homo sapiens]	212.9	6.3	2	26.6 (M:26.6)	2	0.9	183.69	579
580	TRUE	gi|21389599	zinc finger protein 570 [Homo sapiens]	62.3	9.7	2	26.5 (M:26.5)	1	7.5	35.57	580
581	TRUE	gi|530399363	PREDICTED: alpha-N-acetylneuraminide alpha-2,8-sialyltransferase isoform X2 [Homo sapiens]	23.1	10.8	2	26.5 (M:26.5)	1	13.2	46.8	581
584	TRUE	gi|530383948	PREDICTED: DNA polymerase zeta catalytic subunit isoform X4 [Homo sapiens]	301	9	4	26.5 (M:26.5)	1	0.7	143.97	584
586	TRUE	gi|322303718	zinc finger protein 20 isoform 2 [Homo sapiens]	61.1	10	2	26.4 (M:26.4)	1	6.8	51.49	586
587	TRUE	gi|51226124	ral GTPase-activating protein subunit alpha-1 isoform 1 [Homo sapiens]	229.7	5.8	12	26.4 (M:26.4)	1	1.6	61.5	587
589	TRUE	gi|90903231	huntingtin [Homo sapiens]	347.6	5.8	1	26.3 (M:26.3)	1	0.9	120.37	589
590	TRUE	gi|578834341	PREDICTED: zinc finger protein 841 isoform X1 [Homo sapiens]	99.6	10.4	2	26.3 (M:26.3)	2	5.1	80.87	590
591	TRUE	gi|160948599	integrator complex subunit 1 [Homo sapiens]	244.1	5.7	1	26.2 (M:26.2)	2	1.7	42.13	591
594	TRUE	gi|530362849	PREDICTED: suppressor of tumorigenicity 7 protein-like isoform X10 [Homo sapiens]	35.9	9.9	11	26.1 (M:26.1)	2	5.6	183.58	594
596	TRUE	gi|4503875	glutamate decarboxylase 2 [Homo sapiens]	65.4	6.5	1	26.1 (M:26.1)	1	4.1	147.67	596
600	TRUE	gi|530387966	PREDICTED: pulmonary surfactant-associated protein C isoform X1 [Homo sapiens]	28.6	10.8	1	26.0 (M:26.0)	1	14.4	97.7	600
601	TRUE	gi|530370373	PREDICTED: microtubule-associated protein 2 isoform X12 [Homo sapiens]	192.1	4.8	17	26.0 (M:26.0)	1	1.7	76.02	601
602	TRUE	gi|148536825	collagen alpha-1(IV) chain preproprotein [Homo sapiens]	160.5	9.4	1	25.9 (M:25.9)	2	2.5	65.29	602
603	TRUE	gi|50959176	endoplasmic reticulum-Golgi intermediate compartment protein 2 [Homo sapiens]	42.5	6.3	1	25.9 (M:25.9)	1	5.6	96.45	603
604	TRUE	gi|555289992	centrosomal protein of 162 kDa isoform b [Homo sapiens]	153	5.3	4	25.9 (M:25.9)	1	1.5	129.18	604
606	TRUE	gi|530378097	PREDICTED: tolloid-like protein 1 isoform X2 [Homo sapiens]	82	5.5	3	25.8 (M:25.8)	1	2.2	55.09	606
607	TRUE	gi|115298686	E3 SUMO-protein ligase PIAS3 [Homo sapiens]	68	8.9	9	25.8 (M:25.8)	2	5.4	64.17	607
608	TRUE	gi|530426634	PREDICTED: LIM/homeobox protein Lhx3 isoform X1 [Homo sapiens]	42.3	9.5	3	25.8 (M:25.8)	2	8.5	68.22	608
609	TRUE	gi|38373675	rap guanine nucleotide exchange factor 1 isoform a [Homo sapiens]	120.5	5.6	14	25.8 (M:25.8)	2	2.9	78.59	609
612	TRUE	gi|34878777	E3 ubiquitin-protein ligase BRE1A [Homo sapiens]	113.6	5.6	1	25.8 (M:25.8)	1	1.6	86.15	612
613	TRUE	gi|578833130	PREDICTED: rho guanine nucleotide exchange factor 18 isoform X6 [Homo sapiens]	149.7	6.1	6	25.8 (M:25.8)	2	2.1	81.61	613
616	TRUE	gi|13899229	NF-kappa-B inhibitor zeta isoform a [Homo sapiens]	78	6.2	2	25.7 (M:25.7)	1	4.5	109.31	616
617	TRUE	gi|578818655	PREDICTED: glycylpeptide N-tetradecanoyltransferase 2 isoform X3 [Homo sapiens]	50.5	5.9	4	25.7 (M:25.7)	1	3.9	150.05	617
618	TRUE	gi|578805946	PREDICTED: ALS2 C-terminal-like protein isoform X7 [Homo sapiens]	58	10	8	25.7 (M:25.7)	1	5.2	28.2	618
619	TRUE	gi|150170667	zinc finger protein 471 [Homo sapiens]	73	9.9	2	25.7 (M:25.7)	1	4.6	154.55	619
620	TRUE	gi|578799535	PREDICTED: receptor-type tyrosine-protein phosphatase F isoform X12 [Homo sapiens]	192.7	5.8	12	25.7 (M:25.7)	1	1.9	13.38	620
622	TRUE	gi|91982772	mucin-17 precursor [Homo sapiens]	451.5	3.9	1	25.7 (M:25.7)	2	0.6	52.9	622
623	TRUE	gi|578812355	PREDICTED: cAMP and cAMP-inhibited cGMP 3',5'-cyclic phosphodiesterase 10A isoform X1 [Homo sapiens]	87.4	6.1	2	25.7 (M:25.7)	1	3.8	86.87	623
624	TRUE	gi|5174735	tubulin beta-4B chain [Homo sapiens]	49.8	4.6	3	25.7 (M:25.7)	1	9.2	41.63	624
625	TRUE	gi|578814624	PREDICTED: uncharacterized protein C7orf63 isoform X7 [Homo sapiens]	89.5	8.9	7	25.6 (M:25.6)	1	3.5	51.6	625
626	TRUE	gi|70167113	double-stranded RNA-specific adenosine deaminase isoform d [Homo sapiens]	103.6	9.7	6	25.6 (M:25.6)	2	4.2	69.88	626
627	TRUE	gi|34577114	ERC protein 2 [Homo sapiens]	110.5	6.5	2	25.6 (M:25.6)	1	2.9	116.32	627
630	TRUE	gi|530365472	PREDICTED: phosphatidylinositol 4-phosphate 5-kinase type-1 alpha isoform X8 [Homo sapiens]	60.7	9.6	16	25.6 (M:25.6)	1	5	169.39	630
631	TRUE	gi|71361684	pro-MCH preproprotein [Homo sapiens]	18.7	7.6	1	25.6 (M:25.6)	1	15.8	41.24	631
632	TRUE	gi|578798575	PREDICTED: sperm-associated antigen 17 isoform X5 [Homo sapiens]	149.1	5.6	4	25.6 (M:25.6)	1	2.8	83.33	632
633	TRUE	gi|578817081	PREDICTED: adenylate kinase 8 isoform X2 [Homo sapiens]	49.8	5.7	1	25.6 (M:25.6)	1	8.3	138.33	633
634	TRUE	gi|578817240	PREDICTED: tudor domain-containing protein 7 isoform X2 [Homo sapiens]	74	6	3	25.5 (M:25.5)	1	4.7	83.3	634
635	TRUE	gi|157502207	transcriptional protein SWT1 [Homo sapiens]	103.2	9.7	2	25.5 (M:25.5)	1	4	90.94	635
637	TRUE	gi|530432132	PREDICTED: B-cell CLL/lymphoma 9 protein isoform X3 [Homo sapiens]	141.9	9.4	3	25.4 (M:25.4)	1	2.5	92.32	637
638	TRUE	gi|323635444	zinc finger protein 670 isoform 2 [Homo sapiens]	44.5	9.8	2	25.4 (M:25.4)	1	5.2	193.15	638
639	TRUE	gi|149192855	protein PRRC2B [Homo sapiens]	242.8	9.2	1	25.2 (M:25.2)	1	1.2	60.97	639
640	TRUE	gi|530389222	PREDICTED: focal adhesion kinase 1 isoform X12 [Homo sapiens]	108.1	5.7	17	25.2 (M:25.2)	1	2.9	130.39	640
641	TRUE	gi|164519146	transcriptional repressor p66-alpha [Homo sapiens]	68	10.6	5	25.2 (M:25.2)	1	4.4	137.47	641
642	TRUE	gi|530418236	PREDICTED: nuclear receptor coactivator 5 isoform X2 [Homo sapiens]	48.2	10.1	3	25.2 (M:25.2)	1	6.7	110.13	642
643	TRUE	gi|530363679	PREDICTED: thyroid hormone receptor-associated protein 3 isoform X2 [Homo sapiens]	65.7	10	2	25.2 (M:25.2)	2	3.9	235.38	643
644	TRUE	gi|4506411	ran GTPase-activating protein 1 [Homo sapiens]	63.5	4.5	3	25.1 (M:25.1)	1	4.3	117.79	644
645	TRUE	gi|520261969	protein SON isoform F [Homo sapiens]	263.7	5.4	5	25.1 (M:25.1)	1	0.9	167.34	645
646	TRUE	gi|187608615	non-receptor tyrosine-protein kinase TYK2 [Homo sapiens]	133.6	6.8	1	25.1 (M:25.1)	1	2.9	59.7	646
647	TRUE	gi|530418228	PREDICTED: phosphatidylinositol 3,4,5-trisphosphate-dependent Rac exchanger 1 protein isoform X1 [Homo sapiens]	106	5.2	2	25.1 (M:25.1)	2	2.5	34.91	647
648	TRUE	gi|7705308	growth/differentiation factor 2 precursor [Homo sapiens]	47.3	6	2	25.1 (M:25.1)	1	5.6	129.28	648
649	TRUE	gi|578804109	PREDICTED: coiled-coil domain-containing protein 150 isoform X1 [Homo sapiens]	126.4	6.6	2	25.1 (M:25.1)	1	2	186.36	649
650	TRUE	gi|578826739	PREDICTED: mitogen-activated protein kinase-binding protein 1 isoform X2 [Homo sapiens]	99.8	5.5	5	25.1 (M:25.1)	1	2.6	90.93	650
651	TRUE	gi|242332527	uncharacterized protein C5orf42 [Homo sapiens]	361.5	6.6	7	25.0 (M:25.0)	1	1.2	117.59	651
652	TRUE	gi|153791502	transport and Golgi organization protein 6 homolog [Homo sapiens]	120.7	5.7	1	25.0 (M:25.0)	2	3.2	102.02	652
654	TRUE	gi|205277458	G patch domain-containing protein 3 [Homo sapiens]	59.3	4.8	1	25.0 (M:25.0)	2	7	114.57	654
655	TRUE	gi|38788260	nucleosome-remodeling factor subunit BPTF isoform 2 [Homo sapiens]	322	6	16	25.0 (M:25.0)	1	1.1	105.41	655
656	TRUE	gi|578844889	PREDICTED: macrophage mannose receptor 1 [Homo sapiens]	88.9	5.9	1	25.0 (M:25.0)	1	3.3	13.35	656
658	TRUE	gi|578800146	PREDICTED: rootletin isoform X5 [Homo sapiens]	196.6	5.4	6	24.8 (M:24.8)	1	1.3	86.74	658
659	TRUE	gi|530389882	PREDICTED: kinesin-like protein KIF24 isoform X2 [Homo sapiens]	110.4	7.5	4	24.8 (M:24.8)	2	4	76.44	659
660	TRUE	gi|96304457	low molecular weight phosphotyrosine protein phosphatase isoform d [Homo sapiens]	12.2	9.3	3	24.8 (M:24.8)	2	25	111.26	660
661	TRUE	gi|578829832	PREDICTED: dehydrogenase/reductase SDR family member 7B isoform X1 [Homo sapiens]	40.4	10.3	3	24.8 (M:24.8)	2	8.9	101.35	661
662	TRUE	gi|530361769	PREDICTED: leucine-rich repeat and IQ domain-containing protein 3 isoform X3 [Homo sapiens]	39.2	10.2	4	24.7 (M:24.7)	1	9.3	33.57	662
664	TRUE	gi|530360429	PREDICTED: ceramide-1-phosphate transfer protein isoform X2 [Homo sapiens]	17.2	8	2	24.6 (M:24.6)	1	21.2	83.44	664
665	TRUE	gi|19115966	DIS3-like exonuclease 1 isoform 2 [Homo sapiens]	111	5.9	3	24.6 (M:24.6)	1	2.5	156.53	665
666	TRUE	gi|499137516	tropomyosin alpha-3 chain isoform 6 [Homo sapiens]	21.3	4.7	9	24.6 (M:24.6)	1	11.5	103.63	666
667	TRUE	gi|530424315	PREDICTED: WD repeat-containing protein 59 isoform X2 [Homo sapiens]	76.6	9.7	3	24.6 (M:24.6)	1	4.5	32.28	667
670	TRUE	gi|40254834	kinesin-like protein KIF1C [Homo sapiens]	122.9	6.5	1	24.6 (M:24.6)	2	2.4	188.3	670
672	TRUE	gi|511772963	cullin-4A isoform 3 [Homo sapiens]	77.7	7	3	24.6 (M:24.6)	1	4.6	78.77	672
673	TRUE	gi|390635651	ras-related protein Rab-44 [Homo sapiens]	110.8	4.9	1	24.6 (M:24.6)	1	4.8	72.63	673
675	TRUE	gi|224465231	sodium/hydrogen exchanger 11 [Homo sapiens]	129	6.5	1	24.6 (M:24.6)	1	2.3	57.9	675
676	TRUE	gi|38201706	sterile alpha motif domain-containing protein 9 [Homo sapiens]	184.2	8.7	1	24.5 (M:24.5)	2	1.6	67.38	676
678	TRUE	gi|110224452	solute carrier family 12 member 6 isoform c [Homo sapiens]	121	6.7	6	24.5 (M:24.5)	1	2.5	49.09	678
679	TRUE	gi|297206791	fibrous sheath-interacting protein 2 [Homo sapiens]	789.4	6.2	1	24.5 (M:24.5)	1	0.5	21.31	679
680	TRUE	gi|4557894	lysozyme C precursor [Homo sapiens]	16.5	10.6	1	24.5 (M:24.5)	1	37.2	11.88	680
681	TRUE	gi|557440789	uncharacterized protein KIAA0513 isoform b [Homo sapiens]	45.5	4.9	3	24.4 (M:24.4)	1	7	95.68	681
682	TRUE	gi|29029601	probable ATP-dependent RNA helicase DHX37 [Homo sapiens]	129.5	9.1	2	24.4 (M:24.4)	1	1.9	129.3	682
687	TRUE	gi|41281462	autophagy-related protein 13 isoform 2 [Homo sapiens]	52.8	4.8	4	24.4 (M:24.4)	1	4.2	187.44	687
688	TRUE	gi|11321561	hemopexin precursor [Homo sapiens]	51.6	6.6	1	24.4 (M:24.4)	1	3.5	59.69	688
689	TRUE	gi|38327522	ankyrin repeat domain-containing protein 1 [Homo sapiens]	36.2	7.8	1	24.3 (M:24.3)	1	14.1	105.01	689
691	TRUE	gi|578834064	PREDICTED: zinc finger protein 320 isoform X4 [Homo sapiens]	39.7	9.8	3	24.3 (M:24.3)	1	9.1	5.33	691
695	TRUE	gi|33286444	mastermind-like protein 2 [Homo sapiens]	125.1	10	1	24.2 (M:24.2)	1	1.5	4.71	695
696	TRUE	gi|170784838	secreted frizzled-related protein 4 precursor [Homo sapiens]	39.8	10.3	1	24.2 (M:24.2)	1	11.3	116.43	696
697	TRUE	gi|530372930	PREDICTED: RAF proto-oncogene serine/threonine-protein kinase isoform X5 [Homo sapiens]	60.5	10	5	24.2 (M:24.2)	2	6.4	43.12	697
699	TRUE	gi|38348244	uncharacterized protein C3orf67 [Homo sapiens]	62.8	4.8	5	24.1 (M:24.1)	1	5	90.06	699
700	TRUE	gi|10863955	phosphoserine aminotransferase isoform 2 [Homo sapiens]	35.2	6.3	2	24.1 (M:24.1)	1	11.4	116.01	700
701	TRUE	gi|115511042	zinc finger protein 493 isoform 1 [Homo sapiens]	75.3	10.4	6	24.1 (M:24.1)	2	4.8	140.46	701
702	TRUE	gi|117968345	up-regulator of cell proliferation isoform 2 [Homo sapiens]	100.3	6.2	3	24.1 (M:24.1)	2	3.3	128.61	702
703	TRUE	gi|373838702	uncharacterized protein LOC100144595 [Homo sapiens]	11.6	11.4	1	24.1 (M:24.1)	1	13.7	131.21	703
704	TRUE	gi|148612844	ATP-binding cassette sub-family B member 5 isoform 2 [Homo sapiens]	89.8	8.7	5	24.1 (M:24.1)	1	3.7	75.74	704
706	TRUE	gi|14589851	potassium channel subfamily K member 2 isoform b [Homo sapiens]	45.5	8.8	3	24.0 (M:24.0)	2	8.3	82.45	706
707	TRUE	gi|530414190	PREDICTED: probable phospholipid-transporting ATPase IIB isoform X6 [Homo sapiens]	114.6	7.3	9	24.0 (M:24.0)	1	2.7	87.54	707
709	TRUE	gi|65301112	vinexin isoform 2 [Homo sapiens]	36.7	9.5	5	24.0 (M:24.0)	1	9.4	82.75	709
710	TRUE	gi|530417959	PREDICTED: targeting protein for Xklp2 isoform X2 [Homo sapiens]	85	10	2	24.0 (M:24.0)	1	3.6	117.59	710
711	TRUE	gi|53828924	neuropeptides B/W receptor type 1 [Homo sapiens]	36.1	10.1	1	24.0 (M:24.0)	2	8.2	73.88	711
712	TRUE	gi|31657109	zinc finger protein 282 [Homo sapiens]	74.2	5.5	2	23.9 (M:23.9)	1	4.8	117.54	712
713	TRUE	gi|557878614	regulator of G-protein signaling 22 isoform 2 [Homo sapiens]	145.7	8.7	1	23.9 (M:23.9)	1	2.6	102.32	713
715	TRUE	gi|530374250	PREDICTED: uncharacterized protein C3orf17 isoform X4 [Homo sapiens]	49.6	10.7	2	23.9 (M:23.9)	1	4.6	73.15	715
716	TRUE	gi|157364926	dystrotelin [Homo sapiens]	65.3	10	1	23.9 (M:23.9)	1	5.5	22.73	716
717	TRUE	gi|11225260	DNA topoisomerase 1 [Homo sapiens]	90.7	9.9	1	23.8 (M:23.8)	2	2.2	60.42	717
719	TRUE	gi|91718902	histone-lysine N-methyltransferase 2C [Homo sapiens]	541	6.1	9	23.8 (M:23.8)	1	0.7	44.72	719
720	TRUE	gi|530369093	PREDICTED: TFIIH basal transcription factor complex helicase XPB subunit isoform X1 [Homo sapiens]	81.9	8.9	2	23.8 (M:23.8)	1	3.5	26.08	720
721	TRUE	gi|40254482	alpha-amylase 1 precursor [Homo sapiens]	57.7	6.5	1	23.8 (M:23.8)	1	6.8	101.87	721
722	TRUE	gi|17105394	60S ribosomal protein L23a [Homo sapiens]	17.7	10.9	1	23.7 (M:23.7)	1	17.3	188.62	722
723	TRUE	gi|578825198	PREDICTED: zinc finger protein DZIP1 isoform X7 [Homo sapiens]	70.2	6	9	23.7 (M:23.7)	1	3.4	128.23	723
724	TRUE	gi|190014620	zinc finger protein 483 isoform a [Homo sapiens]	85	9.9	2	23.7 (M:23.7)	2	4.6	68.29	724
725	TRUE	gi|51479158	ataxin-1 [Homo sapiens]	86.9	9.2	1	23.7 (M:23.7)	2	3.1	148.19	725
726	TRUE	gi|530377406	PREDICTED: multimerin-1 isoform X1 [Homo sapiens]	134.3	9.2	2	23.7 (M:23.7)	1	2.7	33.73	726
728	TRUE	gi|158341646	protein FAM160A1 [Homo sapiens]	116.5	4.6	1	23.7 (M:23.7)	1	2.2	158.27	728
729	TRUE	gi|25306253	brain-derived neurotrophic factor isoform a preproprotein [Homo sapiens]	27.8	9.8	5	23.7 (M:23.7)	1	7.7	125.59	729
730	TRUE	gi|89179321	protein unc-45 homolog A isoform 3 [Homo sapiens]	101.6	5.7	2	23.7 (M:23.7)	1	2.6	151.55	730
731	TRUE	gi|188536112	PAB-dependent poly(A)-specific ribonuclease subunit 2 isoform 3 [Homo sapiens]	134.9	5.6	3	23.7 (M:23.7)	2	3.5	96.05	731
732	TRUE	gi|259013213	CUB and sushi domain-containing protein 1 precursor [Homo sapiens]	388.5	5.6	1	23.6 (M:23.6)	1	1	24.39	732
733	TRUE	gi|530413907	PREDICTED: ectopic P granules protein 5 homolog isoform X2 [Homo sapiens]	252.4	6.1	5	23.6 (M:23.6)	1	1.1	39.81	733
735	TRUE	gi|11761629	fibrinogen alpha chain isoform alpha preproprotein [Homo sapiens]	69.7	9.1	2	23.6 (M:23.6)	1	3.7	73.74	735
736	TRUE	gi|20127408	trifunctional enzyme subunit alpha, mitochondrial precursor [Homo sapiens]	82.9	9.8	1	23.6 (M:23.6)	2	5	91.09	736
737	TRUE	gi|530393962	PREDICTED: WD repeat-containing protein 11 isoform X1 [Homo sapiens]	108	5.9	2	23.6 (M:23.6)	1	3.4	124.89	737
739	TRUE	gi|47132519	ras-associated and pleckstrin homology domains-containing protein 1 isoform 1 [Homo sapiens]	135.2	9.6	4	23.6 (M:23.6)	1	1.5	101.12	739
741	TRUE	gi|71725360	zinc finger protein 609 [Homo sapiens]	151.1	9	1	23.5 (M:23.5)	1	1.5	78.99	741
742	TRUE	gi|578838421	PREDICTED: transcriptional regulator ATRX isoform X8 [Homo sapiens]	211.9	6.7	10	23.5 (M:23.5)	2	0.9	238.05	742
743	TRUE	gi|156766086	zinc finger protein 600 [Homo sapiens]	83.1	10.4	4	23.5 (M:23.5)	1	4.4	75.42	743
744	TRUE	gi|57242796	lysine-specific demethylase 5B [Homo sapiens]	175.5	6.3	1	23.5 (M:23.5)	2	1.4	159.71	744
745	TRUE	gi|387942371	kinesin-like protein KIF18B isoform 2 [Homo sapiens]	91	9.5	3	23.5 (M:23.5)	1	3.2	51.77	745
747	TRUE	gi|54607139	vacuolar protein sorting-associated protein 13D isoform 1 [Homo sapiens]	491.6	6.1	1	23.4 (M:23.4)	1	0.8	90.18	747
750	TRUE	gi|375331911	acetylcholine receptor subunit delta isoform 2 precursor [Homo sapiens]	57	6.6	2	23.4 (M:23.4)	2	5.4	131.83	750
751	TRUE	gi|530407861	PREDICTED: serine/arginine repetitive matrix protein 2 isoform X3 [Homo sapiens]	281.3	12.6	4	23.4 (M:23.4)	2	1.2	96.11	751
752	TRUE	gi|530400750	PREDICTED: signal transducer and activator of transcription 2 isoform X3 [Homo sapiens]	60.1	9.6	6	23.4 (M:23.4)	1	5.6	102.62	752
753	TRUE	gi|578827945	PREDICTED: zinc finger protein 263 isoform X4 [Homo sapiens]	67.8	7.1	5	23.3 (M:23.3)	1	2.7	267.73	753
754	TRUE	gi|132814467	glutamyl aminopeptidase [Homo sapiens]	109.2	5.2	1	23.3 (M:23.3)	1	2.4	44.98	754
757	TRUE	gi|253970427	immunoglobulin superfamily member 22 [Homo sapiens]	147.9	9	1	23.3 (M:23.3)	1	2.8	171.11	757
758	TRUE	gi|102468717	mediator of RNA polymerase II transcription subunit 13 [Homo sapiens]	239.1	5.3	1	23.3 (M:23.3)	1	1.3	72.47	758
760	TRUE	gi|578807790	PREDICTED: extended synaptotagmin-3 isoform X2 [Homo sapiens]	91.8	9.2	1	23.2 (M:23.2)	1	2.4	200.51	760
761	TRUE	gi|118918397	fibronectin type-III domain-containing protein 3A isoform 2 [Homo sapiens]	125.7	6.8	3	23.2 (M:23.2)	1	2.9	47.96	761
762	TRUE	gi|32307140	cytoplasmic phosphatidylinositol transfer protein 1 isoform a [Homo sapiens]	38.4	6	2	23.2 (M:23.2)	1	10.8	59.23	762
763	TRUE	gi|530380083	PREDICTED: F-box/LRR-repeat protein 17 isoform X3 [Homo sapiens]	53.6	10.2	3	23.2 (M:23.2)	1	7.1	66.53	763
765	TRUE	gi|578805875	PREDICTED: stabilin-1 isoform X5 [Homo sapiens]	162.4	9.7	6	23.1 (M:23.1)	1	1.6	197.68	765
769	TRUE	gi|14719402	ribosome biogenesis regulatory protein homolog [Homo sapiens]	41.2	11.2	1	23.0 (M:23.0)	1	6.8	110.94	769
770	TRUE	gi|194306640	dnaJ homolog subfamily B member 12 [Homo sapiens]	45.5	9.9	2	23.0 (M:23.0)	1	6.1	105.44	770
772	TRUE	gi|240255535	collagen alpha-3(VI) chain isoform 4 precursor [Homo sapiens]	278	9.1	8	23.0 (M:23.0)	1	0.9	195.73	772
773	TRUE	gi|544710466	PR domain zinc finger protein 15 isoform 3 [Homo sapiens]	135.6	9.4	2	23.0 (M:23.0)	1	3.9	78.8	773
774	TRUE	gi|21955154	NACHT, LRR and PYD domains-containing protein 12 isoform 2 [Homo sapiens]	120.1	6.6	3	23.0 (M:23.0)	1	2.5	75.54	774
775	TRUE	gi|578826899	PREDICTED: kinesin-like protein KIF7 isoform X4 [Homo sapiens]	146.9	6.1	4	23.0 (M:23.0)	1	2.3	57.82	775
776	TRUE	gi|388454220	CCR4-NOT transcription complex subunit 1 isoform c [Homo sapiens]	266.2	6.6	2	23.0 (M:23.0)	1	1.1	73.21	776
777	TRUE	gi|5454014	tripartite motif-containing protein 38 [Homo sapiens]	53.4	6.7	1	23.0 (M:23.0)	1	7.3	80.69	777
778	TRUE	gi|190684675	DNA repair protein XRCC1 [Homo sapiens]	69.5	5.9	1	22.9 (M:22.9)	1	5.5	53.65	778
779	TRUE	gi|578805488	PREDICTED: rootletin-like [Homo sapiens]	147.5	5.5	2	22.9 (M:22.9)	2	2.8	12.68	779
780	TRUE	gi|56788364	gamma-tubulin complex component 6 [Homo sapiens]	200.4	5.9	1	22.9 (M:22.9)	1	1.8	113.77	780
782	TRUE	gi|210032580	histone-lysine N-methyltransferase SETD1B [Homo sapiens]	208.6	4.7	2	22.9 (M:22.9)	1	0.8	251.3	782
785	TRUE	gi|565324227	tyrosine-protein kinase BTK isoform 2 [Homo sapiens]	55.8	8.9	3	22.8 (M:22.8)	1	5.4	129.73	785
787	TRUE	gi|578814558	PREDICTED: transcription initiation factor TFIID subunit 6 isoform X2 [Homo sapiens]	71.4	9.6	3	22.8 (M:22.8)	2	6.3	122.14	787
788	TRUE	gi|150010639	ubiquitin carboxyl-terminal hydrolase 22 [Homo sapiens]	59.9	9.5	2	22.8 (M:22.8)	1	5.5	105.16	788
789	TRUE	gi|530363440	PREDICTED: rho GTPase-activating protein SYDE2 isoform X5 [Homo sapiens]	105.4	6.6	6	22.8 (M:22.8)	1	4.6	47	789
790	TRUE	gi|530365992	PREDICTED: lysosomal-trafficking regulator isoform X4 [Homo sapiens]	313.5	6.1	4	22.7 (M:22.7)	1	1	129.49	790
791	TRUE	gi|578825065	PREDICTED: sciellin isoform X8 [Homo sapiens]	69.9	10	8	22.7 (M:22.7)	1	4	174.6	791
792	TRUE	gi|343478167	tetratricopeptide repeat protein 39C isoform 3 [Homo sapiens]	8.3	6.8	1	22.7 (M:22.7)	1	14.5	8.26	792
793	TRUE	gi|530409233	PREDICTED: protein FAM57B isoform X5 [Homo sapiens]	25.2	10	4	22.6 (M:22.6)	1	11.2	11.01	793
794	TRUE	gi|472339087	ankyrin repeat domain-containing protein 62 [Homo sapiens]	106.4	6.2	1	22.6 (M:22.6)	1	2.8	116.83	794
795	TRUE	gi|166235140	seizure 6-like protein 2 isoform 4 precursor [Homo sapiens]	86.8	4.6	7	22.6 (M:22.6)	2	3.7	120.74	795
796	TRUE	gi|4503459	sphingosine 1-phosphate receptor 4 precursor [Homo sapiens]	41.6	11.8	1	22.5 (M:22.5)	2	7.3	130.46	796
797	TRUE	gi|530380051	PREDICTED: short transient receptor potential channel 7 isoform X1 [Homo sapiens]	55.5	9	1	22.5 (M:22.5)	1	8.8	84.43	797
798	TRUE	gi|530376597	PREDICTED: LIM and calponin homology domains-containing protein 1 isoform X14 [Homo sapiens]	147.5	6.3	11	22.5 (M:22.5)	1	3.1	22.9	798
799	TRUE	gi|21264602	laminin subunit alpha-5 precursor [Homo sapiens]	399.5	6.7	4	22.5 (M:22.5)	1	1.1	71.83	799
800	TRUE	gi|557948022	testis-expressed sequence 30 protein isoform 3 [Homo sapiens]	21.2	9.8	2	22.5 (M:22.5)	1	25.8	76.73	800
801	TRUE	gi|13376834	zinc finger and SCAN domain-containing protein 16 [Homo sapiens]	40.8	9.4	1	22.5 (M:22.5)	1	4.6	107.85	801
802	TRUE	gi|195972881	transmembrane protein 194A isoform a [Homo sapiens]	50.6	6.7	1	22.5 (M:22.5)	1	6.8	36.64	802
803	TRUE	gi|157426893	translation factor GUF1, mitochondrial [Homo sapiens]	74.3	9.4	2	22.4 (M:22.4)	1	3.9	35.99	803
804	TRUE	gi|10190746	retinol dehydrogenase 14 [Homo sapiens]	36.8	9.9	1	22.4 (M:22.4)	1	10.4	144.08	804
805	TRUE	gi|307344673	E3 ubiquitin-protein ligase Topors isoform 2 [Homo sapiens]	112.3	10.1	2	22.4 (M:22.4)	1	1.9	40.19	805
806	TRUE	gi|530397903	PREDICTED: centrosomal protein of 164 kDa isoform X10 [Homo sapiens]	151.3	5.2	13	22.4 (M:22.4)	1	1.8	65.29	806
807	TRUE	gi|147902746	RNA-binding protein MEX3A [Homo sapiens]	54.1	7.8	1	22.3 (M:22.3)	1	6.7	8.38	807
808	TRUE	gi|530384249	PREDICTED: A-kinase anchor protein 12 isoform X3 [Homo sapiens]	180.9	4.3	3	22.3 (M:22.3)	1	1.6	28.57	808
809	TRUE	gi|530369725	PREDICTED: nuclear body protein SP140 isoform X7 [Homo sapiens]	77.3	7.8	15	22.3 (M:22.3)	1	5.2	129.59	809
813	TRUE	gi|182509180	zinc finger and BTB domain-containing protein 1 isoform 1 [Homo sapiens]	82	6	2	22.2 (M:22.2)	1	3.5	101.34	813
814	TRUE	gi|530392461	PREDICTED: protein FAM188A isoform X3 [Homo sapiens]	30.5	4.5	4	22.2 (M:22.2)	1	14.3	66.44	814
816	TRUE	gi|14589909	mitogen-activated protein kinase kinase kinase kinase 5 [Homo sapiens]	95	8.7	1	22.2 (M:22.2)	1	4	106.15	816
817	TRUE	gi|5453774	transcription factor NF-E2 45 kDa subunit [Homo sapiens]	41.4	4.7	1	22.2 (M:22.2)	1	5.4	358.23	817
818	TRUE	gi|147905620	histone-lysine N-methyltransferase PRDM9 [Homo sapiens]	103.3	10.3	1	22.2 (M:22.2)	2	2.9	32.02	818
819	TRUE	gi|530365094	PREDICTED: ubiquilin-4 isoform X3 [Homo sapiens]	45.6	5.3	3	22.2 (M:22.2)	1	7	62.56	819
821	TRUE	gi|4504493	activator of apoptosis harakiri [Homo sapiens]	9.9	12.9	1	22.1 (M:22.1)	1	34.1	12.03	821
822	TRUE	gi|38570103	TBC1 domain family member 8B isoform b [Homo sapiens]	72.6	5.9	4	22.1 (M:22.1)	1	4	28.24	822
823	TRUE	gi|49227791	olfactory receptor 2T27 [Homo sapiens]	35.5	9.4	1	22.1 (M:22.1)	1	10.7	4.84	823
825	TRUE	gi|111548668	zinc finger protein 676 [Homo sapiens]	67.6	10	4	22.0 (M:22.0)	1	4.8	119.55	825
826	TRUE	gi|530396226	PREDICTED: serine protease 23 isoform X1 [Homo sapiens]	51.4	10.5	2	22.0 (M:22.0)	2	7.5	81.27	826
827	TRUE	gi|38373673	synaptonemal complex protein 2 [Homo sapiens]	175.5	9.7	1	22.0 (M:22.0)	1	2.4	58.02	827
828	TRUE	gi|557440810	PHD and RING finger domain-containing protein 1 isoform 4 [Homo sapiens]	178.1	10.1	9	22.0 (M:22.0)	1	1.5	203.29	828
831	TRUE	gi|5174513	mothers against decapentaplegic homolog 3 isoform 1 [Homo sapiens]	48	6.8	5	22.0 (M:22.0)	1	6.4	69.32	831
832	TRUE	gi|110735433	CD177 antigen precursor [Homo sapiens]	46.4	5.6	1	21.9 (M:21.9)	1	4.1	87.8	832
833	TRUE	gi|119120907	partitioning defective 3 homolog B isoform a [Homo sapiens]	121.1	9.4	5	21.9 (M:21.9)	1	2.8	76.2	833
834	TRUE	gi|356582273	complement C4-A isoform 2 preproprotein [Homo sapiens]	187.6	6.7	5	21.9 (M:21.9)	2	1.9	36.12	834
835	TRUE	gi|530406610	PREDICTED: probable E3 ubiquitin-protein ligase HERC1 isoform X6 [Homo sapiens]	524.9	5.7	4	21.9 (M:21.9)	1	0.7	78.99	835
837	TRUE	gi|530379292	PREDICTED: transportin-1 isoform X2 [Homo sapiens]	98.6	4.7	3	21.8 (M:21.8)	1	2.3	197.56	837
838	TRUE	gi|55769530	inositol hexakisphosphate kinase 3 [Homo sapiens]	46.4	9.1	1	21.8 (M:21.8)	1	6.1	51.52	838
839	TRUE	gi|530412338	PREDICTED: glycylpeptide N-tetradecanoyltransferase 1 isoform X1 [Homo sapiens]	61.3	9.8	1	21.8 (M:21.8)	1	3.5	137.5	839
840	TRUE	gi|578804328	PREDICTED: LIM and senescent cell antigen-like-containing domain protein 1 isoform X7 [Homo sapiens]	39.4	9.8	12	21.8 (M:21.8)	1	13.1	5.96	840
841	TRUE	gi|578826190	PREDICTED: HHIP-like protein 1 isoform X2 [Homo sapiens]	78.4	8.8	4	21.8 (M:21.8)	1	4.1	148.35	841
842	TRUE	gi|94536868	PR domain zinc finger protein 15 isoform 2 [Homo sapiens]	133.6	9.4	3	21.8 (M:21.8)	1	3.6	78.47	842
844	TRUE	gi|21314720	smad nuclear-interacting protein 1 [Homo sapiens]	45.8	10.4	1	21.7 (M:21.7)	1	6.3	94.3	844
846	TRUE	gi|51243032	oxysterol-binding protein-related protein 8 isoform b [Homo sapiens]	96.9	7.8	5	21.7 (M:21.7)	1	2.2	71.57	846
847	TRUE	gi|223633991	pantetheinase precursor [Homo sapiens]	57	5.2	1	21.6 (M:21.6)	1	3.5	141.72	847
848	TRUE	gi|239787086	zinc finger protein 611 isoform b [Homo sapiens]	73.4	10.3	2	21.6 (M:21.6)	1	3	98.67	848
849	TRUE	gi|260763912	spindle and kinetochore-associated protein 3 isoform 2 [Homo sapiens]	43.9	4.7	1	21.6 (M:21.6)	1	8	149.66	849
850	TRUE	gi|530370695	PREDICTED: ubiquitin carboxyl-terminal hydrolase 37 isoform X8 [Homo sapiens]	83.2	5.9	6	21.6 (M:21.6)	1	3.7	60.83	850
851	TRUE	gi|27734905	aprataxin and PNK-like factor [Homo sapiens]	56.9	4.8	1	21.6 (M:21.6)	1	4.9	85	851
852	TRUE	gi|223029474	protein kinase C-binding protein NELL2 isoform c precursor [Homo sapiens]	91.1	5.3	4	21.6 (M:21.6)	1	3.8	22.8	852
854	TRUE	gi|344179112	scavenger receptor cysteine-rich type 1 protein M130 isoform b precursor [Homo sapiens]	121.5	5.7	4	21.5 (M:21.5)	1	2.8	88.29	854
855	TRUE	gi|30181240	neuronal migration protein doublecortin isoform c [Homo sapiens]	40	10	5	21.4 (M:21.4)	2	12.5	43.51	855
856	TRUE	gi|512749778	RING finger and CHY zinc finger domain-containing protein 1 isoform 6 [Homo sapiens]	27.7	6.2	6	21.4 (M:21.4)	1	11.7	53.27	856
857	TRUE	gi|367460087	myosin-10 isoform 2 [Homo sapiens]	228.9	5.3	5	21.4 (M:21.4)	1	1.4	79.39	857
858	TRUE	gi|105553088	T-complex protein 10A homolog [Homo sapiens]	35.6	10.1	1	21.3 (M:21.3)	1	4.9	84.4	858
859	TRUE	gi|530396574	PREDICTED: C2 domain-containing protein 3 isoform X5 [Homo sapiens]	186.3	9.5	6	21.3 (M:21.3)	1	2.1	71.95	859
861	TRUE	gi|578838748	PREDICTED: probable global transcription activator SNF2L1 isoform X5 [Homo sapiens]	121.1	9	5	21.2 (M:21.2)	1	1.2	2.57	861
862	TRUE	gi|48717241	zinc finger protein 425 [Homo sapiens]	87.7	10.6	1	21.2 (M:21.2)	1	3.7	182.9	862
863	TRUE	gi|122937257	thrombospondin type-1 domain-containing protein 7B [Homo sapiens]	175.5	9.1	2	21.2 (M:21.2)	1	1.5	186.38	863
864	TRUE	gi|306922394	zinc finger homeobox protein 2 [Homo sapiens]	274	5.5	3	21.2 (M:21.2)	2	1.2	23.99	864
865	TRUE	gi|63003928	protein FAM78B [Homo sapiens]	29.8	10.2	1	21.2 (M:21.2)	1	11.1	80.75	865
866	TRUE	gi|54112121	splicing factor 3B subunit 3 [Homo sapiens]	135.5	5	1	21.2 (M:21.2)	2	2.5	102.94	866
867	TRUE	gi|112734867	X-linked retinitis pigmentosa GTPase regulator-interacting protein 1 [Homo sapiens]	146.6	5.4	1	21.1 (M:21.1)	1	2.2	87.14	867
868	TRUE	gi|30410033	late cornified envelope protein 3E [Homo sapiens]	9.5	12.6	3	21.1 (M:21.1)	2	30.4	133.83	868
869	TRUE	gi|578825266	PREDICTED: probable cysteine--tRNA ligase, mitochondrial isoform X6 [Homo sapiens]	50	6.6	2	21.0 (M:21.0)	1	7.5	10.92	869
870	TRUE	gi|54112401	calmodulin-binding transcription activator 1 isoform 1 [Homo sapiens]	183.6	7.6	1	21.0 (M:21.0)	1	1.6	116.13	870
872	TRUE	gi|578822281	PREDICTED: serine/threonine-protein phosphatase 2A 65 kDa regulatory subunit A beta isoform isoform X3 [Homo sapiens]	83.2	5.4	5	21.0 (M:21.0)	1	2.9	148.15	872
873	TRUE	gi|153946387	WAP four-disulfide core domain protein 8 precursor [Homo sapiens]	27.8	10	1	21.0 (M:21.0)	2	10	74.4	873
874	TRUE	gi|11464969	paraneoplastic antigen Ma2 [Homo sapiens]	41.5	4.7	1	20.9 (M:20.9)	1	4.7	137.08	874
875	TRUE	gi|557129067	regulator of G-protein signaling 11 isoform 3 [Homo sapiens]	51.5	9.9	4	20.9 (M:20.9)	2	7	91.5	875
876	TRUE	gi|110347427	ubiquitin carboxyl-terminal hydrolase 34 [Homo sapiens]	404	5.4	1	20.9 (M:20.9)	2	1	110.16	876
877	TRUE	gi|119220592	zinc finger protein Helios isoform 2 [Homo sapiens]	56.7	6.1	4	20.8 (M:20.8)	1	5.6	1.63	877
878	TRUE	gi|530378067	PREDICTED: hedgehog-interacting protein isoform X1 [Homo sapiens]	76.8	9.5	3	20.8 (M:20.8)	1	4.7	96.92	878
879	TRUE	gi|530432405	PREDICTED: LOW QUALITY PROTEIN: Fanconi anemia group D2 protein-like [Homo sapiens]	99.2	5.2	3	20.8 (M:20.8)	1	3.4	24.14	879
881	TRUE	gi|578799100	PREDICTED: agrin isoform X7 [Homo sapiens]	154.3	5.8	7	20.6 (M:20.6)	2	2.8	69.51	881
882	TRUE	gi|301897118	Fanconi anemia group J protein [Homo sapiens]	140.8	6.5	1	20.6 (M:20.6)	1	1.8	179.79	882
883	TRUE	gi|384229037	interleukin-4 receptor subunit alpha isoform c [Homo sapiens]	88.2	4.9	7	20.6 (M:20.6)	2	4.7	45.55	883
885	TRUE	gi|578798179	PREDICTED: receptor-type tyrosine-protein phosphatase U isoform X5 [Homo sapiens]	132.6	6.5	8	20.4 (M:20.4)	1	2.5	46.99	885
886	TRUE	gi|46397353	notch homolog 2 N-terminal-like protein [Homo sapiens]	25.8	5.4	3	20.4 (M:20.4)	1	11	64.97	886
888	TRUE	gi|209862843	nuclear factor of activated T-cells, cytoplasmic 2 isoform D [Homo sapiens]	97.6	9.1	7	20.3 (M:20.3)	1	5	43.34	888
890	TRUE	gi|578836469	PREDICTED: Down syndrome cell adhesion molecule isoform X1 [Homo sapiens]	210.7	9.3	3	20.2 (M:20.2)	1	0.7	131.2	890
891	TRUE	gi|33519458	induced myeloid leukemia cell differentiation protein Mcl-1 isoform 2 [Homo sapiens]	28.6	6.3	2	20.1 (M:20.1)	1	3.7	60.6	891
892	TRUE	gi|338753361	uromodulin-like 1 isoform 4 [Homo sapiens]	136.4	5.4	4	20.0 (M:20.0)	1	1.6	4.39	892
893	TRUE	gi|557947998	uncharacterized protein KIAA0226-like isoform f [Homo sapiens]	50.5	8.6	5	20.0 (M:20.0)	1	2.5	141.46	893
894	TRUE	gi|530390111	PREDICTED: angiopoietin-1 receptor isoform X3 [Homo sapiens]	120.9	6.5	4	20.0 (M:20.0)	1	1.4	72.13	894
895	TRUE	gi|373838920	ovochymase-2 precursor [Homo sapiens]	62.6	6.2	2	19.9 (M:19.9)	1	2.5	139.69	895
896	TRUE	gi|4507555	thymopoietin isoform alpha [Homo sapiens]	75.4	8.5	1	19.9 (M:19.9)	1	1.3	71.21	896
897	TRUE	gi|25282469	retinol dehydrogenase 10 [Homo sapiens]	38.1	7.9	1	19.8 (M:19.8)	1	2.9	24.31	897
898	TRUE	gi|530373836	PREDICTED: DNA topoisomerase 2-binding protein 1 isoform X1 [Homo sapiens]	170	6.5	2	19.8 (M:19.8)	1	0.9	213.85	898
899	TRUE	gi|156523970	alpha-2-HS-glycoprotein preproprotein [Homo sapiens]	39.3	5.4	1	19.8 (M:19.8)	1	6.5	66.36	899
900	TRUE	gi|4557305	fructose-bisphosphate aldolase A isoform 1 [Homo sapiens]	39.4	9.2	1	19.8 (M:19.8)	1	3.3	24.7	900
901	TRUE	gi|253795514	choline-phosphate cytidylyltransferase B isoform 2 [Homo sapiens]	40.2	7	1	19.7 (M:19.7)	1	6	71.85	901
902	TRUE	gi|394953753	CMP-N-acetylneuraminate-beta-1,4-galactoside alpha-2,3-sialyltransferase isoform n [Homo sapiens]	26.7	10.2	11	19.7 (M:19.7)	1	4.8	196.06	902
904	TRUE	gi|33457336	interferon regulatory factor 2-binding protein-like [Homo sapiens]	82.6	9.6	1	19.6 (M:19.6)	1	1.5	61.81	904
906	TRUE	gi|374093192	rho GTPase-activating protein 19 isoform 3 [Homo sapiens]	54.9	10.1	2	19.5 (M:19.5)	1	2.1	12.08	906
907	TRUE	gi|4506773	protein S100-A9 [Homo sapiens]	13.2	5.7	1	19.4 (M:19.4)	1	11.4	30.59	907
908	TRUE	gi|578827025	PREDICTED: NT-3 growth factor receptor isoform X9 [Homo sapiens]	55.2	6.6	2	19.3 (M:19.3)	1	3.8	131.98	908
910	TRUE	gi|530356604	PREDICTED: CD300c molecule-like isoform X1 [Homo sapiens]	18.8	5	1	19.2 (M:19.2)	1	7.6	68.53	910
911	TRUE	gi|39725934	pigment epithelium-derived factor precursor [Homo sapiens]	46.3	6	1	19.2 (M:19.2)	1	4.5	138.77	911
912	TRUE	gi|578815184	PREDICTED: clusterin isoform X1 [Homo sapiens]	57.8	6.3	1	19.2 (M:19.2)	1	4.4	47.24	912
914	TRUE	gi|257900451	piezo-type mechanosensitive ion channel component 2 [Homo sapiens]	317.9	5.8	1	19.0 (M:19.0)	1	0.5	34.31	914
916	TRUE	gi|25121980	protein dispatched homolog 2 [Homo sapiens]	151.9	9.3	1	18.7 (M:18.7)	1	0.6	216.29	916
918	TRUE	gi|296040507	glycogenin-1 isoform 3 [Homo sapiens]	31.4	6.1	3	18.6 (M:18.6)	1	5.4	0.36	918
919	TRUE	gi|578799795	PREDICTED: dyslexia-associated protein KIAA0319-like protein isoform X6 [Homo sapiens]	76.2	5.4	2	18.5 (M:18.5)	1	2.2	135.99	919
920	TRUE	gi|578821247	PREDICTED: E3 ubiquitin-protein ligase pellino homolog 3 isoform X2 [Homo sapiens]	27.9	9.1	5	18.5 (M:18.5)	1	11.7	71.49	920
921	TRUE	gi|578812668	PREDICTED: arginine/serine-rich protein PNISR isoform X7 [Homo sapiens]	82.6	10.7	6	18.5 (M:18.5)	1	2.2	56.84	921
923	TRUE	gi|530363468	PREDICTED: SH3-containing GRB2-like protein 3-interacting protein 1 isoform X9 [Homo sapiens]	68.2	9.4	18	18.5 (M:18.5)	1	1.7	47.9	923
924	TRUE	gi|157426823	homeobox protein Nkx-2.4 [Homo sapiens]	36.2	10	1	18.4 (M:18.4)	1	6.8	132.38	924
925	TRUE	gi|310772221	tripartite motif-containing protein 6 isoform 3 [Homo sapiens]	36.4	9.4	3	18.4 (M:18.4)	1	8	4.54	925
929	TRUE	gi|109134327	RING finger and transmembrane domain-containing protein 1 [Homo sapiens]	49.7	9.8	1	18.0 (M:18.0)	1	5.5	87.01	929
930	TRUE	gi|530401582	PREDICTED: RING finger protein 10 isoform X5 [Homo sapiens]	85.1	7	3	18.0 (M:18.0)	1	2.1	117.15	930
931	TRUE	gi|195976754	dysferlin isoform 9 [Homo sapiens]	235.8	5.4	16	18.0 (M:18.0)	1	0.8	96.79	931
932	TRUE	gi|9506747	probable G-protein coupled receptor 27 [Homo sapiens]	39.8	10.7	1	17.9 (M:17.9)	1	6.7	61.03	932
933	TRUE	gi|315259080	immunoglobulin-like domain-containing receptor 1 isoform 3 precursor [Homo sapiens]	52.7	10.8	5	17.9 (M:17.9)	1	2.6	46.32	933
935	TRUE	gi|578809023	PREDICTED: vitamin D-binding protein isoform X1 [Homo sapiens]	47.6	5.2	3	17.8 (M:17.8)	1	3.5	130.42	935
936	TRUE	gi|558472750	nicotinate phosphoribosyltransferase isoform 2 [Homo sapiens]	56.1	5.4	2	17.8 (M:17.8)	1	1.9	176.53	936
937	TRUE	gi|530356052	PREDICTED: uncharacterized protein LOC101930405 [Homo sapiens]	34.1	10.4	1	17.7 (M:17.7)	1	8.7	28.38	937
938	TRUE	gi|578836626	PREDICTED: transcription regulator protein BACH1 isoform X4 [Homo sapiens]	69.8	4.9	2	17.7 (M:17.7)	1	2.6	141.51	938
939	TRUE	gi|530398440	PREDICTED: kin of IRRE-like protein 3 isoform X1 [Homo sapiens]	84.1	6.6	2	17.6 (M:17.6)	1	2.1	62.8	939
941	TRUE	gi|187960042	E-selectin precursor [Homo sapiens]	66.6	5.1	1	17.6 (M:17.6)	1	2.6	57.19	941
942	TRUE	gi|4506815	amiloride-sensitive sodium channel subunit alpha isoform 1 [Homo sapiens]	75.7	8.5	3	17.6 (M:17.6)	1	2.4	171.39	942
944	TRUE	gi|578824314	PREDICTED: leucine-rich repeat and IQ domain-containing protein 1 isoform X6 [Homo sapiens]	191.8	5.8	3	17.6 (M:17.6)	1	1.3	67.11	944
945	TRUE	gi|530383156	PREDICTED: unconventional myosin-VI isoform X8 [Homo sapiens]	144.9	9.5	8	17.5 (M:17.5)	1	2.1	21.41	945
946	TRUE	gi|284004891	histone deacetylase complex subunit SAP25 [Homo sapiens]	20.9	9.2	3	17.5 (M:17.5)	1	8.5	39.76	946
947	TRUE	gi|343780900	differential display clone 8 isoform 1 [Homo sapiens]	63.6	10.5	2	17.4 (M:17.4)	1	2.5	142.97	947
948	TRUE	gi|225543525	solute carrier organic anion transporter family member 1B1 [Homo sapiens]	76.4	9.7	1	17.4 (M:17.4)	1	1.9	168.54	948
951	TRUE	gi|206597515	arf-GAP with Rho-GAP domain, ANK repeat and PH domain-containing protein 1 isoform d [Homo sapiens]	127.6	5.7	3	17.3 (M:17.3)	1	1.2	128.31	951
952	TRUE	gi|530412893	PREDICTED: dephospho-CoA kinase domain-containing protein isoform X4 [Homo sapiens]	14.9	10.2	2	17.2 (M:17.2)	1	9.1	66.08	952
953	TRUE	gi|530391237	PREDICTED: nef-associated protein 1 isoform X2 [Homo sapiens]	32.6	5.3	3	17.2 (M:17.2)	1	4.7	56.3	953
954	TRUE	gi|17978519	vacuolar protein sorting-associated protein 26A isoform 1 [Homo sapiens]	38.1	6.1	1	17.2 (M:17.2)	1	3.7	32.68	954
955	TRUE	gi|148746195	trichohyalin [Homo sapiens]	253.8	5.6	1	17.2 (M:17.2)	1	0.8	140.2	955
956	TRUE	gi|38454194	gamma-tubulin complex component 4 isoform b [Homo sapiens]	76	6.2	2	17.2 (M:17.2)	1	2.1	57.94	956
957	TRUE	gi|578808650	PREDICTED: uncharacterized protein KIAA1211 isoform X7 [Homo sapiens]	124.6	5.5	5	17.2 (M:17.2)	1	1.3	136.7	957
958	TRUE	gi|578800751	PREDICTED: SLIT-ROBO Rho GTPase-activating protein 2 isoform X7 [Homo sapiens]	110.6	6.4	1	17.1 (M:17.1)	1	2.5	51.34	958
962	TRUE	gi|21614542	single-minded homolog 1 [Homo sapiens]	85.5	7.1	1	17.0 (M:17.0)	1	2	146.48	962
963	TRUE	gi|570700827	structural maintenance of chromosomes protein 4 isoform 2 [Homo sapiens]	144.4	6.7	2	17.0 (M:17.0)	1	1.2	121.43	963
964	TRUE	gi|75677385	neugrin precursor [Homo sapiens]	32.4	9.8	1	17.0 (M:17.0)	1	5.2	143.24	964
966	TRUE	gi|578835047	PREDICTED: histone-lysine N-methyltransferase SUV420H2 isoform X3 [Homo sapiens]	33.9	11.8	3	16.9 (M:16.9)	1	3.6	87.44	966
967	TRUE	gi|4885609	proto-oncogene tyrosine-protein kinase Src [Homo sapiens]	59.8	7.7	1	16.9 (M:16.9)	1	5	18.56	967
968	TRUE	gi|18426900	protein GNAS isoform GNASS [Homo sapiens]	44.2	5.9	1	16.9 (M:16.9)	1	4.2	14.59	968
969	TRUE	gi|23097321	zinc finger protein 383 [Homo sapiens]	54.6	9.3	1	16.8 (M:16.8)	1	5.1	69.57	969
970	TRUE	gi|530424709	PREDICTED: N-acetylgalactosamine-6-sulfatase isoform X2 [Homo sapiens]	59	6.6	1	16.8 (M:16.8)	1	3.4	120.72	970
971	TRUE	gi|578812991	PREDICTED: probable tubulin polyglutamylase TTLL2 isoform X1 [Homo sapiens]	59.5	9.4	2	16.8 (M:16.8)	1	1.9	31.85	971
972	TRUE	gi|292658785	SH2 domain-containing protein 4A isoform b [Homo sapiens]	46.9	7.8	2	16.8 (M:16.8)	1	5.1	26.39	972
973	TRUE	gi|530398394	PREDICTED: uncharacterized protein C11orf63 isoform X3 [Homo sapiens]	81.3	9.8	3	16.8 (M:16.8)	1	2.1	14.1	973
974	TRUE	gi|578822686	PREDICTED: vesicle-associated membrane protein 1 isoform X4 [Homo sapiens]	12.6	9.7	4	16.7 (M:16.7)	1	15.5	37.36	974
975	TRUE	gi|216548186	DNA repair and recombination protein RAD54-like [Homo sapiens]	84.3	9.8	1	16.7 (M:16.7)	1	2.4	133.53	975
976	TRUE	gi|239787760	POC1 centriolar protein homolog A isoform 2 [Homo sapiens]	39.8	9.5	4	16.6 (M:16.6)	1	3.3	21.87	976
977	TRUE	gi|281485608	trefoil factor 3 precursor [Homo sapiens]	10.2	7.6	1	16.5 (M:16.5)	1	19.1	55.8	977
978	TRUE	gi|31563374	eukaryotic translation initiation factor 6 isoform c [Homo sapiens]	23.7	4.9	2	16.5 (M:16.5)	1	10.6	63.34	978
979	TRUE	gi|28372525	BPI fold-containing family B member 6 precursor [Homo sapiens]	49.7	9.6	1	16.5 (M:16.5)	1	6.4	60.44	979
981	TRUE	gi|4885503	unconventional myosin-Ia [Homo sapiens]	118.3	9.9	1	16.4 (M:16.4)	1	1.8	53.81	981
982	TRUE	gi|5174755	AN1-type zinc finger protein 5 [Homo sapiens]	23.1	10	1	16.4 (M:16.4)	1	16.4	16.45	982
985	TRUE	gi|9506741	glycine N-methyltransferase [Homo sapiens]	32.7	6.6	1	16.4 (M:16.4)	1	8.1	91.62	985
986	TRUE	gi|29336043	caytaxin [Homo sapiens]	42.1	4.4	1	16.4 (M:16.4)	1	2.7	241.45	986
987	TRUE	gi|530370281	PREDICTED: 5-hydroxytryptamine receptor 2B isoform X1 [Homo sapiens]	41.1	10.3	3	16.4 (M:16.4)	1	5	30.11	987
988	TRUE	gi|349585210	netrin receptor UNC5B isoform 2 precursor [Homo sapiens]	102.4	5.5	2	16.4 (M:16.4)	1	1.7	94.24	988
989	TRUE	gi|578841261	PREDICTED: leukocyte immunoglobulin-like receptor subfamily B member 3-like isoform X4 [Homo sapiens]	27.2	5.5	8	16.3 (M:16.3)	1	10	25.05	989
990	TRUE	gi|530406111	PREDICTED: myotubularin-related protein 10 isoform X3 [Homo sapiens]	60.5	9.4	4	16.3 (M:16.3)	1	4.5	43.14	990
991	TRUE	gi|157694511	nucleolar complex protein 2 homolog [Homo sapiens]	84.9	5.3	1	16.3 (M:16.3)	1	2.3	11.94	991
992	TRUE	gi|55769518	inositol hexakisphosphate kinase 1 isoform 2 [Homo sapiens]	31.5	9.7	2	16.3 (M:16.3)	1	8.7	72.36	992
993	TRUE	gi|110578649	VWFA and cache domain-containing protein 1 [Homo sapiens]	136.6	6.1	1	16.3 (M:16.3)	1	1.4	132.48	993
995	TRUE	gi|153792633	soluble lamin-associated protein of 75 kDa [Homo sapiens]	74.9	4.4	2	16.2 (M:16.2)	1	2.7	40.45	995
996	TRUE	gi|11277470	apoptosis regulatory protein Siva isoform 2 [Homo sapiens]	11.8	9.3	2	16.2 (M:16.2)	1	14.5	46.37	996
997	TRUE	gi|56605684	nutritionally-regulated adipose and cardiac enriched protein homolog isoform b [Homo sapiens]	18	12.3	2	16.2 (M:16.2)	1	8.8	57.86	997
998	TRUE	gi|4502735	cyclin-dependent kinase 4 [Homo sapiens]	33.7	6.6	1	16.2 (M:16.2)	1	4.3	17.46	998
999	TRUE	gi|578838360	PREDICTED: spermidine/spermine N(1)-acetyltransferase-like protein 1 isoform X1 [Homo sapiens]	75.8	5	1	16.2 (M:16.2)	1	1.9	1.11	999
1000	TRUE	gi|55749769	pre-mRNA-splicing factor CWC22 homolog [Homo sapiens]	105.4	6.6	1	16.2 (M:16.2)	1	1.5	145.87	1000
1002	TRUE	gi|530404104	PREDICTED: exonuclease 3'-5' domain-containing protein 2 isoform X4 [Homo sapiens]	42.3	9.7	3	16.2 (M:16.2)	1	1.9	323.46	1002
1003	TRUE	gi|37588871	E3 ubiquitin-protein ligase RNF128 isoform 2 precursor [Homo sapiens]	44.6	5.7	2	16.1 (M:16.1)	1	5.5	98.47	1003
1004	TRUE	gi|578823458	PREDICTED: UHRF1-binding protein 1-like isoform X5 [Homo sapiens]	113.2	5.4	6	16.1 (M:16.1)	1	1.3	14.44	1004
1005	TRUE	gi|578809933	PREDICTED: WD repeat-containing protein 70 isoform X2 [Homo sapiens]	43.2	4.8	1	16.1 (M:16.1)	1	6.5	60.47	1005
1006	TRUE	gi|578846704	PREDICTED: putative zinc finger protein 66-like [Homo sapiens]	32.7	10.3	2	16.1 (M:16.1)	1	6.2	1.32	1006
1008	TRUE	gi|4557367	bleomycin hydrolase [Homo sapiens]	52.5	5.8	1	16.0 (M:16.0)	1	1.3	98.02	1008
1009	TRUE	gi|26051223	cation channel sperm-associated protein 2 isoform 2 [Homo sapiens]	62	7	1	16.0 (M:16.0)	1	3.6	55.94	1009
1010	TRUE	gi|530395463	PREDICTED: cGMP-inhibited 3',5'-cyclic phosphodiesterase B isoform X2 [Homo sapiens]	115.5	5.6	2	16.0 (M:16.0)	1	1.7	141.31	1010
1011	TRUE	gi|530425318	PREDICTED: E3 ubiquitin-protein ligase RNF126 isoform X1 [Homo sapiens]	30.9	4.7	2	15.9 (M:15.9)	1	7.4	45.18	1011
1013	TRUE	gi|578833784	PREDICTED: zinc finger protein ZnFP12-like isoform X2 [Homo sapiens]	58	10.5	2	15.9 (M:15.9)	1	2.6	59.94	1013
1014	TRUE	gi|62988361	absent in melanoma 1 protein [Homo sapiens]	188.5	5.6	2	15.9 (M:15.9)	1	0.5	289.38	1014
1015	TRUE	gi|46276868	uncharacterized protein KIAA0355 [Homo sapiens]	115.9	6.8	1	15.8 (M:15.8)	1	1.3	120.85	1015
1016	TRUE	gi|94721239	isoleucine--tRNA ligase, cytoplasmic [Homo sapiens]	144.4	5.8	1	15.8 (M:15.8)	1	1.3	4.27	1016
1017	TRUE	gi|530405298	PREDICTED: disintegrin and metalloproteinase domain-containing protein 10 isoform X1 [Homo sapiens]	80.5	8.7	2	15.8 (M:15.8)	1	3.6	73.07	1017
1018	TRUE	gi|13375913	IGF-like family receptor 1 precursor [Homo sapiens]	37.9	6.9	1	15.8 (M:15.8)	1	5.1	93.29	1018
1019	TRUE	gi|530360364	PREDICTED: transcription factor HES-4 isoform X1 [Homo sapiens]	19.8	11.9	3	15.7 (M:15.7)	1	7.9	88.63	1019
1021	TRUE	gi|578817531	PREDICTED: pre-B-cell leukemia transcription factor 3 isoform X3 [Homo sapiens]	38.7	9.3	3	15.7 (M:15.7)	1	4.6	90.9	1021
1024	TRUE	gi|530424267	PREDICTED: telomeric repeat-binding factor 2 isoform X4 [Homo sapiens]	50.4	9.9	5	15.7 (M:15.7)	1	2.8	114.6	1024
1026	TRUE	gi|578809093	PREDICTED: coiled-coil domain-containing protein 158 isoform X8 [Homo sapiens]	122.8	6.4	5	15.7 (M:15.7)	1	1.2	162.78	1026
1027	TRUE	gi|530356740	PREDICTED: spidroin-1-like [Homo sapiens]	27.8	12.6	1	15.6 (M:15.6)	1	11.1	66.61	1027
1028	TRUE	gi|125660451	mas-related G-protein coupled receptor member X1 [Homo sapiens]	36.2	9	1	15.6 (M:15.6)	1	8.1	96.83	1028
1029	TRUE	gi|156104883	guanine nucleotide-binding protein subunit alpha-15 [Homo sapiens]	43.5	9.5	1	15.6 (M:15.6)	1	4.8	140.57	1029
1030	TRUE	gi|530423519	PREDICTED: cadherin-11 isoform X6 [Homo sapiens]	62.7	5	1	15.6 (M:15.6)	1	3.2	116.45	1030
1031	TRUE	gi|530406133	PREDICTED: mono [ADP-ribose] polymerase PARP16 isoform X3 [Homo sapiens]	28.5	10.2	7	15.6 (M:15.6)	1	6.7	108.04	1031
1032	TRUE	gi|261878505	inactive heparanase-2 isoform 3 [Homo sapiens]	53.9	10.6	4	15.6 (M:15.6)	1	3.3	73.94	1032
1033	TRUE	gi|578832025	PREDICTED: NAD-dependent protein deacetylase sirtuin-7 isoform X3 [Homo sapiens]	35.7	10.8	1	15.6 (M:15.6)	1	6	25.5	1033
1034	TRUE	gi|578818188	PREDICTED: LOW QUALITY PROTEIN: ubiquitin-conjugating enzyme E2 variant 1-like [Homo sapiens]	15.9	10.2	1	15.6 (M:15.6)	1	0	108.67	1034
1035	TRUE	gi|578830217	PREDICTED: coiled-coil domain-containing protein 92-like [Homo sapiens]	47.8	11.9	1	15.6 (M:15.6)	1	2.5	121.57	1035
1036	TRUE	gi|578813467	PREDICTED: heterogeneous nuclear ribonucleoproteins A2/B1 isoform X5 [Homo sapiens]	33.9	9.4	3	15.5 (M:15.5)	1	5.4	134.59	1036
1038	TRUE	gi|514052675	WD repeat and SOCS box-containing protein 2 isoform 3 [Homo sapiens]	21.8	9.6	3	15.5 (M:15.5)	1	11.3	21.33	1038
1039	TRUE	gi|163644316	protein SOGA2 [Homo sapiens]	177.8	5.6	5	15.5 (M:15.5)	1	1.1	77.8	1039
1040	TRUE	gi|578808579	PREDICTED: WD repeat-containing protein 19 isoform X3 [Homo sapiens]	144.7	6.1	4	15.5 (M:15.5)	1	1.5	120.49	1040
1041	TRUE	gi|166795245	phosphatidylinositol 3-kinase regulatory subunit gamma [Homo sapiens]	54.4	5.6	2	15.4 (M:15.4)	1	3.9	128.18	1041
1043	TRUE	gi|221219004	WD repeat-containing protein 74 [Homo sapiens]	42.4	9.7	1	15.4 (M:15.4)	1	6.5	17.92	1043
1044	TRUE	gi|578826741	PREDICTED: Golgin subfamily A member 8A isoform X1 [Homo sapiens]	67.1	6.4	4	15.4 (M:15.4)	1	1.7	105.89	1044
1045	TRUE	gi|28178861	interleukin-2 precursor [Homo sapiens]	17.6	9	1	15.4 (M:15.4)	1	7.2	145.71	1045
1046	TRUE	gi|268607677	zinc finger protein 667 [Homo sapiens]	70.1	10.9	1	15.4 (M:15.4)	1	2.1	105.11	1046
1047	TRUE	gi|578837920	PREDICTED: phosphorylase b kinase regulatory subunit alpha, liver isoform isoform X6 [Homo sapiens]	118.7	5.8	6	15.4 (M:15.4)	1	1.4	45.41	1047
1048	TRUE	gi|109452611	zinc finger C2HC domain-containing protein 1C isoform a [Homo sapiens]	51.6	10.2	1	15.4 (M:15.4)	1	3.5	134.98	1048
1049	TRUE	gi|320202974	zinc finger protein 559 isoform c [Homo sapiens]	57.3	10.2	3	15.3 (M:15.3)	1	3.4	97.74	1049
1050	TRUE	gi|578799105	PREDICTED: RING finger protein 207 isoform X2 [Homo sapiens]	38	11.2	1	15.3 (M:15.3)	1	4.8	42.92	1050
1051	TRUE	gi|530360946	PREDICTED: kazrin isoform X2 [Homo sapiens]	51.7	6.6	2	15.3 (M:15.3)	1	1.9	205.92	1051
1052	TRUE	gi|149944593	protein KIAA1045 [Homo sapiens]	45.2	5.4	1	15.3 (M:15.3)	1	4.8	55.24	1052
1053	TRUE	gi|115527080	metastasis-associated protein MTA1 isoform MTA1 [Homo sapiens]	80.7	9.9	1	15.3 (M:15.3)	1	1.8	39.53	1053
1054	TRUE	gi|269846912	tumor necrosis factor alpha-induced protein 8-like protein 1 [Homo sapiens]	20.8	10.4	1	15.3 (M:15.3)	1	5.4	96.87	1054
1055	TRUE	gi|20304127	patatin-like phospholipase domain-containing protein 5 isoform 1 [Homo sapiens]	47.9	6.3	1	15.3 (M:15.3)	1	4.2	84.66	1055
1056	TRUE	gi|31542306	charged multivesicular body protein 1b [Homo sapiens]	22.1	9	1	15.2 (M:15.2)	1	7	153.38	1056
1057	TRUE	gi|4506691	40S ribosomal protein S16 [Homo sapiens]	16.4	10.8	2	15.2 (M:15.2)	1	11.6	129.64	1057
1058	TRUE	gi|31543380	protein DJ-1 [Homo sapiens]	19.9	6.4	1	15.2 (M:15.2)	1	13.8	23.17	1058
1060	TRUE	gi|530415784	PREDICTED: dapper homolog 3 isoform X1 [Homo sapiens]	41.4	12.3	2	15.2 (M:15.2)	1	4	37.56	1060
1061	TRUE	gi|530422749	PREDICTED: glucose-6-phosphate 1-dehydrogenase isoform X2 [Homo sapiens]	59.4	6.6	2	15.2 (M:15.2)	1	2.1	206.35	1061
1064	TRUE	gi|530413959	PREDICTED: FH1/FH2 domain-containing protein 3 isoform X6 [Homo sapiens]	170.6	5.2	1	15.1 (M:15.1)	1	1	178.08	1064
1065	TRUE	gi|301069353	solute carrier family 13 member 3 isoform e [Homo sapiens]	56	7.8	4	15.1 (M:15.1)	1	3.6	68.27	1065
1066	TRUE	gi|578831507	PREDICTED: tetratricopeptide repeat protein 25 isoform X1 [Homo sapiens]	58.4	5.3	2	15.0 (M:15.0)	1	3.7	68.13	1066
1067	TRUE	gi|21630257	mdm2-binding protein [Homo sapiens]	102.1	8.8	1	15.0 (M:15.0)	1	2.9	81.06	1067
1068	TRUE	gi|530357996	PREDICTED: serine protease 44 [Homo sapiens]	14.4	12.2	1	15.0 (M:15.0)	1	9.2	47.72	1068
1069	TRUE	gi|530415520	PREDICTED: ruvB-like 2 isoform X3 [Homo sapiens]	46.3	5.2	3	15.0 (M:15.0)	1	1.7	325.47	1069
1071	TRUE	gi|4502737	cyclin-dependent kinase 5 activator 1 [Homo sapiens]	34	10.2	1	15.0 (M:15.0)	1	5.2	33.71	1071
1072	TRUE	gi|573014822	GEM-interacting protein isoform 2 [Homo sapiens]	103.6	5.5	4	15.0 (M:15.0)	1	1.6	60.85	1072
1077	TRUE	gi|28466983	prolyl 3-hydroxylase 3 precursor [Homo sapiens]	81.8	5.9	1	14.9 (M:14.9)	1	1.4	122.98	1077
1078	TRUE	gi|157502222	granulysin isoform 519 [Homo sapiens]	14.8	10.5	3	14.8 (M:14.8)	1	14.6	130.18	1078
1079	TRUE	gi|284172508	olfactory receptor 56A1 [Homo sapiens]	35.8	10.1	1	14.8 (M:14.8)	1	9.1	15.08	1079
1080	TRUE	gi|530361747	PREDICTED: choline transporter-like protein 3 isoform X4 [Homo sapiens]	64.8	9.7	5	14.8 (M:14.8)	1	3.3	23.81	1080
1081	TRUE	gi|578809184	PREDICTED: serine/threonine-protein phosphatase with EF-hands 2 isoform X1 [Homo sapiens]	69	9.4	2	14.8 (M:14.8)	1	2.5	78.17	1081
1082	TRUE	gi|7242140	ATP-dependent Clp protease ATP-binding subunit clpX-like, mitochondrial precursor [Homo sapiens]	69.2	8.5	1	14.8 (M:14.8)	1	3.9	49.53	1082
1083	TRUE	gi|148229481	uncharacterized protein C11orf94 precursor [Homo sapiens]	10.9	10.2	1	14.8 (M:14.8)	1	15.3	92.16	1083
1084	TRUE	gi|7705987	glycolipid transfer protein [Homo sapiens]	23.8	7.7	1	14.8 (M:14.8)	1	7.7	145.88	1084
1086	TRUE	gi|42794758	long-chain-fatty-acid--CoA ligase 5 isoform b [Homo sapiens]	75.9	6.5	2	14.8 (M:14.8)	1	2.3	159.47	1086
1087	TRUE	gi|42544155	mediator of RNA polymerase II transcription subunit 6 isoform 2 [Homo sapiens]	28.4	9.3	3	14.8 (M:14.8)	1	6.9	154.62	1087
1089	TRUE	gi|530417580	PREDICTED: coiled-coil domain-containing protein 114 isoform X4 [Homo sapiens]	52.2	5	4	14.8 (M:14.8)	1	2.9	9.49	1089
1091	TRUE	gi|20357529	guanine nucleotide-binding protein G(I)/G(S)/G(T) subunit beta-2 [Homo sapiens]	37.3	5.6	1	14.7 (M:14.7)	1	5.3	26.06	1091
1092	TRUE	gi|20162568	melanoma-associated antigen C3 isoform 1 [Homo sapiens]	71.9	4.6	1	14.7 (M:14.7)	1	2.2	131.56	1092
1093	TRUE	gi|530421697	PREDICTED: uncharacterized protein CXorf65 isoform X1 [Homo sapiens]	18.6	11.1	2	14.7 (M:14.7)	1	8.8	180.02	1093
1095	TRUE	gi|151108435	BTB/POZ domain-containing protein 9 isoform b [Homo sapiens]	61.5	5.1	3	14.6 (M:14.6)	1	4.4	18.43	1095
1096	TRUE	gi|530426740	PREDICTED: patatin-like phospholipase domain-containing protein 7 isoform X7 [Homo sapiens]	81.8	9.9	7	14.6 (M:14.6)	1	2.3	68.35	1096
1098	TRUE	gi|300796386	ankyrin repeat and BTB/POZ domain-containing protein 2 [Homo sapiens]	113.6	5.8	1	14.6 (M:14.6)	1	1.7	49.92	1098
1099	TRUE	gi|578828542	PREDICTED: general transcription factor 3C polypeptide 1 isoform X1 [Homo sapiens]	231.4	6.3	3	14.6 (M:14.6)	1	0.8	103.7	1099
1100	TRUE	gi|116256460	zinc finger protein 775 [Homo sapiens]	59.7	12.1	1	14.6 (M:14.6)	1	3.5	54.7	1100
1101	TRUE	gi|31742482	arylsulfatase F precursor [Homo sapiens]	65.9	6.9	1	14.5 (M:14.5)	1	2.9	110.19	1101
1103	TRUE	gi|154426270	protein EURL homolog isoform 3 [Homo sapiens]	25.3	6	3	14.5 (M:14.5)	1	10	23.87	1103
1105	TRUE	gi|544710724	T-cell activation inhibitor, mitochondrial isoform 3 [Homo sapiens]	41.2	9.5	2	14.5 (M:14.5)	1	5.1	32.87	1105
1107	TRUE	gi|530374326	PREDICTED: target of Nesh-SH3 isoform X33 [Homo sapiens]	148.7	10.3	35	14.5 (M:14.5)	1	0.7	172.89	1107
1108	TRUE	gi|578835491	PREDICTED: transcription factor COE4 isoform X3 [Homo sapiens]	61.1	9.8	3	14.4 (M:14.4)	1	2.6	147.38	1108
1109	TRUE	gi|578795609	PREDICTED: small nuclear protein PRAC2-like [Homo sapiens]	12.3	12.6	1	14.4 (M:14.4)	1	13.6	104.73	1109
1110	TRUE	gi|32454741	serpin H1 precursor [Homo sapiens]	46.4	9.3	1	14.4 (M:14.4)	1	4.1	67.04	1110
1111	TRUE	gi|157388914	UPF0609 protein C4orf27 [Homo sapiens]	39.4	6.4	1	14.4 (M:14.4)	1	4.9	145.55	1111
1112	TRUE	gi|11321640	beta-1-syntrophin [Homo sapiens]	58	9.5	2	14.4 (M:14.4)	1	2.6	29.47	1112
1114	TRUE	gi|19923717	E3 ubiquitin-protein ligase DTX3L [Homo sapiens]	83.5	9.2	1	14.4 (M:14.4)	1	2.3	15.99	1114
1115	TRUE	gi|189458812	1,4-alpha-glucan-branching enzyme [Homo sapiens]	80.4	5.9	1	14.4 (M:14.4)	1	1.6	64.57	1115
1116	TRUE	gi|530425489	PREDICTED: dipeptidyl peptidase 9 isoform X2 [Homo sapiens]	91.8	6.6	2	14.4 (M:14.4)	1	2.2	122.52	1116
1117	TRUE	gi|30474871	serine palmitoyltransferase 1 isoform b [Homo sapiens]	16.1	5.9	3	14.3 (M:14.3)	1	7.7	265.16	1117
1118	TRUE	gi|31317307	proprotein convertase subtilisin/kexin type 9 preproprotein [Homo sapiens]	74.2	6.1	1	14.3 (M:14.3)	1	3	34.37	1118
1119	TRUE	gi|25121970	G protein-activated inward rectifier potassium channel 3 [Homo sapiens]	44	4.7	1	14.3 (M:14.3)	1	4.3	39.66	1119
1120	TRUE	gi|574956971	anaphase-promoting complex subunit 11 isoform 4 [Homo sapiens]	14.9	12.4	1	14.3 (M:14.3)	1	21.3	93.06	1120
1121	TRUE	gi|149408122	probable ATP-dependent RNA helicase DHX58 [Homo sapiens]	76.6	7.1	1	14.3 (M:14.3)	1	2.4	113.75	1121
1122	TRUE	gi|578804313	PREDICTED: zinc finger CCCH domain-containing protein 6 isoform X2 [Homo sapiens]	101.5	6.4	3	14.3 (M:14.3)	1	1.5	76.63	1122
1123	TRUE	gi|46877105	upstream stimulatory factor 2 isoform 2 [Homo sapiens]	30.6	5	3	14.3 (M:14.3)	1	6.1	136.08	1123
1124	TRUE	gi|167830436	probable ATP-dependent RNA helicase DHX36 isoform 2 [Homo sapiens]	113.1	8.3	2	14.3 (M:14.3)	1	1.8	150.15	1124
1125	TRUE	gi|578829261	PREDICTED: polyamine-modulated factor 1-binding protein 1 isoform X3 [Homo sapiens]	118.6	5.9	1	14.3 (M:14.3)	1	0.7	90.28	1125
1126	TRUE	gi|530389655	PREDICTED: cyclin-dependent kinase inhibitor 2A isoform X3 [Homo sapiens]	11.2	5.6	2	14.3 (M:14.3)	1	11.4	134.67	1126
1128	TRUE	gi|4885523	noggin precursor [Homo sapiens]	25.8	10.2	1	14.2 (M:14.2)	1	9.9	26.29	1128
1129	TRUE	gi|385137128	selenium-binding protein 1 isoform 2 [Homo sapiens]	45.4	5.2	2	14.2 (M:14.2)	1	4.9	101.94	1129
1130	TRUE	gi|118498341	chymotrypsinogen B precursor [Homo sapiens]	27.7	7.7	2	14.2 (M:14.2)	1	10.6	58.29	1130
1131	TRUE	gi|578817006	PREDICTED: NADPH oxidase activator 1 isoform X1 [Homo sapiens]	35.5	5.7	4	14.2 (M:14.2)	1	2.7	204.94	1131
1132	TRUE	gi|148528975	LON peptidase N-terminal domain and RING finger protein 2 [Homo sapiens]	83.6	5.6	1	14.2 (M:14.2)	1	1.1	154.78	1132
1133	TRUE	gi|530359082	PREDICTED: putative uncharacterized protein FLJ46235-like [Homo sapiens]	24.4	13	1	14.2 (M:14.2)	1	6	179.47	1133
1134	TRUE	gi|63003903	leucine-rich repeat-containing protein 10 [Homo sapiens]	31.6	9.9	1	14.2 (M:14.2)	1	3.6	265.36	1134
1135	TRUE	gi|4506667	60S acidic ribosomal protein P0 [Homo sapiens]	34.3	5.6	1	14.2 (M:14.2)	1	5	0.04	1135
1136	TRUE	gi|530400145	PREDICTED: nuclear receptor subfamily 4 group A member 1 isoform X2 [Homo sapiens]	70.4	8.9	1	14.2 (M:14.2)	1	2.8	106.11	1136
1140	TRUE	gi|33354273	zinc finger imprinted 2 [Homo sapiens]	61.1	6.3	1	14.1 (M:14.1)	1	2.8	144.67	1140
1141	TRUE	gi|315075340	homeobox protein Hox-D8 isoform 2 [Homo sapiens]	31.8	9.4	2	14.1 (M:14.1)	1	4.5	132.5	1141
1142	TRUE	gi|21071039	beta-Ala-His dipeptidase precursor [Homo sapiens]	56.7	5	1	14.1 (M:14.1)	1	6.7	38.66	1142
1143	TRUE	gi|14141161	heterogeneous nuclear ribonucleoprotein U isoform b [Homo sapiens]	88.9	5.5	2	14.1 (M:14.1)	1	1.4	29.61	1143
1145	TRUE	gi|24041029	nitric oxide synthase, inducible [Homo sapiens]	131	9.1	1	14.1 (M:14.1)	1	1.2	64.44	1145
1146	TRUE	gi|294660765	abhydrolase domain-containing protein 16A isoform b [Homo sapiens]	59.3	9	2	14.1 (M:14.1)	1	4.4	88.48	1146
1147	TRUE	gi|61742817	krev interaction trapped protein 1 isoform 2 [Homo sapiens]	78.6	9.6	2	14.0 (M:14.0)	1	2.2	157.64	1147
1148	TRUE	gi|4827022	contactin-2 precursor [Homo sapiens]	113.3	8.9	1	14.0 (M:14.0)	1	1.8	71.74	1148
1149	TRUE	gi|4559408	cytokine receptor common subunit beta precursor [Homo sapiens]	97.3	5.2	2	14.0 (M:14.0)	1	2.1	111.94	1149
1150	TRUE	gi|530365026	PREDICTED: proline-rich protein PRCC isoform X2 [Homo sapiens]	48.9	5.3	3	14.0 (M:14.0)	1	2.6	49.99	1150
1151	TRUE	gi|578832131	PREDICTED: guanine nucleotide-binding protein G(olf) subunit alpha isoform X3 [Homo sapiens]	26.7	9.5	2	14.0 (M:14.0)	1	8.8	17.03	1151
1152	TRUE	gi|530409419	PREDICTED: Na(+)/H(+) exchange regulatory cofactor NHE-RF2 isoform X1 [Homo sapiens]	35	10.1	1	13.9 (M:13.9)	1	4.1	160.22	1152
1153	TRUE	gi|83035136	F-box only protein 31 isoform 1 [Homo sapiens]	60.6	6.6	1	13.9 (M:13.9)	1	3.2	137.61	1153
1155	TRUE	gi|239788462	tRNA-dihydrouridine(47) synthase [NAD(P)(+)]-like isoform 1 [Homo sapiens]	72.5	9.5	1	13.9 (M:13.9)	1	3.2	134.91	1155
1156	TRUE	gi|332801090	heterogeneous nuclear ribonucleoprotein D-like isoform b [Homo sapiens]	40	10.5	2	13.9 (M:13.9)	1	5.5	108.72	1156
1158	TRUE	gi|30181236	copine-2 [Homo sapiens]	61.2	5.7	1	13.9 (M:13.9)	1	2.7	12.36	1158
1159	TRUE	gi|530437735	PREDICTED: polycystin-1-like [Homo sapiens]	33.9	6.4	9	13.9 (M:13.9)	1	2.9	212.11	1159
1160	TRUE	gi|530381975	PREDICTED: zinc finger protein with KRAB and SCAN domains 4 isoform X3 [Homo sapiens]	49.6	9.3	2	13.9 (M:13.9)	1	4.3	38.26	1160
1162	TRUE	gi|4507229	succinate-semialdehyde dehydrogenase, mitochondrial isoform 2 precursor [Homo sapiens]	57.2	9.6	2	13.9 (M:13.9)	1	2.6	39.86	1162
1163	TRUE	gi|568786296	protein FAM222B isoform 1 [Homo sapiens]	59.8	10.3	1	13.9 (M:13.9)	1	2.5	6.18	1163
1164	TRUE	gi|73476319	dynein assembly factor 3, axonemal isoform 2 [Homo sapiens]	64.4	6	2	13.9 (M:13.9)	1	3.7	117.81	1164
1165	TRUE	gi|14195607	protocadherin beta-1 precursor [Homo sapiens]	90.4	5.1	1	13.8 (M:13.8)	1	2.4	28.08	1165
1166	TRUE	gi|530404992	PREDICTED: apoptosis-resistant E3 ubiquitin protein ligase 1 isoform X2 [Homo sapiens]	75.6	6.3	3	13.8 (M:13.8)	1	1.4	105.51	1166
1167	TRUE	gi|257743489	iodotyrosine dehalogenase 1 isoform 3 [Homo sapiens]	28.8	6.4	4	13.8 (M:13.8)	1	10.1	96.76	1167
1168	TRUE	gi|530425689	PREDICTED: monoacylglycerol lipase ABHD12 isoform X3 [Homo sapiens]	29.5	6.5	2	13.8 (M:13.8)	1	3	33.48	1168
1171	TRUE	gi|398303814	rho GTPase-activating protein 12 isoform 5 [Homo sapiens]	87.7	9.3	7	13.8 (M:13.8)	1	2.9	65.82	1171
1172	TRUE	gi|578840146	PREDICTED: RNA-binding protein 6-like [Homo sapiens]	39.4	9.9	1	13.8 (M:13.8)	1	3.4	206.81	1172
1175	TRUE	gi|5174764	metallothionein-2 [Homo sapiens]	6	10.3	1	13.7 (M:13.7)	1	36.1	12.81	1175
1176	TRUE	gi|30425400	glucose-dependent insulinotropic receptor [Homo sapiens]	36.9	10.1	1	13.7 (M:13.7)	1	6.9	117.75	1176
1177	TRUE	gi|256818821	E3 ubiquitin-protein ligase RAD18 [Homo sapiens]	56.2	8.6	1	13.7 (M:13.7)	1	3	137.09	1177
1178	TRUE	gi|7019319	activator of basal transcription 1 [Homo sapiens]	31.1	10.3	1	13.7 (M:13.7)	1	6.2	0.91	1178
1179	TRUE	gi|530413123	PREDICTED: STE20-related kinase adapter protein alpha isoform X6 [Homo sapiens]	33.1	6.4	1	13.7 (M:13.7)	1	5.1	52.61	1179
1180	TRUE	gi|5730013	ret finger protein-like 3 isoform 2 [Homo sapiens]	32.1	6.7	2	13.7 (M:13.7)	1	6.2	37.38	1180
1181	TRUE	gi|530425788	PREDICTED: transmembrane protein 74B isoform X2 [Homo sapiens]	25	9.1	2	13.6 (M:13.6)	1	5.2	78.11	1181
1182	TRUE	gi|105990541	retinal-specific ATP-binding cassette transporter [Homo sapiens]	255.8	5.9	1	13.6 (M:13.6)	1	0.5	153.98	1182
1183	TRUE	gi|14042933	transmembrane protein 133 [Homo sapiens]	14.5	9.7	1	13.6 (M:13.6)	1	15.5	36.66	1183
1184	TRUE	gi|578832648	PREDICTED: urea transporter 1 isoform X6 [Homo sapiens]	46.4	5.2	1	13.6 (M:13.6)	1	5.7	48.47	1184
1185	TRUE	gi|530361370	PREDICTED: EF-hand domain-containing protein D2 isoform X1 [Homo sapiens]	21.9	5	2	13.6 (M:13.6)	1	4.6	231.51	1185
1187	TRUE	gi|578808747	PREDICTED: helicase POLQ-like isoform X8 [Homo sapiens]	82.5	9	1	13.6 (M:13.6)	1	1.4	186.66	1187
1189	TRUE	gi|530383954	PREDICTED: PR domain zinc finger protein 1 isoform X1 [Homo sapiens]	73.8	9.9	4	13.6 (M:13.6)	1	1.5	189.46	1189
1191	TRUE	gi|38044288	gelsolin isoform b [Homo sapiens]	80.6	5.5	8	13.5 (M:13.5)	1	1.8	9.44	1191
1192	TRUE	gi|578814473	PREDICTED: receptor-type tyrosine-protein phosphatase zeta isoform X2 [Homo sapiens]	207.2	4.7	3	13.5 (M:13.5)	1	1.8	83.48	1192
1193	TRUE	gi|226246584	RAS guanyl-releasing protein 4 isoform f [Homo sapiens]	53.9	8.7	6	13.5 (M:13.5)	1	5.4	28.93	1193
1194	TRUE	gi|16751833	caspase recruitment domain-containing protein 16 isoform 2 [Homo sapiens]	10.7	5	5	13.5 (M:13.5)	1	19.6	52.34	1194
1195	TRUE	gi|530377130	PREDICTED: cytochrome P450 2U1 isoform X4 [Homo sapiens]	37.1	10.4	3	13.5 (M:13.5)	1	6.6	78.3	1195
1196	TRUE	gi|364023829	cyclic AMP-responsive element-binding protein 3-like protein 4 isoform 2 [Homo sapiens]	41.2	5.1	2	13.5 (M:13.5)	1	6.7	44.62	1196
1197	TRUE	gi|578826607	PREDICTED: leucine-rich repeat-containing protein 28 isoform X6 [Homo sapiens]	24.2	9.5	1	13.5 (M:13.5)	1	6.6	147.82	1197
1198	TRUE	gi|578820749	PREDICTED: tubby protein homolog isoform X2 [Homo sapiens]	48.6	9.9	4	13.5 (M:13.5)	1	3.8	77.79	1198
1199	TRUE	gi|530395959	PREDICTED: gastrin/cholecystokinin type B receptor isoform X1 [Homo sapiens]	55.8	11.5	1	13.5 (M:13.5)	1	3.3	119.65	1199
1200	TRUE	gi|30725877	integral membrane protein GPR180 precursor [Homo sapiens]	49.4	7.2	1	13.5 (M:13.5)	1	3	165.33	1200
1201	TRUE	gi|530385115	PREDICTED: PHD finger protein 14 isoform X4 [Homo sapiens]	76.7	9.4	6	13.5 (M:13.5)	1	2.1	185.96	1201
1203	TRUE	gi|578811605	PREDICTED: tubulointerstitial nephritis antigen isoform X4 [Homo sapiens]	33.1	10.2	5	13.5 (M:13.5)	1	5.1	31.52	1203
1205	TRUE	gi|7706515	photoreceptor-specific nuclear receptor isoform a [Homo sapiens]	39.6	8	2	13.4 (M:13.4)	1	6.3	98.29	1205
1207	TRUE	gi|4503999	gastric inhibitory polypeptide receptor precursor [Homo sapiens]	53.1	10.1	1	13.4 (M:13.4)	1	1.5	226.4	1207
1208	TRUE	gi|167234422	hematopoietic lineage cell-specific protein [Homo sapiens]	54	4.6	1	13.4 (M:13.4)	1	6.4	0.11	1208
1209	TRUE	gi|4502511	complement component C9 precursor [Homo sapiens]	63.1	5.3	1	13.4 (M:13.4)	1	3	153.93	1209
1210	TRUE	gi|118722347	prickle-like protein 4 [Homo sapiens]	41.7	5	1	13.4 (M:13.4)	1	4.9	87.82	1210
1211	TRUE	gi|31542255	cerebral cavernous malformations 2 protein-like [Homo sapiens]	46.7	10.4	1	13.4 (M:13.4)	1	4.4	25.39	1211
1212	TRUE	gi|45827767	UDP-glucuronosyltransferase 1-6 isoform 2 [Homo sapiens]	29.6	10	1	13.4 (M:13.4)	1	4.9	7.56	1212
1215	TRUE	gi|568384828	globoside alpha-1,3-N-acetylgalactosaminyltransferase 1 isoform 5 [Homo sapiens]	24.3	9.4	4	13.4 (M:13.4)	1	9	107.81	1215
1216	TRUE	gi|530413029	PREDICTED: src kinase-associated phosphoprotein 1 isoform X2 [Homo sapiens]	39.3	4.3	3	13.4 (M:13.4)	1	3.2	39.01	1216
1217	TRUE	gi|578800816	PREDICTED: ubiquitin carboxyl-terminal hydrolase 21 isoform X1 [Homo sapiens]	42.5	11.7	2	13.4 (M:13.4)	1	8	81.05	1217
1218	TRUE	gi|530423816	PREDICTED: C-type lectin domain family 18 member C isoform X3 [Homo sapiens]	45.5	10	7	13.4 (M:13.4)	1	4.1	9.33	1218
1219	TRUE	gi|530375552	PREDICTED: syntaxin-binding protein 5-like isoform X1 [Homo sapiens]	128.9	6.4	2	13.4 (M:13.4)	1	1.5	8.88	1219
1220	TRUE	gi|176866318	uncharacterized protein ARIH2OS [Homo sapiens]	30.4	12.4	1	13.4 (M:13.4)	1	8.3	95.39	1220
1221	TRUE	gi|530382111	PREDICTED: 39S ribosomal protein L2, mitochondrial isoform X3 [Homo sapiens]	24.4	11.9	3	13.4 (M:13.4)	1	9.8	34.67	1221
1222	TRUE	gi|530412326	PREDICTED: nuclear factor erythroid 2-related factor 1 isoform X6 [Homo sapiens]	80.1	4.4	4	13.4 (M:13.4)	1	2.1	25.46	1222
1223	TRUE	gi|151108473	mitochondrial fission 1 protein [Homo sapiens]	16.9	9.4	1	13.3 (M:13.3)	1	8.6	9.68	1223
1224	TRUE	gi|336285206	glucose-fructose oxidoreductase domain-containing protein 1 isoform 2 [Homo sapiens]	31.8	5.7	2	13.3 (M:13.3)	1	6.6	120.14	1224
1226	TRUE	gi|578799581	PREDICTED: group IIF secretory phospholipase A2 isoform X1 [Homo sapiens]	12.9	10.9	2	13.3 (M:13.3)	1	8.2	255.01	1226
1227	TRUE	gi|157388923	molybdenum cofactor sulfurase [Homo sapiens]	98.1	6.2	1	13.3 (M:13.3)	1	1.8	166.17	1227
1228	TRUE	gi|530379999	PREDICTED: proline-rich protein 16 isoform X1 [Homo sapiens]	32.8	10	1	13.3 (M:13.3)	1	7.2	50.18	1228
1229	TRUE	gi|71565152	alcohol dehydrogenase 4 [Homo sapiens]	40.2	9.4	1	13.3 (M:13.3)	1	3.2	87.95	1229
1232	TRUE	gi|21735572	protein ECT2 isoform b [Homo sapiens]	100	7.9	5	13.2 (M:13.2)	1	1.9	66.81	1232
1233	TRUE	gi|4507225	sex-determining region Y protein [Homo sapiens]	23.9	10.3	1	13.2 (M:13.2)	1	13.7	42.08	1233
1234	TRUE	gi|170932494	syntaxin-7 [Homo sapiens]	29.8	5.3	1	13.2 (M:13.2)	1	5.7	15.13	1234
1235	TRUE	gi|30023826	P2Y purinoceptor 8 [Homo sapiens]	40.6	10.7	1	13.2 (M:13.2)	1	5.6	94.87	1235
1236	TRUE	gi|578822755	PREDICTED: FYVE, RhoGEF and PH domain-containing protein 4 isoform X8 [Homo sapiens]	54.2	9.5	1	13.2 (M:13.2)	1	2.8	69.04	1236
1237	TRUE	gi|539846446	alpha-2-macroglobulin-like protein 1 isoform 2 [Homo sapiens]	105.9	5.7	2	13.2 (M:13.2)	1	1.8	10.1	1237
1238	TRUE	gi|301069394	absent in melanoma 1-like protein [Homo sapiens]	177.8	5.7	1	13.2 (M:13.2)	1	0.8	73.79	1238
1240	TRUE	gi|557357687	adenosine 3'-phospho 5'-phosphosulfate transporter 1 isoform f [Homo sapiens]	32.6	10.4	1	13.2 (M:13.2)	1	4.7	203.76	1240
1243	TRUE	gi|22748757	keratin-like protein KRT222 [Homo sapiens]	34.1	5.6	1	13.2 (M:13.2)	1	3.1	60.09	1243
1244	TRUE	gi|9955963	ATP-binding cassette sub-family B member 6, mitochondrial [Homo sapiens]	93.8	9.4	1	13.2 (M:13.2)	1	1.5	86.99	1244
1245	TRUE	gi|12232479	protein ARV1 [Homo sapiens]	31	9.5	1	13.1 (M:13.1)	1	3.3	71.37	1245
1246	TRUE	gi|385137135	polyserase-2 isoform 3 precursor [Homo sapiens]	80.8	5.2	3	13.1 (M:13.1)	1	1.7	60.42	1246
1247	TRUE	gi|239937451	adenosylhomocysteinase isoform 2 [Homo sapiens]	44.6	6	2	13.1 (M:13.1)	1	4.2	130.39	1247
1248	TRUE	gi|543173106	CMT1A duplicated region transcript 1 protein isoform b [Homo sapiens]	82	10.1	1	13.1 (M:13.1)	1	2.4	81.39	1248
1249	TRUE	gi|23397516	GTPase IMAP family member 7 [Homo sapiens]	34.5	6.1	1	13.1 (M:13.1)	1	2.7	278.4	1249
1250	TRUE	gi|68533260	chitinase-3-like protein 2 isoform c [Homo sapiens]	34.6	8.7	3	13.1 (M:13.1)	1	4.2	49.68	1250
1251	TRUE	gi|50897294	POTE ankyrin domain family member A isoform 1 [Homo sapiens]	51.2	6.2	2	13.1 (M:13.1)	1	2.9	149.12	1251
1252	TRUE	gi|21687139	UDP-GlcNAc:betaGal beta-1,3-N-acetylglucosaminyltransferase 7 [Homo sapiens]	46	10	1	13.1 (M:13.1)	1	4	20.87	1252
1253	TRUE	gi|18252778	ankyrin repeat and SOCS box protein 2 isoform 2 [Homo sapiens]	65	8.5	2	13.1 (M:13.1)	1	2.7	136.71	1253
1254	TRUE	gi|25777643	small conductance calcium-activated potassium channel protein 1 [Homo sapiens]	59.9	9.8	4	13.0 (M:13.0)	1	2.2	73.27	1254
1255	TRUE	gi|530416253	PREDICTED: UPF0692 protein C19orf54 isoform X1 [Homo sapiens]	33.2	11.1	1	13.0 (M:13.0)	1	4.2	10.83	1255
1256	TRUE	gi|530400569	PREDICTED: FYVE, RhoGEF and PH domain-containing protein 6 isoform X1 [Homo sapiens]	155.9	7.1	2	13.0 (M:13.0)	1	1	51.08	1256
1257	TRUE	gi|530359463	PREDICTED: ERV-FRD provirus ancestral Env polyprotein-like isoform X1 [Homo sapiens]	36.5	7.7	2	13.0 (M:13.0)	1	5.5	129.7	1257
1258	TRUE	gi|345842445	transcription factor p65 isoform 4 [Homo sapiens]	49.5	7.8	4	13.0 (M:13.0)	1	6	3.81	1258
1259	TRUE	gi|530360988	PREDICTED: transmembrane protein 50A isoform X2 [Homo sapiens]	14	4.8	2	13.0 (M:13.0)	1	21.4	23.01	1259
1260	TRUE	gi|40068518	6-phosphogluconate dehydrogenase, decarboxylating [Homo sapiens]	53.1	7	1	13.0 (M:13.0)	1	4.1	110.97	1260
1261	TRUE	gi|194353966	dynein heavy chain 6, axonemal [Homo sapiens]	475.7	5.6	1	13.0 (M:13.0)	1	0.4	53.3	1261
1262	TRUE	gi|315360620	gamma-glutamylcyclotransferase isoform 3 [Homo sapiens]	12.9	9.6	3	13.0 (M:13.0)	1	14	100.81	1262
1263	TRUE	gi|300360476	myelin-oligodendrocyte glycoprotein isoform alpha5 precursor [Homo sapiens]	15	10.5	2	13.0 (M:13.0)	1	9.9	173.43	1263
1265	TRUE	gi|4505451	GTPase NRas [Homo sapiens]	21.2	4.9	1	13.0 (M:13.0)	1	10.6	46	1265
1266	TRUE	gi|530374901	PREDICTED: protein CDV3 homolog isoform X4 [Homo sapiens]	21.7	5.3	6	13.0 (M:13.0)	1	6.2	55.03	1266
1269	TRUE	gi|544063447	protein-methionine sulfoxide oxidase MICAL2 isoform e [Homo sapiens]	109.1	9.2	1	13.0 (M:13.0)	1	1.8	76.44	1269
1270	TRUE	gi|30795225	cell cycle exit and neuronal differentiation protein 1 [Homo sapiens]	14.9	9.9	1	12.9 (M:12.9)	1	9.4	159.44	1270
1271	TRUE	gi|62865887	kiSS-1 receptor [Homo sapiens]	42.6	11.7	1	12.9 (M:12.9)	1	4	87.85	1271
1272	TRUE	gi|45580707	heparan-sulfate 6-O-sulfotransferase 3 precursor [Homo sapiens]	54.8	6.4	1	12.9 (M:12.9)	1	5.5	17.18	1272
1273	TRUE	gi|578816405	PREDICTED: zinc finger protein GLIS3 isoform X5 [Homo sapiens]	60.8	10.1	5	12.9 (M:12.9)	1	4.2	79.57	1273
1275	TRUE	gi|546231038	vesicular, overexpressed in cancer, prosurvival protein 1 isoform 3 [Homo sapiens]	18.9	9.4	1	12.9 (M:12.9)	1	11.8	101.03	1275
1276	TRUE	gi|530406238	PREDICTED: protein FAM219B isoform X3 [Homo sapiens]	21	9.6	2	12.9 (M:12.9)	1	10.2	103.15	1276
1277	TRUE	gi|345197228	transformer-2 protein homolog beta isoform 2 [Homo sapiens]	21.9	10.5	2	12.9 (M:12.9)	1	11.2	60.23	1277
1278	TRUE	gi|23503301	protein FAM71C [Homo sapiens]	27.5	6.7	1	12.9 (M:12.9)	1	10.8	9.14	1278
1279	TRUE	gi|282400942	lipid phosphate phosphatase-related protein type 2 isoform 1 [Homo sapiens]	36.9	11	3	12.9 (M:12.9)	1	6.1	86.41	1279
1280	TRUE	gi|578813292	PREDICTED: glucocorticoid-induced transcript 1 protein isoform X4 [Homo sapiens]	38.3	8.8	4	12.9 (M:12.9)	1	6	41.44	1280
1281	TRUE	gi|578830240	PREDICTED: solute carrier family 35 member B1 isoform X2 [Homo sapiens]	43.2	10.3	1	12.9 (M:12.9)	1	6.9	36.05	1281
1282	TRUE	gi|312283653	tudor domain-containing protein 5 isoform 3 [Homo sapiens]	60.1	5.1	3	12.9 (M:12.9)	1	5.2	51.93	1282
1283	TRUE	gi|32189376	activating signal cointegrator 1 [Homo sapiens]	66.1	9.1	1	12.9 (M:12.9)	1	5.7	69.6	1283
1284	TRUE	gi|578807915	PREDICTED: run domain Beclin-1 interacting and cysteine-rich containing protein isoform X5 [Homo sapiens]	93.5	5.6	7	12.9 (M:12.9)	1	1.9	71.36	1284
1285	TRUE	gi|226371667	disks large-associated protein 5 isoform a [Homo sapiens]	95.1	9.8	1	12.9 (M:12.9)	1	3	12.7	1285
1286	TRUE	gi|12545406	ras GTPase-activating protein 1 isoform 2 [Homo sapiens]	100.3	7.9	2	12.9 (M:12.9)	1	2.8	30.51	1286
1288	TRUE	gi|148833511	RNA-binding protein 47 isoform b [Homo sapiens]	56.9	5.9	3	12.9 (M:12.9)	1	2.3	36.49	1288
1289	TRUE	gi|18677729	relaxin receptor 2 isoform 1 [Homo sapiens]	86.4	10	1	12.9 (M:12.9)	1	2.7	45.76	1289
1291	TRUE	gi|258614025	ataxin-3 isoform o [Homo sapiens]	17.3	5.1	1	12.9 (M:12.9)	1	14.9	50.19	1291
1292	TRUE	gi|530366190	PREDICTED: lamin-B receptor isoform X1 [Homo sapiens]	65.9	10	2	12.9 (M:12.9)	1	3.3	33.25	1292
1294	TRUE	gi|115387114	insulin gene enhancer protein ISL-1 [Homo sapiens]	39	9.8	1	12.8 (M:12.8)	1	6.9	108.21	1294
1295	TRUE	gi|116488398	keratin, type I cuticular Ha2 [Homo sapiens]	50.3	4.6	1	12.8 (M:12.8)	1	4.2	58.38	1295
1296	TRUE	gi|578817288	PREDICTED: cip1-interacting zinc finger protein isoform X8 [Homo sapiens]	94.4	5.8	11	12.8 (M:12.8)	1	1.9	103.32	1296
1297	TRUE	gi|74271907	cytoplasmic FMR1-interacting protein 1 isoform b [Homo sapiens]	94.4	6.7	2	12.8 (M:12.8)	1	1.6	38.98	1297
1298	TRUE	gi|38201628	chorionic somatomammotropin hormone-like 1 isoform 3 [Homo sapiens]	14.9	5.4	4	12.8 (M:12.8)	1	10.9	109.46	1298
1299	TRUE	gi|193211427	UDP-glucuronosyltransferase 2A3 precursor [Homo sapiens]	60.2	9.1	1	12.8 (M:12.8)	1	2.8	138.06	1299
1300	TRUE	gi|301129229	blood group Rh(CE) polypeptide isoform 4 [Homo sapiens]	28.7	10	6	12.8 (M:12.8)	1	10.5	90.17	1300
1301	TRUE	gi|40254823	phosphatidylinositol 3,4,5-trisphosphate 5-phosphatase 1 isoform b [Homo sapiens]	133.1	7.9	2	12.8 (M:12.8)	1	1.3	41.35	1301
1302	TRUE	gi|254911037	uncharacterized protein C21orf62 precursor [Homo sapiens]	24.8	9.5	1	12.8 (M:12.8)	1	4.1	136.07	1302
1303	TRUE	gi|31077211	hypoxia-inducible factor 1-alpha isoform 2 [Homo sapiens]	82.7	5.1	3	12.8 (M:12.8)	1	1.5	78.3	1303
1304	TRUE	gi|530391003	PREDICTED: protein crumbs homolog 2 isoform X1 [Homo sapiens]	99.8	5.8	2	12.8 (M:12.8)	1	1.5	47.23	1304
1305	TRUE	gi|4885583	rho-associated protein kinase 1 [Homo sapiens]	158.1	5.6	1	12.8 (M:12.8)	1	1.3	101.57	1305
1306	TRUE	gi|31083085	39S ribosomal protein L52, mitochondrial isoform e [Homo sapiens]	9.1	9.9	5	12.8 (M:12.8)	1	17.2	131.96	1306
1307	TRUE	gi|530391776	PREDICTED: protein FAM189A2 isoform X4 [Homo sapiens]	32	8	4	12.8 (M:12.8)	1	4.9	168.98	1307
1310	TRUE	gi|145580615	protein KRI1 homolog [Homo sapiens]	83.2	5	1	12.7 (M:12.7)	1	2.4	11.55	1310
1311	TRUE	gi|530429910	PREDICTED: neuroblastoma breakpoint family member 20 isoform X3 [Homo sapiens]	136.1	4.5	6	12.7 (M:12.7)	1	1.4	151.09	1311
1312	TRUE	gi|17196626	patatin-like phospholipase domain-containing protein 3 [Homo sapiens]	52.8	6.3	1	12.7 (M:12.7)	1	2.3	51.86	1312
1313	TRUE	gi|5729828	TRAF-type zinc finger domain-containing protein 1 [Homo sapiens]	64.8	5.1	1	12.7 (M:12.7)	1	2.9	39.57	1313
1314	TRUE	gi|578827297	PREDICTED: apoptosis-enhancing nuclease isoform X4 [Homo sapiens]	40.2	12	2	12.7 (M:12.7)	1	4.1	44.65	1314
1315	TRUE	gi|530415954	PREDICTED: NACHT, LRR and PYD domains-containing protein 11 isoform X1 [Homo sapiens]	105.8	9	2	12.7 (M:12.7)	1	1.6	129.72	1315
1316	TRUE	gi|55741643	kelch-like protein 14 [Homo sapiens]	70.7	6.2	2	12.7 (M:12.7)	1	3	61.91	1316
1317	TRUE	gi|216548564	protein RRNAD1 isoform 2 [Homo sapiens]	29.7	9.8	6	12.7 (M:12.7)	1	5.1	85.92	1317
1318	TRUE	gi|578837445	PREDICTED: unconventional myosin-XVIIIb isoform X4 [Homo sapiens]	272.3	6.5	3	12.7 (M:12.7)	1	0.9	16.01	1318
1319	TRUE	gi|530411102	PREDICTED: U3 small nucleolar RNA-associated protein 6 homolog isoform X1 [Homo sapiens]	55.6	6.6	2	12.6 (M:12.6)	1	3.8	132.37	1319
1320	TRUE	gi|17864094	protein fem-1 homolog C [Homo sapiens]	68.6	8.5	1	12.6 (M:12.6)	1	1.9	34.84	1320
1324	TRUE	gi|548923952	U3 small nucleolar RNA-associated protein 15 homolog isoform 2 [Homo sapiens]	56.3	9.7	2	12.6 (M:12.6)	1	2.2	142.03	1324
1325	TRUE	gi|472235301	melanoma-associated antigen B17 [Homo sapiens]	37.6	9.8	1	12.6 (M:12.6)	1	2.7	222.02	1325
1327	TRUE	gi|530407669	PREDICTED: zinc finger protein 688 isoform X2 [Homo sapiens]	26.4	10.8	2	12.5 (M:12.5)	1	8.8	83.97	1327
1328	TRUE	gi|31543825	spermatogenesis-associated protein 4 [Homo sapiens]	34.7	10.4	1	12.5 (M:12.5)	1	6.2	42.64	1328
1329	TRUE	gi|218505670	epithelial cell adhesion molecule precursor [Homo sapiens]	34.9	8.7	1	12.5 (M:12.5)	1	4.1	168.44	1329
1330	TRUE	gi|64085121	thyrotropin receptor isoform 1 precursor [Homo sapiens]	86.8	6.6	1	12.5 (M:12.5)	1	1.8	175.07	1330
1332	TRUE	gi|55956888	kelch domain-containing protein 9 isoform a [Homo sapiens]	37.7	10	1	12.5 (M:12.5)	1	6.9	59.74	1332
1333	TRUE	gi|315434204	E3 ubiquitin-protein ligase SMURF1 isoform 3 [Homo sapiens]	83.1	6.9	5	12.5 (M:12.5)	1	2.2	152.98	1333
1335	TRUE	gi|578810697	PREDICTED: solute carrier family 23 member 1 isoform X5 [Homo sapiens]	39.2	10.1	5	12.5 (M:12.5)	1	4.8	44.36	1335
1336	TRUE	gi|530366645	PREDICTED: protein angel homolog 2 isoform X1 [Homo sapiens]	59.7	7.3	2	12.5 (M:12.5)	1	2.7	93.61	1336
1338	TRUE	gi|190341095	transmembrane protein 63C [Homo sapiens]	93.3	6.6	1	12.5 (M:12.5)	1	1.2	14.67	1338
1340	TRUE	gi|530372567	PREDICTED: N-glycosylase/DNA lyase isoform X1 [Homo sapiens]	35.9	9.2	7	12.4 (M:12.4)	1	8.8	72.43	1340
1341	TRUE	gi|9945308	ATP-binding cassette sub-family D member 2 [Homo sapiens]	83.2	9.6	1	12.4 (M:12.4)	1	2.8	86.14	1341
1342	TRUE	gi|187173292	troponin T, slow skeletal muscle isoform c [Homo sapiens]	30.1	6.1	5	12.4 (M:12.4)	1	6.4	127.16	1342
1344	TRUE	gi|530368526	PREDICTED: glycerol-3-phosphate acyltransferase 2, mitochondrial isoform X7 [Homo sapiens]	73.5	10.1	13	12.4 (M:12.4)	1	3.6	2.68	1344
1345	TRUE	gi|578829776	PREDICTED: rap1 GTPase-activating protein 2 isoform X4 [Homo sapiens]	77.8	6	6	12.4 (M:12.4)	1	1.7	69.53	1345
1346	TRUE	gi|530413969	PREDICTED: FH1/FH2 domain-containing protein 3 isoform X11 [Homo sapiens]	156.7	5.5	2	12.4 (M:12.4)	1	1.2	69.95	1346
1347	TRUE	gi|21264575	AT-rich interactive domain-containing protein 1A isoform b [Homo sapiens]	218.2	6.1	2	12.4 (M:12.4)	1	1.2	0.96	1347
1348	TRUE	gi|38787970	tensin-like C1 domain-containing phosphatase isoform 3 [Homo sapiens]	138.7	7.1	10	12.3 (M:12.3)	1	1	179.06	1348
1349	TRUE	gi|578815347	PREDICTED: pericentriolar material 1 protein isoform X28 [Homo sapiens]	180.4	5.3	18	12.3 (M:12.3)	1	0.9	141.33	1349
1350	TRUE	gi|114842396	ankyrin repeat and fibronectin type-III domain-containing protein 1 [Homo sapiens]	87.5	9.5	2	12.3 (M:12.3)	1	2.5	19.86	1350
1351	TRUE	gi|166235167	zinc finger and BTB domain-containing protein 11 [Homo sapiens]	119.3	9.8	1	12.3 (M:12.3)	1	0.9	24.52	1351
1352	TRUE	gi|239735594	transmembrane protein 171 isoform 2 [Homo sapiens]	34.6	4.5	4	12.3 (M:12.3)	1	5.6	127.39	1352
1353	TRUE	gi|300068923	28S ribosomal protein S35, mitochondrial isoform 2 precursor [Homo sapiens]	21.4	10.3	2	12.3 (M:12.3)	1	9.3	73.41	1353
1354	TRUE	gi|530362078	PREDICTED: schlafen-like protein 1 isoform X6 [Homo sapiens]	39.4	6	3	12.3 (M:12.3)	1	8	75.37	1354
1355	TRUE	gi|13027636	sphingosine 1-phosphate receptor 1 [Homo sapiens]	42.8	10.4	1	12.3 (M:12.3)	1	5.8	41.86	1355
1356	TRUE	gi|578801920	PREDICTED: neurogenic locus notch homolog protein 2-like isoform X1 [Homo sapiens]	48.7	10.1	1	12.2 (M:12.2)	1	5.6	42.61	1356
1357	TRUE	gi|530367852	PREDICTED: tetratricopeptide repeat protein 7A isoform X2 [Homo sapiens]	82.4	6.4	1	12.2 (M:12.2)	1	2.4	29.42	1357
1358	TRUE	gi|533112475	small nuclear protein PRAC2 isoform b [Homo sapiens]	10.4	12.6	2	12.2 (M:12.2)	1	11.1	0.6	1358
1359	TRUE	gi|27734895	deleted in autism protein 1 isoform a precursor [Homo sapiens]	49.5	9.8	1	12.2 (M:12.2)	1	2.6	100.55	1359
1360	TRUE	gi|578801456	PREDICTED: TNF receptor-associated factor 5 isoform X3 [Homo sapiens]	67.2	9.7	2	12.2 (M:12.2)	1	4.1	46.7	1360
1361	TRUE	gi|556695367	RNA pseudouridylate synthase domain-containing protein 2 isoform 2 [Homo sapiens]	54.1	6.3	2	12.2 (M:12.2)	1	3.7	2.3	1361
1362	TRUE	gi|89142745	tumor necrosis factor receptor superfamily member 25 isoform 12 precursor [Homo sapiens]	19.4	6.8	4	12.2 (M:12.2)	1	8.8	53.6	1362
1363	TRUE	gi|578833719	PREDICTED: cytokine receptor-like factor 1 isoform X1 [Homo sapiens]	36.8	9.9	2	12.2 (M:12.2)	1	7.1	89.37	1363
1364	TRUE	gi|5032105	calpain-15 [Homo sapiens]	117.2	6.3	6	12.2 (M:12.2)	1	1.7	38.04	1364
1365	TRUE	gi|530415091	PREDICTED: sodium/iodide cotransporter isoform X1 [Homo sapiens]	43.4	5.2	2	12.2 (M:12.2)	1	2.9	134.19	1365
1366	TRUE	gi|114199473	vacuolar protein sorting-associated protein 41 homolog isoform 2 [Homo sapiens]	95.9	5.6	2	12.2 (M:12.2)	1	2.8	102.54	1366
1367	TRUE	gi|530383876	PREDICTED: 1-acyl-sn-glycerol-3-phosphate acyltransferase delta isoform X4 [Homo sapiens]	27.3	10.2	1	12.2 (M:12.2)	1	5.6	71.12	1367
1368	TRUE	gi|530436439	PREDICTED: LOW QUALITY PROTEIN: spermatogenesis-associated protein 31D1, partial [Homo sapiens]	176	10.1	1	12.2 (M:12.2)	1	0	54.29	1368
1370	TRUE	gi|530400550	PREDICTED: kinesin-like protein KIF21A isoform X9 [Homo sapiens]	179.8	6.1	17	12.1 (M:12.1)	1	0.6	99.8	1370
1371	TRUE	gi|530431159	PREDICTED: SH2B adapter protein 2 isoform X1 [Homo sapiens]	72.2	5.6	1	12.1 (M:12.1)	1	4.9	58.41	1371
1372	TRUE	gi|530395471	PREDICTED: NADH-cytochrome b5 reductase 2 isoform X4 [Homo sapiens]	28.8	10.4	1	12.1 (M:12.1)	1	7.8	82.25	1372
1373	TRUE	gi|530392112	PREDICTED: disco-interacting protein 2 homolog C isoform X4 [Homo sapiens]	154.4	6.9	5	12.1 (M:12.1)	1	1.4	135.03	1373
1375	TRUE	gi|530393647	PREDICTED: WASH complex subunit FAM21A isoform X6 [Homo sapiens]	81.1	6.3	9	12.1 (M:12.1)	1	1.8	1.39	1375
1376	TRUE	gi|151301175	alpha/beta hydrolase domain-containing protein 17C [Homo sapiens]	35.8	5.3	1	12.1 (M:12.1)	1	4	121.75	1376
1377	TRUE	gi|294489308	mastermind-like domain-containing protein 1 isoform 1 [Homo sapiens]	106.4	7.3	1	12.1 (M:12.1)	1	1.8	142.5	1377
1378	TRUE	gi|197313638	glutamate receptor ionotropic, NMDA 2A isoform 2 precursor [Homo sapiens]	144.3	6.3	4	12.0 (M:12.0)	1	1.2	94.66	1378
1379	TRUE	gi|7706254	nucleolar protein 58 [Homo sapiens]	59.5	9.7	1	12.0 (M:12.0)	1	3.2	119.73	1379
1380	TRUE	gi|578808962	PREDICTED: tripartite motif-containing protein 2 isoform X2 [Homo sapiens]	84.7	7.3	1	12.0 (M:12.0)	1	1.4	23.64	1380
1381	TRUE	gi|21687020	EVI5-like protein isoform 2 [Homo sapiens]	91.3	5.1	2	12.0 (M:12.0)	1	1.8	152.54	1381
1382	TRUE	gi|5802982	proline-rich nuclear receptor coactivator 1 [Homo sapiens]	35.2	11	1	12.0 (M:12.0)	1	5.5	150.4	1382
1383	TRUE	gi|31542656	probable ATP-dependent RNA helicase DDX49 [Homo sapiens]	54.2	10.1	1	12.0 (M:12.0)	1	4.6	49.46	1383
1384	TRUE	gi|578828091	PREDICTED: multidrug resistance-associated protein 1 isoform X6 [Homo sapiens]	156.6	6.7	6	12.0 (M:12.0)	1	1.1	164.53	1384
1385	TRUE	gi|5454064	RNA-binding protein 14 isoform 1 [Homo sapiens]	69.4	10	1	12.0 (M:12.0)	1	1.5	62.99	1385
1386	TRUE	gi|530404628	PREDICTED: zinc finger CCCH domain-containing protein 14 isoform X2 [Homo sapiens]	80	7.2	1	12.0 (M:12.0)	1	2.3	111	1386
1388	TRUE	gi|291219907	carbohydrate sulfotransferase 11 isoform 2 [Homo sapiens]	41	9.7	2	12.0 (M:12.0)	1	5.5	74.09	1388
1389	TRUE	gi|578844820	PREDICTED: actin cytoskeleton-regulatory complex protein PAN1-like [Homo sapiens]	49.1	6.3	1	12.0 (M:12.0)	1	3.6	168.34	1389
1390	TRUE	gi|221139896	uncharacterized protein C2orf74 isoform 2 [Homo sapiens]	13.2	5.2	2	12.0 (M:12.0)	1	11.3	85.12	1390
1391	TRUE	gi|545688070	GMP reductase 2 isoform 5 [Homo sapiens]	34.6	8.7	6	12.0 (M:12.0)	1	4.1	76.62	1391
1392	TRUE	gi|4557313	angiogenin precursor [Homo sapiens]	16.5	10.9	1	12.0 (M:12.0)	1	6.1	42.86	1392
1394	TRUE	gi|35038601	spindle assembly abnormal protein 6 homolog [Homo sapiens]	74.4	7.9	1	11.9 (M:11.9)	1	2.1	124.85	1394
1395	TRUE	gi|530403617	PREDICTED: DNA-(apurinic or apyrimidinic site) lyase isoform X2 [Homo sapiens]	33.8	9	2	11.9 (M:11.9)	1	6.6	28.13	1395
1396	TRUE	gi|578838129	PREDICTED: sodium/hydrogen exchanger 7 isoform X6 [Homo sapiens]	77.7	6.3	5	11.9 (M:11.9)	1	2.3	59.83	1396
1397	TRUE	gi|146219843	helicase SRCAP [Homo sapiens]	343.3	5.6	1	11.9 (M:11.9)	1	0.5	68.36	1397
1398	TRUE	gi|578835678	PREDICTED: uncharacterized protein LOC102724905 [Homo sapiens]	22	10.3	1	11.9 (M:11.9)	1	8.4	159.01	1398
1399	TRUE	gi|163659858	glutamate receptor 3 isoform 2 precursor [Homo sapiens]	101	9.2	2	11.9 (M:11.9)	1	1.5	16.21	1399
1400	TRUE	gi|578817174	PREDICTED: sushi domain-containing protein 3 isoform X1 [Homo sapiens]	24.9	10.9	1	11.9 (M:11.9)	1	5.2	172.1	1400
1401	TRUE	gi|530399993	PREDICTED: palmitoyltransferase ZDHHC17 isoform X2 [Homo sapiens]	42.3	9.8	1	11.9 (M:11.9)	1	5.8	1.17	1401
1402	TRUE	gi|325197221	diacylglycerol kinase eta isoform 4 [Homo sapiens]	120.5	5.8	4	11.9 (M:11.9)	1	1.8	3.59	1402
1403	TRUE	gi|530419688	PREDICTED: chromobox protein homolog 7 isoform X1 [Homo sapiens]	17.9	5.1	7	11.9 (M:11.9)	1	11.4	145.46	1403
1404	TRUE	gi|578818723	PREDICTED: LOW QUALITY PROTEIN: armadillo repeat-containing protein 4-like [Homo sapiens]	24.5	10	2	11.9 (M:11.9)	1	3.8	36.76	1404
1405	TRUE	gi|578834213	PREDICTED: HAUS augmin-like complex subunit 5 isoform X2 [Homo sapiens]	62.7	10.1	2	11.9 (M:11.9)	1	2.7	97.62	1405
1407	TRUE	gi|21361851	integrator complex subunit 12 [Homo sapiens]	48.8	10.4	1	11.8 (M:11.8)	1	4.3	65.71	1407
1408	TRUE	gi|82775371	coiled-coil domain-containing protein 93 [Homo sapiens]	73.2	8.9	3	11.8 (M:11.8)	1	1.6	75.61	1408
1409	TRUE	gi|7110719	dickkopf-related protein 1 precursor [Homo sapiens]	28.7	10.2	1	11.8 (M:11.8)	1	3.8	115.24	1409
1410	TRUE	gi|319996630	monocarboxylate transporter 5 isoform 2 [Homo sapiens]	49.1	9.3	1	11.8 (M:11.8)	1	4.6	108.87	1410
1411	TRUE	gi|333805600	zinc finger protein 48 isoform 2 [Homo sapiens]	54	11.2	2	11.8 (M:11.8)	1	2.8	32.11	1411
1412	TRUE	gi|153791313	protein SCO2 homolog, mitochondrial precursor [Homo sapiens]	29.8	9.7	1	11.8 (M:11.8)	1	3	207.64	1412
1413	TRUE	gi|530413037	PREDICTED: beclin-1 isoform X2 [Homo sapiens]	43.8	4.6	2	11.8 (M:11.8)	1	3.7	202.29	1413
1414	TRUE	gi|578835723	PREDICTED: receptor-type tyrosine-protein phosphatase T isoform X5 [Homo sapiens]	155.9	6.4	6	11.8 (M:11.8)	1	1.4	125.78	1414
1416	TRUE	gi|7661918	MAD2L1-binding protein isoform 2 [Homo sapiens]	31	5.9	2	11.8 (M:11.8)	1	5.1	68.59	1416
1417	TRUE	gi|4502431	bone morphogenetic protein receptor type-1B isoform b precursor [Homo sapiens]	56.9	8.9	2	11.8 (M:11.8)	1	4	76.41	1417
1420	TRUE	gi|14150017	transmembrane protein 126A isoform 1 [Homo sapiens]	21.5	10.1	1	11.8 (M:11.8)	1	14.4	57.94	1420
1421	TRUE	gi|578828983	PREDICTED: diphosphomevalonate decarboxylase isoform X2 [Homo sapiens]	24.8	6.1	3	11.8 (M:11.8)	1	8.7	93.63	1421
1422	TRUE	gi|530365098	PREDICTED: LIM/homeobox protein Lhx9 isoform X2 [Homo sapiens]	37.1	10.2	6	11.8 (M:11.8)	1	3.3	241.33	1422
1425	TRUE	gi|224591408	SH2 domain-containing protein 4B isoform 2 [Homo sapiens]	36.4	7.9	2	11.7 (M:11.7)	1	4.9	44	1425
1426	TRUE	gi|530398384	PREDICTED: myb/SANT-like DNA-binding domain-containing protein 2 isoform X4 [Homo sapiens]	38	5.4	3	11.7 (M:11.7)	1	7.9	97.68	1426
1427	TRUE	gi|578808329	PREDICTED: uncharacterized protein LOC102724043 [Homo sapiens]	27.9	10	1	11.7 (M:11.7)	1	5	37.61	1427
1428	TRUE	gi|530382406	PREDICTED: bone morphogenetic protein 5 isoform X3 [Homo sapiens]	39.5	10.1	2	11.7 (M:11.7)	1	4.6	93.6	1428
1430	TRUE	gi|122937351	leucine-rich repeat-containing protein 14B [Homo sapiens]	56.7	6.8	1	11.7 (M:11.7)	1	3.5	61.26	1430
1431	TRUE	gi|578823928	PREDICTED: stabilin-2 isoform X1 [Homo sapiens]	243.6	6.1	2	11.7 (M:11.7)	1	0.4	68.92	1431
1432	TRUE	gi|32401441	Krueppel-related zinc finger protein 1 [Homo sapiens]	75.1	10.6	1	11.7 (M:11.7)	1	1.4	228.39	1432
1433	TRUE	gi|530393275	PREDICTED: probable JmjC domain-containing histone demethylation protein 2C isoform X8 [Homo sapiens]	188.9	9.4	7	11.7 (M:11.7)	1	0.5	68.44	1433
1434	TRUE	gi|47458820	signal transducer and activator of transcription 3 isoform 3 [Homo sapiens]	83.1	6.8	6	11.7 (M:11.7)	1	2.5	34.77	1434
1435	TRUE	gi|6006001	glutathione peroxidase 3 precursor [Homo sapiens]	25.6	9.1	1	11.7 (M:11.7)	1	7.1	12.9	1435
1436	TRUE	gi|4505641	proliferating cell nuclear antigen [Homo sapiens]	28.8	4.4	1	11.7 (M:11.7)	1	4.2	16.3	1436
1437	TRUE	gi|578796799	PREDICTED: uncharacterized protein LOC102725509 [Homo sapiens]	31.9	12.1	1	11.7 (M:11.7)	1	7.1	131.86	1437
1438	TRUE	gi|169790971	E3 ubiquitin-protein ligase parkin isoform 2 [Homo sapiens]	48.7	7.9	2	11.7 (M:11.7)	1	5.3	111.36	1438
1440	TRUE	gi|119120877	zinc finger protein 721 [Homo sapiens]	106.4	10.4	1	11.7 (M:11.7)	1	1.7	24.87	1440
1441	TRUE	gi|56237021	fibrillin-3 precursor [Homo sapiens]	300.1	4.8	2	11.7 (M:11.7)	1	0.6	72.63	1441
1442	TRUE	gi|19743803	fibulin-5 precursor [Homo sapiens]	50.1	4.4	2	11.6 (M:11.6)	1	3.6	114.3	1442
1444	TRUE	gi|530385040	PREDICTED: zinc finger MIZ domain-containing protein 2 isoform X10 [Homo sapiens]	81.2	9.6	8	11.6 (M:11.6)	1	1.7	121.89	1444
1445	TRUE	gi|530368679	PREDICTED: neuronal PAS domain-containing protein 2 isoform X8 [Homo sapiens]	87.1	6.6	8	11.6 (M:11.6)	1	1.7	18.04	1445
1446	TRUE	gi|14249456	zinc finger protein 514 [Homo sapiens]	45.9	10.1	3	11.6 (M:11.6)	1	4.8	98.66	1446
1447	TRUE	gi|578836054	PREDICTED: zinc finger protein 334 isoform X4 [Homo sapiens]	78.3	10.3	4	11.6 (M:11.6)	1	2.2	7.08	1447
1448	TRUE	gi|392307009	receptor-type tyrosine-protein phosphatase C isoform 2 precursor [Homo sapiens]	131	5.9	6	11.6 (M:11.6)	1	0.9	72.28	1448
1449	TRUE	gi|530420851	PREDICTED: myotubularin-related protein 5 isoform X5 [Homo sapiens]	208.2	6.5	5	11.6 (M:11.6)	1	0.5	216.66	1449
1450	TRUE	gi|13376842	tankyrase-2 [Homo sapiens]	126.8	6.8	1	11.6 (M:11.6)	1	1.1	29.42	1450
1451	TRUE	gi|52317128	olfactory receptor 5M9 [Homo sapiens]	35.1	9.6	1	11.6 (M:11.6)	1	5.2	156.2	1451
1452	TRUE	gi|178056552	condensin complex subunit 1 [Homo sapiens]	157.1	6.2	1	11.6 (M:11.6)	1	1.1	27.71	1452
1453	TRUE	gi|171460934	protein phosphatase 1M isoform b [Homo sapiens]	27.9	5.3	1	11.6 (M:11.6)	1	10.1	47.4	1453
1454	TRUE	gi|523704585	rhomboid-related protein 1 isoform 1 [Homo sapiens]	41.7	9.5	5	11.6 (M:11.6)	1	4.6	152.71	1454
1456	TRUE	gi|21687001	DNA damage-inducible transcript 4-like protein [Homo sapiens]	21.7	9	1	11.6 (M:11.6)	1	5.2	231.33	1456
1459	TRUE	gi|60499021	ferrochelatase, mitochondrial isoform b precursor [Homo sapiens]	47.8	9.8	2	11.6 (M:11.6)	1	4.7	144.15	1459
1460	TRUE	gi|568786339	tricarboxylate transport protein, mitochondrial isoform c [Homo sapiens]	23.2	10.3	3	11.6 (M:11.6)	1	4.8	215.17	1460
1461	TRUE	gi|28269693	xylosyltransferase 1 precursor [Homo sapiens]	107.5	10	1	11.6 (M:11.6)	1	2	127.85	1461
1462	TRUE	gi|153218470	homeobox protein BarH-like 1 [Homo sapiens]	27.3	10.3	1	11.6 (M:11.6)	1	7.9	100.24	1462
1463	TRUE	gi|530365126	PREDICTED: transcriptional repressor p66-beta isoform X1 [Homo sapiens]	65.9	10.4	1	11.5 (M:11.5)	1	1.5	223.95	1463
1467	TRUE	gi|578821254	PREDICTED: sorting nexin-32 isoform X2 [Homo sapiens]	45.8	7	3	11.5 (M:11.5)	1	3.3	29.98	1467
1468	TRUE	gi|578814733	PREDICTED: diacylglycerol kinase iota isoform X1 [Homo sapiens]	116.2	9.2	2	11.5 (M:11.5)	1	2	102.8	1468
1469	TRUE	gi|578821618	PREDICTED: protein EMSY isoform X10 [Homo sapiens]	122.8	10.2	8	11.5 (M:11.5)	1	1.3	36.69	1469
1470	TRUE	gi|70980549	protein RRP5 homolog [Homo sapiens]	208.6	9.6	2	11.5 (M:11.5)	1	0.7	94.03	1470
1471	TRUE	gi|119220550	protein sidekick-1 isoform 2 [Homo sapiens]	74.3	5.6	2	11.5 (M:11.5)	1	2.5	18.66	1471
1472	TRUE	gi|66773040	presqualene diphosphate phosphatase [Homo sapiens]	32.2	11.2	1	11.5 (M:11.5)	1	6.4	69.94	1472
1473	TRUE	gi|170650670	Lebercilin [Homo sapiens]	80.5	7.8	1	11.5 (M:11.5)	1	3.4	82.67	1473
1474	TRUE	gi|530436794	PREDICTED: collagen alpha-1(III) chain-like [Homo sapiens]	29.9	10.7	3	11.5 (M:11.5)	1	4	187.78	1474
1475	TRUE	gi|170763533	epithelial splicing regulatory protein 1 isoform 5 [Homo sapiens]	67.2	6.2	7	11.5 (M:11.5)	1	3	38.81	1475
1476	TRUE	gi|530411826	PREDICTED: 5-azacytidine-induced protein 1 isoform X4 [Homo sapiens]	117.3	9.7	3	11.5 (M:11.5)	1	1.6	40.8	1476
1477	TRUE	gi|157427691	fatty acid-binding protein 12 [Homo sapiens]	15.6	9	1	11.5 (M:11.5)	1	12.9	90.78	1477
1478	TRUE	gi|540344544	sorting nexin-5 isoform b [Homo sapiens]	34.9	9.3	2	11.5 (M:11.5)	1	5	137.94	1478
1479	TRUE	gi|530404173	PREDICTED: zinc finger protein 839 isoform X1 [Homo sapiens]	72.5	8.7	3	11.5 (M:11.5)	1	2.4	112.44	1479
1481	TRUE	gi|578802290	PREDICTED: signal-induced proliferation-associated 1-like protein 2 isoform X8 [Homo sapiens]	188.3	6.4	2	11.5 (M:11.5)	1	2	7.31	1481
1482	TRUE	gi|46409304	glutamate-rich protein 1 [Homo sapiens]	49	4.5	3	11.4 (M:11.4)	1	3.8	2.85	1482
1484	TRUE	gi|530367490	PREDICTED: echinoderm microtubule-associated protein-like 4 isoform X2 [Homo sapiens]	84.8	8.7	6	11.4 (M:11.4)	1	2.4	131.92	1484
1485	TRUE	gi|578828036	PREDICTED: clusterin-associated protein 1 isoform X1 [Homo sapiens]	39.5	4.5	2	11.4 (M:11.4)	1	3.8	87.91	1485
1486	TRUE	gi|460417313	zinc finger and BTB domain-containing protein 10 isoform c [Homo sapiens]	64.9	5.2	4	11.4 (M:11.4)	1	2.6	131.73	1486
1488	TRUE	gi|215272362	putative GTP cyclohydrolase 1 type 2 NIF3L1 isoform 3 [Homo sapiens]	32.1	9.9	2	11.4 (M:11.4)	1	4.6	30.65	1488
1489	TRUE	gi|578828278	PREDICTED: activating transcription factor 7-interacting protein 2 isoform X2 [Homo sapiens]	41	6.5	3	11.4 (M:11.4)	1	3.6	51.63	1489
1490	TRUE	gi|30410794	proteasome activator complex subunit 3 isoform 1 [Homo sapiens]	29.5	5.6	2	11.4 (M:11.4)	1	6.3	120.25	1490
1491	TRUE	gi|16418375	interleukin-17F precursor [Homo sapiens]	18	10.3	1	11.4 (M:11.4)	1	14.7	63.88	1491
1493	TRUE	gi|530385715	PREDICTED: autism susceptibility gene 2 protein isoform X1 [Homo sapiens]	90	9.7	3	11.4 (M:11.4)	1	2	9.89	1493
1494	TRUE	gi|578832070	PREDICTED: cell death activator CIDE-A isoform X1 [Homo sapiens]	13.7	10.4	2	11.4 (M:11.4)	1	10	6.91	1494
1495	TRUE	gi|188536103	cryptochrome-2 isoform 2 [Homo sapiens]	60.6	9.1	3	11.4 (M:11.4)	1	2.8	57.7	1495
1497	TRUE	gi|34447231	bifunctional 3'-phosphoadenosine 5'-phosphosulfate synthase 2 isoform a [Homo sapiens]	69.5	9	2	11.4 (M:11.4)	1	2.6	71.21	1497
1498	TRUE	gi|256223453	probable ATP-dependent RNA helicase DDX20 [Homo sapiens]	92.2	6.5	1	11.4 (M:11.4)	1	1.7	77.75	1498
1499	TRUE	gi|151301127	dynein heavy chain 7, axonemal [Homo sapiens]	460.9	5.6	1	11.4 (M:11.4)	1	0.4	75.8	1499
1502	TRUE	gi|5803007	deoxyribonuclease-1-like 1 precursor [Homo sapiens]	33.9	5.4	1	11.3 (M:11.3)	1	6	4.02	1502
1504	TRUE	gi|91754185	protein AKNAD1 [Homo sapiens]	92.8	6.4	1	11.3 (M:11.3)	1	1.6	96.81	1504
1505	TRUE	gi|508772614	leukocyte immunoglobulin-like receptor subfamily B member 1 isoform 6 precursor [Homo sapiens]	49.3	5.6	10	11.3 (M:11.3)	1	3.9	123.54	1505
1506	TRUE	gi|22749329	DAN domain family member 5 precursor [Homo sapiens]	20.2	12.3	1	11.3 (M:11.3)	1	9.5	17.53	1506
1507	TRUE	gi|578803684	PREDICTED: amyotrophic lateral sclerosis 2 chromosomal region candidate gene 12 protein isoform X2 [Homo sapiens]	31	9.6	4	11.3 (M:11.3)	1	6.9	76.99	1507
1508	TRUE	gi|11545757	nuclear RNA export factor 3 [Homo sapiens]	60.1	6.3	1	11.3 (M:11.3)	1	2.8	96.7	1508
1511	TRUE	gi|578830259	PREDICTED: brain-specific angiogenesis inhibitor 1-associated protein 2 isoform X11 [Homo sapiens]	58.2	9.6	1	11.3 (M:11.3)	1	2.3	212.84	1511
1512	TRUE	gi|27883846	zinc finger protein 41 homolog [Homo sapiens]	22.8	10.5	1	11.3 (M:11.3)	1	5.1	218.96	1512
1513	TRUE	gi|71834855	prostate-specific antigen isoform 4 preproprotein [Homo sapiens]	23.7	7.9	1	11.3 (M:11.3)	1	11.9	37.23	1513
1514	TRUE	gi|284925161	glycine receptor subunit alpha-2 isoform C [Homo sapiens]	42	9.6	4	11.3 (M:11.3)	1	5.8	120.48	1514
1516	TRUE	gi|578804049	PREDICTED: enhancer of polycomb homolog 2 isoform X1 [Homo sapiens]	77.3	9.9	2	11.3 (M:11.3)	1	2.2	154.93	1516
1517	TRUE	gi|21265080	39S ribosomal protein L18, mitochondrial [Homo sapiens]	20.6	10.6	1	11.3 (M:11.3)	1	5.6	273.97	1517
1518	TRUE	gi|530380539	PREDICTED: bifunctional heparan sulfate N-deacetylase/N-sulfotransferase 1 isoform X9 [Homo sapiens]	56.5	9	1	11.3 (M:11.3)	1	2.8	109.15	1518
1519	TRUE	gi|530411463	PREDICTED: transmembrane channel-like protein 6 isoform X4 [Homo sapiens]	64.8	10	3	11.3 (M:11.3)	1	4	31.67	1519
1520	TRUE	gi|227430301	CD109 antigen isoform 2 precursor [Homo sapiens]	159.6	5.5	2	11.3 (M:11.3)	1	1.3	69.64	1520
1521	TRUE	gi|116268111	short-chain dehydrogenase/reductase family 42E member 1 [Homo sapiens]	44.3	9.2	1	11.2 (M:11.2)	1	4.8	17.77	1521
1522	TRUE	gi|578808778	PREDICTED: mitochondrial sodium/hydrogen exchanger 9B2 isoform X6 [Homo sapiens]	45.1	8.9	4	11.2 (M:11.2)	1	3.1	54.17	1522
1523	TRUE	gi|578817110	PREDICTED: uncharacterized protein C9orf84 isoform X5 [Homo sapiens]	127.7	4.8	6	11.2 (M:11.2)	1	1.3	99.01	1523
1524	TRUE	gi|4502215	arginase-2, mitochondrial precursor [Homo sapiens]	38.6	6	1	11.2 (M:11.2)	1	4.5	50.77	1524
1525	TRUE	gi|530367236	PREDICTED: zinc finger protein 513 isoform X2 [Homo sapiens]	40.2	10.9	3	11.2 (M:11.2)	1	5.1	125.8	1525
1526	TRUE	gi|578823854	PREDICTED: serine/threonine-protein kinase TAO3 isoform X4 [Homo sapiens]	101.7	7.3	3	11.2 (M:11.2)	1	1.5	180.34	1526
1527	TRUE	gi|15149465	caldesmon isoform 5 [Homo sapiens]	61.2	6.4	9	11.2 (M:11.2)	1	2.6	117.96	1527
1529	TRUE	gi|73466520	fatty aldehyde dehydrogenase isoform 1 [Homo sapiens]	57.6	9.7	1	11.2 (M:11.2)	1	3.7	12.99	1529
1530	TRUE	gi|89276769	mitogen-activated protein kinase 4 [Homo sapiens]	65.9	5.1	1	11.2 (M:11.2)	1	3.1	137.3	1530
1531	TRUE	gi|530416403	PREDICTED: NACHT, LRR and PYD domains-containing protein 9 isoform X1 [Homo sapiens]	102.4	6.4	2	11.2 (M:11.2)	1	1.3	104.11	1531
1532	TRUE	gi|384367993	COP9 signalosome complex subunit 4 isoform 2 [Homo sapiens]	40.2	6.5	2	11.2 (M:11.2)	1	4.8	37.74	1532
1533	TRUE	gi|312222707	O(6)-methylguanine-induced apoptosis 2 isoform 3 [Homo sapiens]	26.7	10.3	4	11.2 (M:11.2)	1	7	34.12	1533
1534	TRUE	gi|283837894	zinc finger MYM-type protein 3 isoform 2 [Homo sapiens]	151	6	2	11.2 (M:11.2)	1	1	66.09	1534
1535	TRUE	gi|312032471	liprin-beta-1 isoform 3 [Homo sapiens]	96.9	6.1	2	11.2 (M:11.2)	1	1	42.07	1535
1536	TRUE	gi|578823589	PREDICTED: ras association domain-containing protein 3 isoform X1 [Homo sapiens]	26.3	8.8	2	11.2 (M:11.2)	1	4.8	176.8	1536
1537	TRUE	gi|530421195	PREDICTED: cAMP-dependent protein kinase catalytic subunit PRKX isoform X2 [Homo sapiens]	36.4	6.7	2	11.2 (M:11.2)	1	3.1	238.34	1537
1538	TRUE	gi|38683855	pentatricopeptide repeat domain-containing protein 3, mitochondrial precursor [Homo sapiens]	78.5	6	1	11.2 (M:11.2)	1	2	154.5	1538
1539	TRUE	gi|544711270	zinc finger protein 341 isoform 3 [Homo sapiens]	83.5	10.3	3	11.2 (M:11.2)	1	2.2	144.68	1539
1541	TRUE	gi|578833194	PREDICTED: zinc finger protein 844 isoform X3 [Homo sapiens]	58.8	10.4	2	11.1 (M:11.1)	1	3.5	76.9	1541
1542	TRUE	gi|578795329	PREDICTED: uncharacterized protein LOC102723865 [Homo sapiens]	24.3	12.6	1	11.1 (M:11.1)	1	4.7	172.95	1542
1543	TRUE	gi|40548389	dickkopf-related protein 3 precursor [Homo sapiens]	38.4	4.4	2	11.1 (M:11.1)	1	7.4	30.23	1543
1544	TRUE	gi|530379724	PREDICTED: centrosomal protein of 120 kDa isoform X2 [Homo sapiens]	107.6	5.7	3	11.1 (M:11.1)	1	2.9	18.5	1544
1545	TRUE	gi|530388077	PREDICTED: dedicator of cytokinesis protein 5 isoform X2 [Homo sapiens]	119.2	7.9	4	11.1 (M:11.1)	1	1.5	2.66	1545
1546	TRUE	gi|530399608	PREDICTED: microspherule protein 1 isoform X2 [Homo sapiens]	42.5	9.7	3	11.1 (M:11.1)	1	5.6	142.87	1546
1547	TRUE	gi|20070349	vacuole membrane protein 1 [Homo sapiens]	46.2	6.5	1	11.1 (M:11.1)	1	4.4	100.79	1547
1548	TRUE	gi|333033771	zinc finger protein 497 [Homo sapiens]	54.7	11	1	11.1 (M:11.1)	1	3	154.75	1548
1549	TRUE	gi|223633890	protein shisa-7 precursor [Homo sapiens]	56.2	11.1	1	11.1 (M:11.1)	1	3.5	0.36	1549
1550	TRUE	gi|530374589	PREDICTED: phospholipid scramblase family member 5 isoform X1 [Homo sapiens]	28.7	5.1	2	11.1 (M:11.1)	1	8.9	4.22	1550
1551	TRUE	gi|121114304	receptor-type tyrosine-protein kinase FLT3 [Homo sapiens]	112.8	5.4	1	11.1 (M:11.1)	1	1.1	24.71	1551
1552	TRUE	gi|4758078	tyrosine-protein kinase CSK [Homo sapiens]	50.7	6.7	1	11.1 (M:11.1)	1	2.4	92.35	1552
1554	TRUE	gi|578810822	PREDICTED: HMG domain-containing protein 3 isoform X3 [Homo sapiens]	109.9	6.3	4	11.1 (M:11.1)	1	1.9	87.24	1554
1555	TRUE	gi|54234057	alpha-2,8-sialyltransferase 8F precursor [Homo sapiens]	44.8	9.9	1	11.1 (M:11.1)	1	7.8	33.19	1555
1556	TRUE	gi|90963001	uncharacterized protein CXorf22 [Homo sapiens]	110.3	9.3	1	11.1 (M:11.1)	1	1.4	58.78	1556
1557	TRUE	gi|559098413	E3 ubiquitin-protein ligase HECW1 isoform b [Homo sapiens]	175.6	5.2	6	11.1 (M:11.1)	1	0.9	100.69	1557
1559	TRUE	gi|48717285	spermatogenesis-associated protein 31D1 [Homo sapiens]	175.5	10	1	11.0 (M:11.0)	1	1.1	88.98	1559
1560	TRUE	gi|30425428	probable E3 ubiquitin-protein ligase DTX3 isoform a [Homo sapiens]	38	10	1	11.0 (M:11.0)	1	4.6	42.29	1560
1561	TRUE	gi|4502819	muscarinic acetylcholine receptor M3 [Homo sapiens]	66.1	10	1	11.0 (M:11.0)	1	3.1	151.26	1561
1563	TRUE	gi|5729769	calcium-activated chloride channel regulator 2 precursor [Homo sapiens]	103.9	6.6	1	11.0 (M:11.0)	1	1.6	159.93	1563
1564	TRUE	gi|195927017	membrane-associated phosphatidylinositol transfer protein 1 isoform b [Homo sapiens]	134.7	5.6	2	11.0 (M:11.0)	1	1	25.24	1564
1565	TRUE	gi|21040235	cyclin-dependent kinase 15 isoform 3 [Homo sapiens]	43.5	7.2	4	11.0 (M:11.0)	1	4.9	45.87	1565
1566	TRUE	gi|33188463	28S ribosomal protein S9, mitochondrial [Homo sapiens]	45.8	10.1	1	11.0 (M:11.0)	1	3.5	188.45	1566
1567	TRUE	gi|19923609	protein Jade-1 isoform 2 [Homo sapiens]	58.3	5.3	5	11.0 (M:11.0)	1	2.2	62.79	1567
1568	TRUE	gi|374088176	neuroblastoma breakpoint family member 3 isoform 3 [Homo sapiens]	65.1	4.2	4	11.0 (M:11.0)	1	2.3	11.91	1568
1569	TRUE	gi|578819249	PREDICTED: myoferlin isoform X3 [Homo sapiens]	221.1	5.9	5	11.0 (M:11.0)	1	1.5	83.52	1569
1572	TRUE	gi|578805707	PREDICTED: serine/threonine-protein kinase Nek10 isoform X5 [Homo sapiens]	132	6.4	1	11.0 (M:11.0)	1	1.4	165.9	1572
1573	TRUE	gi|578819062	PREDICTED: phosphatidate phosphatase PPAPDC1A isoform X5 [Homo sapiens]	21.5	9.8	5	11.0 (M:11.0)	1	3.6	281.98	1573
1576	TRUE	gi|14249682	ubiquitin-like protein 7 isoform a [Homo sapiens]	40.5	4.7	2	10.9 (M:10.9)	1	5.3	115.07	1576
1577	TRUE	gi|217416372	coiled-coil domain-containing protein 142 [Homo sapiens]	80.9	6.8	1	10.9 (M:10.9)	1	2.7	114.61	1577
1578	TRUE	gi|7656861	disintegrin and metalloproteinase domain-containing protein 18 isoform 1 preproprotein [Homo sapiens]	82.8	7.8	1	10.9 (M:10.9)	1	1.8	28.32	1578
1579	TRUE	gi|578805476	PREDICTED: ubiquitin-conjugating enzyme E2 variant 1-like [Homo sapiens]	13.6	9.4	1	10.9 (M:10.9)	1	10.1	115.98	1579
1580	TRUE	gi|223633947	zinc finger CCHC domain-containing protein 24 [Homo sapiens]	26.9	9.9	1	10.9 (M:10.9)	1	7.1	110.4	1580
1581	TRUE	gi|224493972	thioredoxin domain-containing protein 5 isoform 3 [Homo sapiens]	36.2	5.2	2	10.9 (M:10.9)	1	3.1	236	1581
1582	TRUE	gi|509155833	polycystic kidney disease protein 1-like 2 isoform d [Homo sapiens]	197.3	6	2	10.9 (M:10.9)	1	0.6	69.5	1582
1584	TRUE	gi|37693993	nucleoside diphosphate kinase 3 precursor [Homo sapiens]	19	9.1	1	10.9 (M:10.9)	1	5.3	224.89	1584
1585	TRUE	gi|4502199	amphiregulin preproprotein [Homo sapiens]	27.9	7.8	1	10.9 (M:10.9)	1	6.7	136.69	1585
1586	TRUE	gi|224586910	zinc finger protein 679 [Homo sapiens]	47.1	10.2	1	10.9 (M:10.9)	1	6.1	32.32	1586
1588	TRUE	gi|296011049	immunoglobulin superfamily member 10 isoform 3 [Homo sapiens]	66.7	9.8	4	10.9 (M:10.9)	1	4.3	28.07	1588
1589	TRUE	gi|578800618	PREDICTED: eukaryotic translation initiation factor 2D isoform X2 [Homo sapiens]	48.6	7.1	4	10.9 (M:10.9)	1	3	14.92	1589
1590	TRUE	gi|55749932	desmin [Homo sapiens]	53.5	5.1	1	10.9 (M:10.9)	1	3.2	112.32	1590
1591	TRUE	gi|310616728	dnaJ homolog subfamily C member 27 isoform 2 [Homo sapiens]	20.3	6.5	2	10.9 (M:10.9)	1	9.6	111.03	1591
1592	TRUE	gi|530387279	PREDICTED: WD repeat-containing protein 60 isoform X2 [Homo sapiens]	64.4	5.9	4	10.9 (M:10.9)	1	3.3	51.3	1592
1594	TRUE	gi|61969664	divergent paired-related homeobox [Homo sapiens]	21.6	10.4	1	10.9 (M:10.9)	1	4.2	123.74	1594
1595	TRUE	gi|16936520	protein Wnt-10a precursor [Homo sapiens]	46.4	11.7	1	10.9 (M:10.9)	1	3.1	62.81	1595
1596	TRUE	gi|578804249	PREDICTED: SH3 domain-containing RING finger protein 3 isoform X2 [Homo sapiens]	63.9	9.8	3	10.9 (M:10.9)	1	1.8	148.77	1596
1597	TRUE	gi|157057543	sorting nexin-18 isoform b [Homo sapiens]	68.9	5.3	1	10.9 (M:10.9)	1	1.4	114.58	1597
1598	TRUE	gi|578804191	PREDICTED: bromodomain adjacent to zinc finger domain protein 2B isoform X27 [Homo sapiens]	215.9	5.8	1	10.9 (M:10.9)	1	1.1	96.81	1598
1599	TRUE	gi|195947407	TFIIH basal transcription factor complex helicase XPD subunit isoform 2 [Homo sapiens]	46.2	9.7	3	10.9 (M:10.9)	1	4.7	60.37	1599
1600	TRUE	gi|578837866	PREDICTED: TGF-beta-activated kinase 1 and MAP3K7-binding protein 3 isoform X3 [Homo sapiens]	75	9.6	4	10.8 (M:10.8)	1	2.2	63.35	1600
1601	TRUE	gi|15451921	platelet-derived growth factor D isoform 2 precursor [Homo sapiens]	42.1	9.4	2	10.8 (M:10.8)	1	3	42.36	1601
1602	TRUE	gi|146229327	arylsulfatase A isoform b [Homo sapiens]	44.9	5.5	3	10.8 (M:10.8)	1	3.3	11.91	1602
1603	TRUE	gi|571026655	uncharacterized protein C17orf80 isoform d [Homo sapiens]	60.8	10.1	4	10.8 (M:10.8)	1	2.4	120.57	1603
1605	TRUE	gi|530415345	PREDICTED: zinc finger protein 682 isoform X2 [Homo sapiens]	36.5	10.4	4	10.8 (M:10.8)	1	3.2	42.79	1605
1606	TRUE	gi|219521893	calcium-binding and coiled-coil domain-containing protein 1 isoform 2 [Homo sapiens]	67.5	4.5	3	10.8 (M:10.8)	1	2	43.92	1606
1608	TRUE	gi|19743850	decorin isoform c precursor [Homo sapiens]	23.3	6.8	3	10.8 (M:10.8)	1	5.7	23.37	1608
1609	TRUE	gi|578796908	PREDICTED: uncharacterized protein LOC101928352 [Homo sapiens]	24.9	11.8	1	10.8 (M:10.8)	1	13	3.5	1609
1611	TRUE	gi|155030220	sister chromatid cohesion protein PDS5 homolog A isoform 3 [Homo sapiens]	69	6.7	2	10.8 (M:10.8)	1	2.3	133.23	1611
1612	TRUE	gi|28558975	mediator of RNA polymerase II transcription subunit 17 [Homo sapiens]	72.8	7.3	1	10.8 (M:10.8)	1	2.8	110.49	1612
1613	TRUE	gi|578838760	PREDICTED: brain mitochondrial carrier protein 1 isoform X8 [Homo sapiens]	24.3	10.7	1	10.8 (M:10.8)	1	8.3	155.18	1613
1614	TRUE	gi|530379837	PREDICTED: growth/differentiation factor 9 isoform X1 [Homo sapiens]	41.8	10	2	10.8 (M:10.8)	1	4.1	159.82	1614
1615	TRUE	gi|115387104	4-trimethylaminobutyraldehyde dehydrogenase [Homo sapiens]	56.3	6.2	1	10.8 (M:10.8)	1	2.5	76.61	1615
1616	TRUE	gi|55769561	zinc finger protein 182 isoform 2 [Homo sapiens]	71.5	10	2	10.8 (M:10.8)	1	2.1	163.3	1616
1618	TRUE	gi|106879210	SH2 domain-containing adapter protein B [Homo sapiens]	55	9.9	1	10.8 (M:10.8)	1	3.3	158.81	1618
1619	TRUE	gi|14277690	protein FAM65B isoform 2 [Homo sapiens]	65.7	5.1	9	10.8 (M:10.8)	1	4.7	4.03	1619
1620	TRUE	gi|393539038	tristetraprolin [Homo sapiens]	34.7	10.2	1	10.7 (M:10.7)	1	3.3	111.01	1620
1621	TRUE	gi|312261189	dynactin subunit 5 isoform 2 [Homo sapiens]	9.7	10.2	1	10.7 (M:10.7)	1	15.5	117.44	1621
1622	TRUE	gi|41327703	centromere protein S [Homo sapiens]	15.9	5.8	1	10.7 (M:10.7)	1	15.2	129.54	1622
1623	TRUE	gi|301336155	tRNA (cytosine(34)-C(5))-methyltransferase isoform 2 [Homo sapiens]	82.3	6.6	2	10.7 (M:10.7)	1	2	26.39	1623
1624	TRUE	gi|578797289	PREDICTED: mucin-19-like isoform X15 [Homo sapiens]	49.8	10.3	45	10.7 (M:10.7)	1	3.7	112.71	1624
1625	TRUE	gi|530412415	PREDICTED: cyclin-dependent kinase 12 isoform X3 [Homo sapiens]	139.4	10.1	4	10.7 (M:10.7)	1	1.9	9.76	1625
1626	TRUE	gi|578813822	PREDICTED: putative protein FAM157B-like [Homo sapiens]	27.5	12.2	1	10.7 (M:10.7)	1	6.1	14.25	1626
1628	TRUE	gi|281182822	stromal interaction molecule 2 isoform 2 precursor [Homo sapiens]	83.9	6.3	2	10.7 (M:10.7)	1	2.3	65.11	1628
1632	TRUE	gi|148727286	acyl-coenzyme A thioesterase 2, mitochondrial [Homo sapiens]	53.2	9.4	1	10.7 (M:10.7)	1	2.7	81.11	1632
1633	TRUE	gi|218156273	protein FAM111B isoform b [Homo sapiens]	81.1	9.7	2	10.7 (M:10.7)	1	1.8	25.36	1633
1634	TRUE	gi|50845382	disintegrin and metalloproteinase domain-containing protein 20 preproprotein [Homo sapiens]	87	6	1	10.7 (M:10.7)	1	1.5	8.3	1634
1636	TRUE	gi|395455064	mediator of RNA polymerase II transcription subunit 23 isoform c [Homo sapiens]	155.5	7.2	5	10.7 (M:10.7)	1	0.6	292.2	1636
1637	TRUE	gi|578804137	PREDICTED: protein unc-80 homolog isoform X8 [Homo sapiens]	278.5	6.7	11	10.7 (M:10.7)	1	0.8	64.65	1637
1638	TRUE	gi|4758366	fibroblast growth factor 13 isoform 1 [Homo sapiens]	27.5	10.5	1	10.7 (M:10.7)	1	5.7	140.23	1638
1639	TRUE	gi|530425179	PREDICTED: alpha-(1,3)-fucosyltransferase 6 isoform X3 [Homo sapiens]	41.5	9.6	4	10.7 (M:10.7)	1	2.8	14.87	1639
1640	TRUE	gi|291190766	carcinoembryonic antigen-related cell adhesion molecule 16 precursor [Homo sapiens]	45.8	5.9	1	10.6 (M:10.6)	1	3.3	138.29	1640
1641	TRUE	gi|4826876	osteomodulin precursor [Homo sapiens]	49.5	5.2	1	10.6 (M:10.6)	1	6.7	55.61	1641
1643	TRUE	gi|339418230	zinc finger protein 99 [Homo sapiens]	100.7	10.5	1	10.6 (M:10.6)	1	1.5	21.9	1643
1645	TRUE	gi|268607514	protein phosphatase 1 regulatory subunit 12B isoform f [Homo sapiens]	43.2	4.7	11	10.6 (M:10.6)	1	3.9	28.47	1645
1647	TRUE	gi|578839948	PREDICTED: gamma-tubulin complex component 5 isoform X1 [Homo sapiens]	101.3	5.5	4	10.6 (M:10.6)	1	2.5	5.61	1647
1648	TRUE	gi|578824644	PREDICTED: uncharacterized protein LOC102724147 [Homo sapiens]	38.4	11.8	1	10.6 (M:10.6)	1	3	86.61	1648
1649	TRUE	gi|50428938	ATPase ASNA1 [Homo sapiens]	38.8	4.7	1	10.6 (M:10.6)	1	3.7	171.51	1649
1650	TRUE	gi|4826669	cadherin-15 preproprotein [Homo sapiens]	88.9	4.7	1	10.6 (M:10.6)	1	1.8	67.04	1650
1651	TRUE	gi|530363476	PREDICTED: EF-hand calcium-binding domain-containing protein 7 isoform X1 [Homo sapiens]	69.1	6	3	10.6 (M:10.6)	1	2.3	104.41	1651
1652	TRUE	gi|578798047	PREDICTED: inositol hexakisphosphate and diphosphoinositol-pentakisphosphate kinase 1-like [Homo sapiens]	90.7	7	10	10.6 (M:10.6)	1	1.4	4.88	1652
1653	TRUE	gi|55749924	DEP domain-containing protein 5 isoform 2 [Homo sapiens]	63.7	7.2	13	10.6 (M:10.6)	1	2.3	5.9	1653
1654	TRUE	gi|110618244	lysine-specific demethylase 5A [Homo sapiens]	192	6.1	1	10.6 (M:10.6)	1	1.2	116.78	1654
1655	TRUE	gi|157738609	E3 ubiquitin-protein ligase HECTD3 [Homo sapiens]	97.1	5.3	1	10.6 (M:10.6)	1	1.9	92.58	1655
1656	TRUE	gi|122939165	nudC domain-containing protein 3 [Homo sapiens]	40.8	5	1	10.6 (M:10.6)	1	3.9	161.04	1656
1657	TRUE	gi|523704487	ubiquitin-like-conjugating enzyme ATG3 isoform 2 [Homo sapiens]	35.4	4.6	1	10.6 (M:10.6)	1	5.1	99.59	1657
1658	TRUE	gi|530411140	PREDICTED: zinc finger protein 207 isoform X3 [Homo sapiens]	49.6	9.5	6	10.6 (M:10.6)	1	4.1	62.33	1658
1659	TRUE	gi|578813403	PREDICTED: glycine--tRNA ligase isoform X1 [Homo sapiens]	69.9	5.7	2	10.6 (M:10.6)	1	2.8	128.35	1659
1660	TRUE	gi|530381501	PREDICTED: transcription factor E2F3 isoform X4 [Homo sapiens]	24.6	4.1	1	10.6 (M:10.6)	1	8.9	109.69	1660
1664	TRUE	gi|167614506	plastin-2 [Homo sapiens]	70.2	5.2	1	10.6 (M:10.6)	1	2.4	173.33	1664
1666	TRUE	gi|545687738	uncharacterized protein C14orf105 isoform 5 [Homo sapiens]	17	10.5	14	10.5 (M:10.5)	1	5.6	305.66	1666
1667	TRUE	gi|578826005	PREDICTED: pleckstrin homology domain-containing family H member 1 isoform X9 [Homo sapiens]	99.6	9.4	9	10.5 (M:10.5)	1	2.6	34.85	1667
1668	TRUE	gi|238624130	calcium-activated potassium channel subunit alpha-1 isoform c [Homo sapiens]	137.5	6.7	4	10.5 (M:10.5)	1	0.9	193.67	1668
1670	TRUE	gi|210147567	protein FAM194B [Homo sapiens]	81.6	4.6	1	10.5 (M:10.5)	1	2.6	42.83	1670
1671	TRUE	gi|544711150	ral GTPase-activating protein subunit beta isoform 2 [Homo sapiens]	166.4	6.3	6	10.5 (M:10.5)	1	1.1	118.35	1671
1672	TRUE	gi|51339291	sterile alpha motif domain-containing protein 9-like [Homo sapiens]	184.4	9	1	10.5 (M:10.5)	1	1.1	142.88	1672
1673	TRUE	gi|530392431	PREDICTED: zinc finger protein 37A isoform X5 [Homo sapiens]	54.9	9.8	2	10.5 (M:10.5)	1	5.3	48.31	1673
1675	TRUE	gi|39812501	transcription factor Sp8 isoform 2 [Homo sapiens]	48.6	10.2	3	10.5 (M:10.5)	1	3.5	58.67	1675
1677	TRUE	gi|289547677	zinc finger protein 668 isoform a [Homo sapiens]	67.9	10.5	3	10.5 (M:10.5)	1	4	52.43	1677
1678	TRUE	gi|4503427	dual specificity tyrosine-phosphorylation-regulated kinase 2 isoform 1 [Homo sapiens]	59.7	10.2	2	10.5 (M:10.5)	1	3.8	52.04	1678
1681	TRUE	gi|7661960	kinetochore-associated protein 1 [Homo sapiens]	250.6	5.6	1	10.5 (M:10.5)	1	0.7	80.41	1681
1683	TRUE	gi|578805877	PREDICTED: filamin-B isoform X7 [Homo sapiens]	225.9	5.6	9	10.4 (M:10.4)	1	0.6	248.03	1683
1684	TRUE	gi|557357747	ATP-dependent DNA helicase PIF1 isoform b [Homo sapiens]	77.1	11.7	1	10.4 (M:10.4)	1	1.7	16.87	1684
1685	TRUE	gi|82546830	exocyst complex component 4 isoform a [Homo sapiens]	110.4	6.1	1	10.4 (M:10.4)	1	1.2	15.8	1685
1686	TRUE	gi|578800428	PREDICTED: protein CROC-4 isoform X6 [Homo sapiens]	14.5	11	1	10.4 (M:10.4)	1	14.6	17.14	1686
1687	TRUE	gi|150170725	zinc/RING finger protein 4 precursor [Homo sapiens]	46.9	9.8	1	10.4 (M:10.4)	1	1.9	197.5	1687
1688	TRUE	gi|211938442	apolipoprotein L1 isoform c [Homo sapiens]	42.1	5.5	4	10.4 (M:10.4)	1	4.5	88.72	1688
1692	TRUE	gi|296317297	G-protein coupled receptor 64 isoform 6 precursor [Homo sapiens]	106.3	8.5	16	10.4 (M:10.4)	1	1.4	65.5	1692
1694	TRUE	gi|11345450	secretin preproprotein [Homo sapiens]	13	12	2	10.4 (M:10.4)	1	10.7	179.6	1694
1695	TRUE	gi|368711292	collagen triple helix repeat-containing protein 1 isoform 2 [Homo sapiens]	24.8	9.5	1	10.4 (M:10.4)	1	7	128.54	1695
1697	TRUE	gi|70906444	deoxyuridine 5'-triphosphate nucleotidohydrolase, mitochondrial isoform 3 [Homo sapiens]	15.4	6.2	4	10.4 (M:10.4)	1	12.8	82.25	1697
1698	TRUE	gi|4507587	CD27 antigen precursor [Homo sapiens]	29.1	9.6	1	10.4 (M:10.4)	1	10.8	11.98	1698
1701	TRUE	gi|530410472	PREDICTED: vacuolar protein sorting-associated protein 53 homolog isoform X2 [Homo sapiens]	72.4	9	4	10.4 (M:10.4)	1	4.2	92.66	1701
1702	TRUE	gi|226442893	lysine-specific demethylase 4C isoform 3 [Homo sapiens]	91.8	5.3	5	10.4 (M:10.4)	1	1.7	169.95	1702
1703	TRUE	gi|578798291	PREDICTED: histone H2A deubiquitinase MYSM1 isoform X4 [Homo sapiens]	94.9	5.3	2	10.4 (M:10.4)	1	1.2	6.42	1703
1704	TRUE	gi|530382235	PREDICTED: SAYSvFN domain-containing protein 1 isoform X1 [Homo sapiens]	13.1	4.5	2	10.4 (M:10.4)	1	24.1	20.04	1704
1705	TRUE	gi|530417182	PREDICTED: zinc finger protein 225 isoform X2 [Homo sapiens]	72.6	10.4	2	10.4 (M:10.4)	1	2.9	30.19	1705
1707	TRUE	gi|578800895	PREDICTED: melanoma inhibitory activity protein 3 isoform X3 [Homo sapiens]	209.3	4.6	3	10.4 (M:10.4)	1	0.6	113.16	1707
1708	TRUE	gi|384551656	porphobilinogen deaminase isoform 4 [Homo sapiens]	33.2	9	4	10.4 (M:10.4)	1	5.6	74.02	1708
1709	TRUE	gi|50053795	eukaryotic translation initiation factor 4B [Homo sapiens]	69.1	5.4	2	10.4 (M:10.4)	1	1.8	121.93	1709
1710	TRUE	gi|530401067	PREDICTED: ubiquitin carboxyl-terminal hydrolase 15 isoform X3 [Homo sapiens]	74.4	4.9	4	10.4 (M:10.4)	1	2.5	82.44	1710
1711	TRUE	gi|530394650	PREDICTED: SH3 and PX domain-containing protein 2A isoform X5 [Homo sapiens]	106	9.5	7	10.4 (M:10.4)	1	1.2	3.39	1711
1712	TRUE	gi|427918115	TBC1 domain family member 16 isoform d [Homo sapiens]	32.9	5.9	2	10.3 (M:10.3)	1	4.7	177.88	1712
1713	TRUE	gi|578834138	PREDICTED: serine/threonine-protein phosphatase 6 regulatory subunit 1 isoform X3 [Homo sapiens]	82.2	4.3	2	10.3 (M:10.3)	1	2.5	105.24	1713
1716	TRUE	gi|298358756	ATP synthase F(0) complex subunit C3, mitochondrial isoform B precursor [Homo sapiens]	10.6	11.3	2	10.3 (M:10.3)	1	14.3	20.25	1716
1717	TRUE	gi|8394499	ubiquitin-associated protein 1 isoform 1 [Homo sapiens]	55	4.9	3	10.3 (M:10.3)	1	2.4	174.52	1717
1719	TRUE	gi|32698704	tectonin beta-propeller repeat-containing protein 1 [Homo sapiens]	129.6	5.8	1	10.3 (M:10.3)	1	1.3	136.06	1719
1720	TRUE	gi|18087809	diphthine--ammonia ligase isoform 1 [Homo sapiens]	30.3	5.1	2	10.3 (M:10.3)	1	3	88.12	1720
1721	TRUE	gi|578822067	PREDICTED: exophilin-5 isoform X3 [Homo sapiens]	201	6.8	4	10.3 (M:10.3)	1	1.2	56.79	1721
1722	TRUE	gi|34996527	active regulator of SIRT1 [Homo sapiens]	15.4	11.5	1	10.3 (M:10.3)	1	11	161.69	1722
1724	TRUE	gi|19913416	AP-2 complex subunit alpha-1 isoform 2 [Homo sapiens]	105.3	8.7	2	10.3 (M:10.3)	1	1.8	30.01	1724
1725	TRUE	gi|119703744	desmoglein-1 preproprotein [Homo sapiens]	113.7	4.8	1	10.3 (M:10.3)	1	2.6	6.63	1725
1726	TRUE	gi|4557847	gamma-sarcoglycan [Homo sapiens]	32.3	5.6	3	10.3 (M:10.3)	1	6.2	147.25	1726
1727	TRUE	gi|111160385	UDP-GlcNAc:betaGal beta-1,3-N-acetylglucosaminyltransferase 9 precursor [Homo sapiens]	43.7	10.1	1	10.3 (M:10.3)	1	6.5	52.99	1727
1728	TRUE	gi|295424145	neuroendocrine convertase 1 isoform 3 [Homo sapiens]	49.3	5.3	3	10.3 (M:10.3)	1	2.3	270.23	1728
1729	TRUE	gi|578834042	PREDICTED: cytochrome P450 2F1 isoform X2 [Homo sapiens]	50.6	6.8	3	10.3 (M:10.3)	1	2.9	98.23	1729
1730	TRUE	gi|153792351	A disintegrin and metalloproteinase with thrombospondin motifs 8 preproprotein [Homo sapiens]	96.4	5.8	1	10.3 (M:10.3)	1	1.3	217.65	1730
1731	TRUE	gi|4506605	60S ribosomal protein L23 [Homo sapiens]	14.9	11.2	1	10.2 (M:10.2)	1	14.3	106.91	1731
1732	TRUE	gi|578815858	PREDICTED: sorting nexin-31 isoform X11 [Homo sapiens]	40.5	5.6	8	10.2 (M:10.2)	1	3.7	172.94	1732
1733	TRUE	gi|66392146	phosphorylated adapter RNA export protein [Homo sapiens]	44.4	5.1	1	10.2 (M:10.2)	1	6.6	8.05	1733
1734	TRUE	gi|578831704	PREDICTED: TANK-binding kinase 1-binding protein 1 isoform X5 [Homo sapiens]	67.6	5.5	2	10.2 (M:10.2)	1	2.4	18.66	1734
1735	TRUE	gi|578800878	PREDICTED: potassium channel subfamily T member 2 isoform X3 [Homo sapiens]	85.7	7.3	1	10.2 (M:10.2)	1	1.6	155.24	1735
1736	TRUE	gi|148727259	sodium/hydrogen exchanger 4 precursor [Homo sapiens]	89.8	9.4	1	10.2 (M:10.2)	1	1.5	195.32	1736
1737	TRUE	gi|530392193	PREDICTED: 6-phosphofructokinase type C isoform X3 [Homo sapiens]	81.7	8.5	6	10.2 (M:10.2)	1	1.6	151.99	1737
1740	TRUE	gi|578812424	PREDICTED: serine/arginine-rich splicing factor 12 isoform X1 [Homo sapiens]	19.3	12.9	2	10.2 (M:10.2)	1	5.4	42.74	1740
1743	TRUE	gi|108860697	zinc finger protein 592 [Homo sapiens]	137.4	9.3	1	10.2 (M:10.2)	1	1.2	3.82	1743
1744	TRUE	gi|57222563	cytoskeleton-associated protein 5 isoform b [Homo sapiens]	218.4	9.1	2	10.2 (M:10.2)	1	0.8	64.75	1744
1745	TRUE	gi|111038124	succinate dehydrogenase assembly factor 1, mitochondrial [Homo sapiens]	12.8	12	1	10.2 (M:10.2)	1	17.4	81.45	1745
1746	TRUE	gi|156119601	spermatogenesis- and oogenesis-specific basic helix-loop-helix-containing protein 1 isoform b [Homo sapiens]	34.5	5	4	10.2 (M:10.2)	1	7.6	26.57	1746
1749	TRUE	gi|385719224	cis-aconitate decarboxylase [Homo sapiens]	52.6	7.2	1	10.2 (M:10.2)	1	2.9	153.3	1749
1750	TRUE	gi|7662294	EPM2A-interacting protein 1 [Homo sapiens]	70.3	5.7	1	10.2 (M:10.2)	1	2.5	172.24	1750
1751	TRUE	gi|558757363	uncharacterized protein LOC101928436 [Homo sapiens]	11.5	7.7	1	10.1 (M:10.1)	1	18.6	81.91	1751
1754	TRUE	gi|14249382	alpha/beta hydrolase domain-containing protein 14B isoform 1 [Homo sapiens]	22.3	5.9	1	10.1 (M:10.1)	1	6.2	40.09	1754
1755	TRUE	gi|82880654	centrosomal protein of 112 kDa isoform b [Homo sapiens]	24.5	9.6	8	10.1 (M:10.1)	1	5.7	200.17	1755
1756	TRUE	gi|48928044	F-box only protein 8 [Homo sapiens]	37	8.7	1	10.1 (M:10.1)	1	4.4	154.71	1756
1757	TRUE	gi|47717134	dual specificity protein kinase CLK2 [Homo sapiens]	59.9	10.2	2	10.1 (M:10.1)	1	1.6	184.18	1757
1758	TRUE	gi|366392941	collagen alpha-1(XXV) chain isoform 3 [Homo sapiens]	63.3	9	3	10.1 (M:10.1)	1	2.5	11.55	1758
1759	TRUE	gi|557786131	transmembrane protein 68 isoform 3 [Homo sapiens]	15.8	6.2	1	10.1 (M:10.1)	1	12.6	87.28	1759
1761	TRUE	gi|4502163	apolipoprotein D precursor [Homo sapiens]	21.3	4.9	1	10.1 (M:10.1)	1	6.3	149.87	1761
1762	TRUE	gi|72384339	CUB domain-containing protein 2 precursor [Homo sapiens]	48.7	5.8	1	10.1 (M:10.1)	1	2.9	170.25	1762
1763	TRUE	gi|578839796	PREDICTED: disintegrin and metalloproteinase domain-containing protein 32 isoform X2 [Homo sapiens]	76.3	5.2	5	10.1 (M:10.1)	1	2.8	16.6	1763
1764	TRUE	gi|55749621	pleckstrin homology domain-containing family G member 3 [Homo sapiens]	128.2	6.3	6	10.1 (M:10.1)	1	1.2	119.98	1764
1765	TRUE	gi|8923756	interleukin-26 precursor [Homo sapiens]	19.8	10.8	1	10.1 (M:10.1)	1	12.3	104.36	1765
1766	TRUE	gi|292494919	zinc finger with UFM1-specific peptidase domain protein [Homo sapiens]	65.9	6	1	10.1 (M:10.1)	1	1.4	252.46	1766
1767	TRUE	gi|38327634	ATP-dependent RNA helicase DDX18 [Homo sapiens]	75.4	10.1	1	10.1 (M:10.1)	1	1.8	17.16	1767
1768	TRUE	gi|530417278	PREDICTED: uncharacterized aarF domain-containing protein kinase 4 isoform X1 [Homo sapiens]	69.6	9.8	1	10.1 (M:10.1)	1	2.2	150.85	1768
1769	TRUE	gi|50409856	aftiphilin isoform c [Homo sapiens]	99.3	4.3	4	10.1 (M:10.1)	1	1.9	120.08	1769
1770	TRUE	gi|351542146	synaptotagmin-13 isoform 2 [Homo sapiens]	31.3	8.9	2	10.1 (M:10.1)	1	3.9	81.79	1770
1771	TRUE	gi|376319256	glutamate receptor 3 isoform 3 precursor [Homo sapiens]	16.1	9.8	1	10.1 (M:10.1)	1	9.7	160.33	1771
1772	TRUE	gi|154816184	type 1 phosphatidylinositol 4,5-bisphosphate 4-phosphatase isoform 2 [Homo sapiens]	29.4	10.8	2	10.1 (M:10.1)	1	3.6	43.69	1772
1773	TRUE	gi|578804102	PREDICTED: glutaminase kidney isoform, mitochondrial isoform X5 [Homo sapiens]	72.4	9.7	1	10.1 (M:10.1)	1	1.5	234.61	1773
1774	TRUE	gi|50593027	ethylmalonyl-CoA decarboxylase isoform 2 [Homo sapiens]	15.9	10	4	10.0 (M:10.0)	1	17.2	27.56	1774
1776	TRUE	gi|281306840	transmembrane and immunoglobulin domain-containing protein 2 isoform 2 precursor [Homo sapiens]	30.3	10.3	2	10.0 (M:10.0)	1	6.8	107.32	1776
1777	TRUE	gi|530366073	PREDICTED: solute carrier family 35 member F3 isoform X1 [Homo sapiens]	46.8	10.4	2	10.0 (M:10.0)	1	2.6	3.04	1777
1778	TRUE	gi|149588791	retinoic acid receptor responder protein 3 [Homo sapiens]	18.2	9.6	1	10.0 (M:10.0)	1	7.9	34.55	1778
1779	TRUE	gi|54607080	carboxypeptidase B preproprotein [Homo sapiens]	47.3	6.2	1	10.0 (M:10.0)	1	2.4	111.97	1779
1780	TRUE	gi|11038659	A disintegrin and metalloproteinase with thrombospondin motifs 2 isoform 2 preproprotein [Homo sapiens]	61.7	6.2	1	10.0 (M:10.0)	1	3.5	16.13	1780
1781	TRUE	gi|126362955	sodium channel protein type 3 subunit alpha isoform 3 [Homo sapiens]	221.3	5.5	3	10.0 (M:10.0)	1	1	2.11	1781
1782	TRUE	gi|578833811	PREDICTED: binder of sperm protein homolog 1 isoform X2 [Homo sapiens]	15.3	8.9	3	10.0 (M:10.0)	1	13.1	105.22	1782
1783	TRUE	gi|390608669	prohibitin-2 isoform 3 [Homo sapiens]	29	10.4	2	10.0 (M:10.0)	1	6.9	2.06	1783
1784	TRUE	gi|38327649	zona pellucida sperm-binding protein 3 isoform 2 [Homo sapiens]	41.2	5.7	2	10.0 (M:10.0)	1	7.2	40.88	1784
1786	TRUE	gi|4557691	kell blood group glycoprotein [Homo sapiens]	82.8	9.1	2	10.0 (M:10.0)	1	1.4	114.09	1786
1787	TRUE	gi|42475534	calsyntenin-3 precursor [Homo sapiens]	106	5.1	2	10.0 (M:10.0)	1	1.5	66.39	1787
1788	TRUE	gi|323276586	NADH dehydrogenase [ubiquinone] 1 subunit C2, isoform 2 isoform 2 [Homo sapiens]	13.4	9.3	1	10.0 (M:10.0)	1	22.8	90.54	1788
1789	TRUE	gi|281485547	putative polypeptide N-acetylgalactosaminyltransferase-like protein 5 [Homo sapiens]	51.4	9.6	1	10.0 (M:10.0)	1	3.6	42.01	1789
1790	TRUE	gi|11141889	protein salvador homolog 1 [Homo sapiens]	44.6	9.5	1	10.0 (M:10.0)	1	2.1	261.22	1790
1791	TRUE	gi|45387953	BTB/POZ domain-containing protein KCTD18 [Homo sapiens]	46.7	9.9	1	10.0 (M:10.0)	1	2.1	200.95	1791
1792	TRUE	gi|20544145	casein kinase I isoform delta isoform 2 [Homo sapiens]	46.8	10.2	5	10.0 (M:10.0)	1	2.7	72.59	1792
1793	TRUE	gi|332634960	uncharacterized protein C7orf72 [Homo sapiens]	49.6	9.3	1	10.0 (M:10.0)	1	3	99.68	1793
