# Supplementary material for: Exploration of key factors in Gingival Crevicular fluids from patients undergoing Periodontally Accelerated Osteogenic Orthodontics (PAOO) using proteome analysis
Source: BMC Oral Health. 2023 Nov 27;23:934. doi: 10.1186/s12903-023-03606-7 (PMC10683118; doi:10.1186/s12903-023-03606-7)
Supplement: Supplementary file 9 — Supplementary Material 9 [file 12903_2023_3606_MOESM9_ESM.xlsx]

## Sheet: down
		Table title	Supplementary table 2: the control area
		Table legend	Original statistical data in Table 1 shows the expressed proteins in the gingival crevicular fluid (GCF) of the control area at T1, T2 and T4 time points. down: original data of the control area.
Row	OK	Accession	Protein	MW [kDa]	pI	Similar Proteins	Scores	Peptides	SC	RMS90 [ppm]	Rank	Median(T4down:T1down)	CV [%](T4down:T1down)	Median(T2down:T1down)	CV [%](T2down:T1down)
1409	TRUE	gi|530402160	PREDICTED: spindle and kinetochore-associated protein 3 isoform X1 [Homo sapiens]	36.9	5	3	11.4 (M:11.4)	1	4.8	26.15	1409			28.15	0
1651	TRUE	gi|530421646	PREDICTED: mediator of RNA polymerase II transcription subunit 14 isoform X3 [Homo sapiens]	148.5	9.7	4	10.3 (M:10.3)	1	0.7	160.57	1651	0.34	0	17.44	0
212	TRUE	gi|530360520	PREDICTED: serine/threonine-protein kinase mTOR isoform X2 [Homo sapiens]	263.7	6.8	2	40.5 (M:40.5)	3	1.2	181.63	212	1.03	0	14.16	0
657	TRUE	gi|530362445	PREDICTED: DBIRD complex subunit ZNF326 isoform X1 [Homo sapiens]	43.1	4.7	2	24.6 (M:24.6)	1	6.9	82.87	657			10.84	0
668	TRUE	gi|574284911	BTB/POZ domain-containing protein 7 isoform 3 [Homo sapiens]	85.5	8	2	24.4 (M:24.4)	1	4.7	47.22	668	6.56	0	9.19	0
1622	TRUE	gi|530370758	PREDICTED: sodium channel protein type 2 subunit alpha isoform X7 [Homo sapiens]	144.8	5	5	10.4 (M:10.4)	1	1.2	199.27	1622	0.64	0	9.17	0
556	TRUE	gi|578838748	PREDICTED: probable global transcription activator SNF2L1 isoform X5 [Homo sapiens]	121.1	9	5	26.7 (M:26.7)	2	2.2	145.01	556			8.01	0
94	TRUE	gi|544583486	E3 ubiquitin-protein ligase UBR5 isoform 2 [Homo sapiens]	309	5.5	7	53.1 (M:53.1)	3	2.4	98.75	94	0.46	0	7.9	0
1413	TRUE	gi|283837894	zinc finger MYM-type protein 3 isoform 2 [Homo sapiens]	151	6	2	11.4 (M:11.4)	1	0.8	226.81	1413	0.46	0	7.9	0
1271	TRUE	gi|4885399	structural maintenance of chromosomes protein 3 [Homo sapiens]	141.5	6.8	1	12.2 (M:12.2)	1	0.9	17.27	1271			7.9	0
77	TRUE	gi|118572606	hemicentin-1 precursor [Homo sapiens]	613	6.1	1	56.1 (M:56.1)	3	1.3	46.42	77			6.26	0
745	TRUE	gi|226246608	putative RNA polymerase II subunit B1 CTD phosphatase RPAP2 [Homo sapiens]	69.5	8.8	3	22.9 (M:22.9)	2	3.9	92.2	745	1.51	0	6.04	0
612	TRUE	gi|4885323	prosaposin receptor GPR37 precursor [Homo sapiens]	67.1	9.9	1	25.6 (M:25.6)	1	3.8	141.39	612	1.22	0	5.84	0
101	TRUE	gi|578802328	PREDICTED: tetratricopeptide repeat protein 13 isoform X7 [Homo sapiens]	57.4	9.3	8	51.9 (M:51.9)	3	10.8	154.92	101	2.05	0	5.78	0
1121	TRUE	gi|578814789	PREDICTED: semaphorin-3E isoform X1 [Homo sapiens]	66.2	6.5	3	13.4 (M:13.4)	1	2.2	190.33	1121			4.96	0
1481	TRUE	gi|578822233	PREDICTED: NADPH oxidase 4 isoform X5 [Homo sapiens]	59.9	10	8	11.0 (M:11.0)	1	1	288.5	1481	1.49	0	4.69	0
10	TRUE	gi|24430190	keratin, type I cytoskeletal 15 [Homo sapiens]	49.2	4.6	6	337.7 (M:337.7)	1	14	175.34	10	1.55	0	4.68	0
790	TRUE	gi|578810352	PREDICTED: regulator of G-protein signaling 7-binding protein isoform X2 [Homo sapiens]	22.7	7.9	3	22.2 (M:22.2)	1	13.2	188.49	790	2.56	0	4.25	0
201	TRUE	gi|578802946	PREDICTED: ATPase family AAA domain-containing protein 2B isoform X1 [Homo sapiens]	166.4	6.5	6	41.2 (M:41.2)	1	2.4	125.04	201	0.92	0	4.19	0
293	TRUE	gi|111378393	sodium channel protein type 7 subunit alpha [Homo sapiens]	193.4	9.1	1	35.8 (M:35.8)	1	1.4	119.5	293			4.16	0
356	TRUE	gi|530416942	PREDICTED: pleckstrin homology domain-containing family A member 4 isoform X3 [Homo sapiens]	65.5	10.7	6	32.8 (M:32.8)	3	7.4	187.63	356	0.66	30.9	4.13	0
1162	TRUE	gi|25121980	protein dispatched homolog 2 [Homo sapiens]	151.9	9.3	1	13.0 (M:13.0)	1	0.6	201.17	1162			4.13	0
1250	TRUE	gi|578841102	PREDICTED: RNA-binding protein 6-like isoform X5 [Homo sapiens]	98.1	10.4	2	12.4 (M:12.4)	1	0.8	221.55	1250			4.13	0
250	TRUE	gi|578819987	PREDICTED: disks large homolog 5 isoform X3 [Homo sapiens]	176.9	6.5	5	38.0 (M:38.0)	2	1.6	122.86	250			4.1	0
733	TRUE	gi|530367723	PREDICTED: HEAT repeat-containing protein 5B isoform X1 [Homo sapiens]	203.3	6.7	4	23.1 (M:23.1)	1	1.4	21.26	733			4.04	0
120	TRUE	gi|112382252	spectrin beta chain, non-erythrocytic 1 isoform 2 [Homo sapiens]	251.2	5.3	3	49.3 (M:49.3)	2	1.9	85.31	120	0.88	0	3.94	0
306	TRUE	gi|194595482	guanylate cyclase soluble subunit alpha-3 isoform D [Homo sapiens]	70.1	7.8	2	35.1 (M:35.1)	2	5.6	183.14	306	0.88	0	3.94	0
7	TRUE	gi|119395754	keratin, type II cytoskeletal 5 [Homo sapiens]	62.3	8.6	1	385.2 (M:385.2)	4	17.3	94.84	7	0.46	12.37	3.63	71.17
35	TRUE	gi|66346695	fibrillin-2 precursor [Homo sapiens]	314.6	4.6	1	83.7 (M:83.7)	5	2	138.62	35	1.53	38.07	3.53	7.35
105	TRUE	gi|34878777	E3 ubiquitin-protein ligase BRE1A [Homo sapiens]	113.6	5.6	1	51.4 (M:51.4)	4	6.4	145.85	105	1.17	0	3.32	0
40	TRUE	gi|226530355	zinc finger protein 737 [Homo sapiens]	61.9	10.3	19	78.7 (M:78.7)	6	9.3	61.72	40			3.24	0
238	TRUE	gi|70780355	ankyrin-1 isoform 2 [Homo sapiens]	188.9	6.2	6	38.6 (M:38.6)	2	1.4	248.25	238	1.76	0	3.16	0
1222	TRUE	gi|4758974	persephin precursor [Homo sapiens]	16.6	11.5	1	12.5 (M:12.5)	1	7.1	198.93	1222	0.39	0	3.15	0
479	TRUE	gi|578826096	PREDICTED: putative dehydrogenase/reductase SDR family member 4-like 2 isoform X1 [Homo sapiens]	26.3	10.7	1	28.0 (M:28.0)	1	10.2	148.68	479			3.09	0
528	TRUE	gi|530417873	PREDICTED: gametocyte-specific factor 1-like isoform X1 [Homo sapiens]	11.9	9.1	3	27.1 (M:27.1)	1	20.4	147.66	528	0.79	0	2.92	0
667	TRUE	gi|578799447	PREDICTED: ligand-dependent nuclear receptor-interacting factor 1 isoform X2 [Homo sapiens]	69.2	10.3	3	24.4 (M:24.4)	1	4.2	176.83	667	0.79	0	2.92	0
53	TRUE	gi|94536866	zymogen granule protein 16 homolog B precursor [Homo sapiens]	22.7	7.6	1	68.1 (M:68.1)	2	14.4	98.53	53	2.33	0	2.74	0
1330	TRUE	gi|33667109	dehydrogenase/reductase SDR family member 2, mitochondrial isoform 1 [Homo sapiens]	31.5	11.5	1	11.8 (M:11.8)	1	4.7	145.43	1330	2.01	0	2.67	0
208	TRUE	gi|45827734	cornifin-A [Homo sapiens]	9.9	10.3	2	40.7 (M:40.7)	1	15.7	29.31	208	0.9	0	2.67	0
1109	TRUE	gi|578839185	PREDICTED: gamma-glutamyltranspeptidase 2-like isoform X10 [Homo sapiens]	53.8	6.4	1	13.5 (M:13.5)	1	2.6	32.93	1109			2.64	0
15	TRUE	gi|4502101	annexin A1 [Homo sapiens]	38.7	6.7	1	234.0 (M:234.0)	7	27.2	57.82	15	2.22	104.73	2.63	93.07
1242	TRUE	gi|38679971	acetyl-CoA carboxylase 1 isoform 3 [Homo sapiens]	259.5	6.1	5	12.4 (M:12.4)	1	0.4	254.06	1242	0.86	0	2.58	0
303	TRUE	gi|33350932	cytoplasmic dynein 1 heavy chain 1 [Homo sapiens]	532.1	6	1	35.1 (M:35.1)	2	0.6	79.12	303			2.42	0
324	TRUE	gi|4502353	transcription regulator protein BACH1 [Homo sapiens]	81.9	4.8	1	34.6 (M:34.6)	2	3.7	194.28	324	0.64	0	2.4	0
219	TRUE	gi|530424400	PREDICTED: polyamine-modulated factor 1-binding protein 1 isoform X2 [Homo sapiens]	94.2	5.6	4	39.6 (M:39.6)	2	5.1	102.96	219	1.46	0	2.39	0
483	TRUE	gi|59806363	uncharacterized protein KIAA0408 [Homo sapiens]	79.1	9.6	1	27.9 (M:27.9)	1	3.7	123.27	483			2.32	0
889	TRUE	gi|578846041	PREDICTED: putative L-type amino acid transporter 1-like protein MLAS-like [Homo sapiens]	23.1	8.9	1	18.1 (M:18.1)	1	2.7	311.96	889	3.75	0	2.3	0
1572	TRUE	gi|530391071	PREDICTED: heterogeneous nuclear ribonucleoprotein K isoform X7 [Homo sapiens]	48.5	5.6	4	10.6 (M:10.6)	1	5.2	63.02	1572			2.24	0
825	TRUE	gi|188497705	BRCA1-associated protein [Homo sapiens]	67.3	5.6	2	21.3 (M:21.3)	1	2.5	171.75	825	0.39	0	2.21	0
255	TRUE	gi|530389965	PREDICTED: centlein isoform X1 [Homo sapiens]	162	8.8	5	37.9 (M:37.9)	3	2.6	105.8	255	1.15	55.25	2.15	86.23
25	TRUE	gi|332164781	pyruvate kinase PKM isoform f [Homo sapiens]	58.5	8.7	8	119.1 (M:119.1)	4	9.9	120.82	25	0.45	16.33	2.15	39.88
890	TRUE	gi|530383379	PREDICTED: parkin coregulated gene protein isoform X3 [Homo sapiens]	24	10	7	18.0 (M:18.0)	1	3.3	319.55	890	2.84	0	2.08	0
32	TRUE	gi|312433998	lactotransferrin isoform 2 [Homo sapiens]	73.1	9.3	2	100.4 (M:100.4)	3	5.4	16.11	32	0.43	0	2.01	0
3	TRUE	gi|131412225	keratin, type I cytoskeletal 13 isoform a [Homo sapiens]	49.5	4.8	5	661.4 (M:661.4)	15	34.7	154.65	3	0.69	42.42	2	67.65
360	TRUE	gi|4503117	cystatin-B [Homo sapiens]	11.1	7.9	1	32.7 (M:32.7)	1	12.2	22.26	360	0.39	0	2	0
776	TRUE	gi|93102379	low-density lipoprotein receptor-related protein 1B precursor [Homo sapiens]	515.2	5	1	22.3 (M:22.3)	1	0.7	97.18	776			1.97	0
897	TRUE	gi|16418357	ankyrin repeat domain-containing protein 40 [Homo sapiens]	41.1	4.7	1	17.8 (M:17.8)	1	2.7	248.79	897	0.73	0	1.96	0
609	TRUE	gi|530400550	PREDICTED: kinesin-like protein KIF21A isoform X9 [Homo sapiens]	179.8	6.1	17	25.7 (M:25.7)	1	1.5	71.95	609	0.95	0	1.95	0
1425	TRUE	gi|34101286	zinc finger RNA-binding protein [Homo sapiens]	116.9	9.8	1	11.3 (M:11.3)	1	1.4	82.99	1425	0.95	0	1.95	0
999	TRUE	gi|578799689	PREDICTED: transcription elongation factor A protein 3 isoform X4 [Homo sapiens]	35	10.2	5	15.0 (M:15.0)	1	4.5	71.91	999	0.68	0	1.92	0
1581	TRUE	gi|578812850	PREDICTED: brefeldin A-inhibited guanine nucleotide-exchange protein 3 isoform X1 [Homo sapiens]	232.7	5.4	2	10.6 (M:10.6)	1	0.6	108.1	1581	0.51	0	1.89	0
455	TRUE	gi|148596974	tyrosine-protein kinase TXK [Homo sapiens]	61.2	9.1	1	28.8 (M:28.8)	2	6.5	150.98	455	0.34	0	1.88	171.26
93	TRUE	gi|578826753	PREDICTED: MAX gene-associated protein isoform X16 [Homo sapiens]	290.2	8.7	10	53.1 (M:53.1)	2	2.6	76.05	93			1.85	0
1558	TRUE	gi|21493045	A-kinase anchor protein 6 [Homo sapiens]	256.6	4.8	2	10.7 (M:10.7)	1	0.4	5.9	1558	1.44	0	1.82	0
547	TRUE	gi|189181724	proteoglycan 4 isoform D precursor [Homo sapiens]	136.5	10.1	6	26.8 (M:26.8)	2	1.4	186.66	547	1.04	0	1.77	0
619	TRUE	gi|38201706	sterile alpha motif domain-containing protein 9 [Homo sapiens]	184.2	8.7	1	25.5 (M:25.5)	2	2.1	100	619	1.09	0	1.76	0
1341	TRUE	gi|171906611	signal-regulatory protein beta-2 isoform 1 precursor [Homo sapiens]	36.9	5.4	2	11.8 (M:11.8)	1	3.8	52.03	1341	1.08	0	1.76	0
203	TRUE	gi|83582817	small proline-rich protein 2E [Homo sapiens]	7.8	10.6	5	41.0 (M:41.0)	1	18.1	28.56	203	1.02	0	1.76	0
286	TRUE	gi|578803629	PREDICTED: collagen alpha-4(IV) chain isoform X9 [Homo sapiens]	135	10.1	8	36.0 (M:36.0)	2	3.8	176.26	286	7.48	0	1.74	0
488	TRUE	gi|238624122	trafficking protein particle complex subunit 9 isoform a [Homo sapiens]	139.3	6.9	3	27.9 (M:27.9)	1	2.7	130.03	488	2.97	0	1.74	0
1197	TRUE	gi|530415811	PREDICTED: zinc finger protein 569 isoform X2 [Homo sapiens]	60.4	10.3	3	12.7 (M:12.7)	1	4	11.73	1197	2.97	0	1.74	0
620	TRUE	gi|4506509	regulator of G-protein signaling 12 isoform 2 [Homo sapiens]	149.5	8	4	25.5 (M:25.5)	1	2.3	176.28	620	1.47	0	1.74	0
1169	TRUE	gi|530419282	PREDICTED: glycerol-3-phosphate transporter isoform X4 [Homo sapiens]	45.6	9.7	2	12.9 (M:12.9)	1	2.6	24.65	1169	0.47	0	1.73	0
22	TRUE	gi|4503571	alpha-enolase isoform 1 [Homo sapiens]	47.1	7.7	7	146.5 (M:146.5)	5	16.6	102.93	22	0.67	33.45	1.72	51.45
685	TRUE	gi|578836729	PREDICTED: germinal-center associated nuclear protein isoform X6 [Homo sapiens]	165.4	5.4	2	24.1 (M:24.1)	2	2.4	135.93	685			1.69	0
109	TRUE	gi|82830440	Fanconi anemia group I protein isoform 2 [Homo sapiens]	142.5	6.3	2	51.0 (M:51.0)	3	3.3	69.34	109	1.85	0	1.67	0
178	TRUE	gi|34222391	zinc finger protein 605 isoform 1 [Homo sapiens]	74.3	10.4	17	43.0 (M:43.0)	4	9	86.09	178	0.8	0	1.64	0
1064	TRUE	gi|530394650	PREDICTED: SH3 and PX domain-containing protein 2A isoform X5 [Homo sapiens]	106	9.5	7	13.9 (M:13.9)	1	1.3	37.39	1064	0.8	0	1.64	0
315	TRUE	gi|53692193	scm-like with four MBT domains protein 1 [Homo sapiens]	98.1	5.8	1	34.8 (M:34.8)	1	4.5	44.99	315			1.64	0
582	TRUE	gi|14210504	AP-1 complex subunit mu-1 isoform 2 [Homo sapiens]	48.6	7	4	26.1 (M:26.1)	2	6.4	113.02	582			1.64	0
504	TRUE	gi|145309326	laminin subunit gamma-1 precursor [Homo sapiens]	177.5	4.9	1	27.6 (M:27.6)	2	1.6	92.6	504	1.02	0	1.63	0
617	TRUE	gi|530398338	PREDICTED: alpha-tectorin isoform X1 [Homo sapiens]	238.8	5.1	2	25.6 (M:25.6)	1	1.3	96.19	617			1.63	0
1702	TRUE	gi|557948052	protein aurora borealis isoform 3 [Homo sapiens]	53.4	4.6	4	10.0 (M:10.0)	1	2.2	190.79	1702	0.43	0	1.62	0
364	TRUE	gi|118600977	C3 and PZP-like alpha-2-macroglobulin domain-containing protein 8 [Homo sapiens]	211.2	6.2	1	32.4 (M:32.4)	1	1.8	151.03	364	0.69	0	1.61	0
97	TRUE	gi|4505821	prolactin-inducible protein precursor [Homo sapiens]	16.6	9.3	1	52.4 (M:52.4)	2	18.5	133.43	97	0.55	0	1.61	0
460	TRUE	gi|21361802	LIM domain only protein 3 isoform 1 [Homo sapiens]	16.6	9.9	7	28.6 (M:28.6)	2	26.2	75.93	460			1.61	0
18	TRUE	gi|331999954	keratin, type II cytoskeletal 4 [Homo sapiens]	56.1	6.2	2	179.5 (M:179.5)	6	10.2	39.53	18	0.69	18.18	1.59	54.27
1511	TRUE	gi|530425689	PREDICTED: monoacylglycerol lipase ABHD12 isoform X3 [Homo sapiens]	29.5	6.5	2	10.9 (M:10.9)	1	3	270.98	1511			1.58	0
47	TRUE	gi|55770834	centromere protein F [Homo sapiens]	357.3	4.9	1	71.9 (M:71.9)	3	1.9	47.48	47	1.5	63.88	1.57	0
284	TRUE	gi|578835246	PREDICTED: uncharacterized protein LOC102723569 isoform X1 [Homo sapiens]	28.7	10.2	2	36.1 (M:36.1)	1	15.3	59.64	284	0.37	0	1.53	0
802	TRUE	gi|30089960	serine/threonine-protein kinase MRCK alpha isoform A [Homo sapiens]	186	5.9	12	21.8 (M:21.8)	2	2.1	44.73	802	0.37	0	1.53	0.17
589	TRUE	gi|4507183	speckle-type POZ protein [Homo sapiens]	42.1	5.5	2	26.0 (M:26.0)	1	7.8	161.33	589	1.45	0	1.52	0
1647	TRUE	gi|578823928	PREDICTED: stabilin-2 isoform X1 [Homo sapiens]	243.6	6.1	2	10.3 (M:10.3)	1	0.6	164.95	1647			1.51	0
193	TRUE	gi|28269693	xylosyltransferase 1 precursor [Homo sapiens]	107.5	10	1	41.8 (M:41.8)	3	5.3	160.55	193	0.48	0	1.47	0
283	TRUE	gi|142976783	PDZ domain-containing RING finger protein 4 isoform 2 [Homo sapiens]	89	5	2	36.1 (M:36.1)	2	3.2	114.27	283	1.4	0	1.42	0
558	TRUE	gi|237820624	pleckstrin homology domain-containing family N member 1 isoform b [Homo sapiens]	62.6	9.4	3	26.7 (M:26.7)	1	5	139.9	558	0.67	0	1.36	0
769	TRUE	gi|530421243	PREDICTED: cyclin-dependent kinase-like 5 isoform X2 [Homo sapiens]	110	10.1	3	22.4 (M:22.4)	1	3	172.07	769	0.82	0	1.35	0
1260	TRUE	gi|578809939	PREDICTED: 5'-AMP-activated protein kinase catalytic subunit alpha-1 isoform X1 [Homo sapiens]	52.4	5.8	3	12.3 (M:12.3)	1	2.2	144.15	1260			1.34	0
912	TRUE	gi|93352554	probable G-protein coupled receptor 179 precursor [Homo sapiens]	257.2	5.4	1	17.0 (M:17.0)	1	0.4	153.69	912	0.62	0	1.33	0
210	TRUE	gi|4503475	elongation factor 1-alpha 2 [Homo sapiens]	50.4	9.7	2	40.5 (M:40.5)	1	4.3	64.32	210			1.32	0
51	TRUE	gi|530397289	PREDICTED: neuroblast differentiation-associated protein AHNAK isoform X6 [Homo sapiens]	580.3	5.7	9	68.9 (M:68.9)	4	1.2	121.78	51	0.54	0	1.31	0
282	TRUE	gi|530405878	PREDICTED: protein unc-13 homolog C isoform X2 [Homo sapiens]	247.7	5.6	2	36.2 (M:36.2)	1	1.4	96.35	282	0.38	0	1.31	0
17	TRUE	gi|4501885	actin, cytoplasmic 1 [Homo sapiens]	41.7	5.2	6	215.9 (M:215.9)	5	21.1	111.68	17	1.44	61.08	1.3	21.84
342	TRUE	gi|117676403	KRR1 small subunit processome component homolog [Homo sapiens]	43.6	10.3	1	33.6 (M:33.6)	1	6.3	80.15	342	1.15	0	1.28	0
516	TRUE	gi|329663531	voltage-dependent R-type calcium channel subunit alpha-1E isoform 2 [Homo sapiens]	254.4	9.3	3	27.3 (M:27.3)	2	1.3	41.06	516			1.28	0
1358	TRUE	gi|578814185	PREDICTED: arf-GAP domain and FG repeat-containing protein 2 isoform X2 [Homo sapiens]	47.4	10.2	3	11.7 (M:11.7)	1	3.7	18.13	1358			1.28	0
272	TRUE	gi|224282123	tRNA wybutosine-synthesizing protein 1 homolog B isoform 1 [Homo sapiens]	76.9	5.8	3	36.7 (M:36.7)	2	5.2	47.54	272			1.27	0
1553	TRUE	gi|38201680	meiotic recombination protein SPO11 isoform b [Homo sapiens]	40.3	10.1	5	10.7 (M:10.7)	1	3.4	61.16	1553			1.27	0
348	TRUE	gi|578814735	PREDICTED: diacylglycerol kinase iota isoform X2 [Homo sapiens]	113.9	9.1	16	33.2 (M:33.2)	3	6	138	348	1.7	0	1.24	0
98	TRUE	gi|209863032	short transient receptor potential channel 4 isoform zeta [Homo sapiens]	92.2	9.3	6	52.2 (M:52.2)	1	4.9	108.29	98	1.09	0	1.24	0
469	TRUE	gi|530362258	PREDICTED: ubiquitin carboxyl-terminal hydrolase 24 isoform X1 [Homo sapiens]	275.5	6.1	4	28.2 (M:28.2)	1	1	87.5	469	1.09	0	1.24	0
722	TRUE	gi|578817399	PREDICTED: serine/threonine-protein kinase N3 isoform X4 [Homo sapiens]	92.9	10	5	23.3 (M:23.3)	1	3.5	52.3	722	1.09	0	1.24	0
287	TRUE	gi|281182822	stromal interaction molecule 2 isoform 2 precursor [Homo sapiens]	83.9	6.3	2	36.0 (M:36.0)	1	6	83.89	287			1.24	0
345	TRUE	gi|530367362	PREDICTED: EGF-containing fibulin-like extracellular matrix protein 1 isoform X2 [Homo sapiens]	59.3	9.5	1	33.4 (M:33.4)	2	9.8	76.08	345			1.24	0
497	TRUE	gi|530419050	PREDICTED: T-lymphoma invasion and metastasis-inducing protein 1 isoform X4 [Homo sapiens]	161.7	6.4	2	27.7 (M:27.7)	1	2.4	50.3	497			1.24	0
598	TRUE	gi|359385708	tetratricopeptide repeat protein 40 [Homo sapiens]	303.3	7.2	1	25.9 (M:25.9)	2	1.3	85.34	598			1.22	0
352	TRUE	gi|4506775	membrane-bound transcription factor site-1 protease preproprotein [Homo sapiens]	117.7	9.5	1	33.1 (M:33.1)	2	3.4	115.5	352	1.41	0	1.2	0
789	TRUE	gi|300388142	transcriptional repressor CTCF isoform 2 [Homo sapiens]	46	9.7	3	22.2 (M:22.2)	1	7.3	77.14	789	1.41	0	1.2	0
152	TRUE	gi|198442844	dynein heavy chain 10, axonemal [Homo sapiens]	514.5	5.6	2	45.2 (M:45.2)	2	1	81.65	152	0.91	0	1.2	0
1518	TRUE	gi|76257392	ubiquitin carboxyl-terminal hydrolase 48 isoform b [Homo sapiens]	56.1	6	11	10.9 (M:10.9)	1	2.5	180.53	1518	0.91	0	1.2	0
1506	TRUE	gi|29171750	peroxisome proliferator-activated receptor delta isoform 2 [Homo sapiens]	40.4	8.7	4	10.9 (M:10.9)	1	3.3	197.92	1506			1.2	0
1547	TRUE	gi|15451844	disintegrin and metalloproteinase domain-containing protein 19 preproprotein [Homo sapiens]	100.8	9.9	2	10.7 (M:10.7)	1	1.5	119.33	1547			1.2	0
1451	TRUE	gi|23308577	D-3-phosphoglycerate dehydrogenase [Homo sapiens]	56.6	6.3	1	11.2 (M:11.2)	1	2.1	11.21	1451	0.86	0	1.19	0
406	TRUE	gi|544346178	DNA-directed RNA polymerase I subunit RPA49 isoform 2 [Homo sapiens]	39.8	9.6	3	30.4 (M:30.4)	1	6.3	23.63	406	4.15	0	1.18	0
1638	TRUE	gi|56788349	THAP domain-containing protein 7 [Homo sapiens]	34.4	10.6	1	10.3 (M:10.3)	1	3.9	202.56	1638	4.15	0	1.18	0
1695	TRUE	gi|530367409	PREDICTED: EH domain-binding protein 1 isoform X4 [Homo sapiens]	108.6	5.2	5	10.1 (M:10.1)	1	1.3	190.45	1695	4.15	0	1.18	0
309	TRUE	gi|119943096	dnaJ homolog subfamily C member 14 [Homo sapiens]	78.5	9.4	1	34.9 (M:34.9)	3	5.7	65.36	309	1.37	10.31	1.17	81.46
186	TRUE	gi|578798822	PREDICTED: microtubule-actin cross-linking factor 1 isoform X21 [Homo sapiens]	853.1	5.2	29	42.0 (M:42.0)	2	0.5	135.37	186			1.17	0
1278	TRUE	gi|578811677	PREDICTED: kinesin-like protein KIFC1 isoform X2 [Homo sapiens]	45.7	10.6	4	12.2 (M:12.2)	1	3.4	124.4	1278	1.02	0	1.16	0
143	TRUE	gi|578833563	PREDICTED: zinc finger protein 708 isoform X1 [Homo sapiens]	57.3	10.4	2	46.4 (M:46.4)	2	6	192.59	143	2.04	0	1.15	0
16	TRUE	gi|66932947	alpha-2-macroglobulin precursor [Homo sapiens]	163.2	6	3	220.1 (M:220.1)	8	7.9	76.04	16	1.56	27.61	1.15	0
301	TRUE	gi|222537754	testis- and ovary-specific PAZ domain-containing protein 1 [Homo sapiens]	190.8	9.1	1	35.4 (M:35.4)	3	3.2	49.42	301	1.11	0	1.14	0
36	TRUE	gi|167614506	plastin-2 [Homo sapiens]	70.2	5.2	2	83.3 (M:83.3)	5	12.1	54.88	36			1.14	0
11	TRUE	gi|388998877	titin isoform IC [Homo sapiens]	3992.1	6	10	303.6 (M:303.6)	23	0.9	109.73	11	0.58	49.87	1.11	127.57
37	TRUE	gi|4826998	splicing factor, proline- and glutamine-rich [Homo sapiens]	76.1	9.9	2	81.7 (M:81.7)	5	4.8	96.15	37	0.44	28.48	1.11	74.66
702	TRUE	gi|341914886	PREDICTED: ankyrin repeat domain-containing protein SOWAHC-like [Homo sapiens]	25.7	12.2	1	23.7 (M:23.7)	1	7.8	131.5	702	3.18	0	1.1	0
575	TRUE	gi|13654276	queuine tRNA-ribosyltransferase [Homo sapiens]	44	7	1	26.2 (M:26.2)	1	6.5	118.37	575	0.33	0	1.1	0
1674	TRUE	gi|507144081	NEDD8-conjugating enzyme UBE2F isoform 3 [Homo sapiens]	17.5	7.8	3	10.2 (M:10.2)	1	9.2	61.19	1674	0.33	0	1.1	0
1708	TRUE	gi|507144067	coiled-coil domain-containing protein 108 isoform 4 [Homo sapiens]	81.3	9.1	5	10.0 (M:10.0)	1	1.6	155.63	1708			1.1	0
1625	TRUE	gi|51702238	TCR gamma alternate reading frame protein isoform 2 [Homo sapiens]	12.8	9	1	10.4 (M:10.4)	1	12.6	53.04	1625	1.32	0	1.09	0
5	TRUE	gi|5031839	keratin, type II cytoskeletal 6A [Homo sapiens]	60	8.9	8	479.5 (M:479.5)	11	23.9	107.38	5	0.6	168.38	1.09	87.16
407	TRUE	gi|47458041	calcium-binding mitochondrial carrier protein SCaMC-1 isoform 2 [Homo sapiens]	51.3	5.6	2	30.3 (M:30.3)	1	7.2	114.56	407	0.57	0	1.08	0
771	TRUE	gi|257153469	disrupted in schizophrenia 1 protein isoform f [Homo sapiens]	74.3	6.9	6	22.4 (M:22.4)	1	4.7	26.53	771	0.57	0	1.08	0
180	TRUE	gi|578804973	PREDICTED: testis-specific gene 10 protein isoform X9 [Homo sapiens]	103.2	5.3	3	42.9 (M:42.9)	1	3.9	132.78	180	1.21	0	1.07	0
64	TRUE	gi|4826898	profilin-1 [Homo sapiens]	15	9.4	1	62.6 (M:62.6)	2	20.7	11.34	64	1.19	0	1.07	0
424	TRUE	gi|116517292	homeobox protein cut-like 2 [Homo sapiens]	161.6	5.3	5	29.9 (M:29.9)	1	1.5	157.81	424	0.45	0	1.05	0
1678	TRUE	gi|31563526	sodium/potassium/calcium exchanger 3 precursor [Homo sapiens]	71.9	5.1	1	10.1 (M:10.1)	1	1.6	244.29	1678	0.75	0	1.04	0
1411	TRUE	gi|578823956	PREDICTED: vezatin isoform X14 [Homo sapiens]	65.4	6.3	11	11.4 (M:11.4)	1	2.1	25.47	1411	1.82	0	1.02	0
380	TRUE	gi|578840763	PREDICTED: transcription factor TFIIIB component B'' homolog isoform X2 [Homo sapiens]	289.3	4.9	5	31.7 (M:31.7)	2	1.5	150.56	380	1.23	0	1.02	0
1665	TRUE	gi|13128860	histone deacetylase 1 [Homo sapiens]	55.1	5.2	1	10.2 (M:10.2)	1	2.7	1.58	1665	0.69	0	1.02	0
766	TRUE	gi|578822628	PREDICTED: anoctamin-2 isoform X1 [Homo sapiens]	113.3	6.2	5	22.5 (M:22.5)	2	2.4	169.55	766			1.02	0
669	TRUE	gi|14589909	mitogen-activated protein kinase kinase kinase kinase 5 [Homo sapiens]	95	8.7	1	24.4 (M:24.4)	2	3.5	109.86	669	1.7	0	1	0
87	TRUE	gi|40254823	phosphatidylinositol 3,4,5-trisphosphate 5-phosphatase 1 isoform b [Homo sapiens]	133.1	7.9	2	54.3 (M:54.3)	2	4	116.86	87	1.45	0	1	0
1088	TRUE	gi|116174734	pappalysin-2 isoform 2 precursor [Homo sapiens]	92.1	5.9	2	13.7 (M:13.7)	1	1.5	117.48	1088			1	0
662	TRUE	gi|578821149	PREDICTED: disks large homolog 2 isoform X10 [Homo sapiens]	73.1	6.7	13	24.5 (M:24.5)	1	5.1	46.85	662	0.77	0	0.99	0
750	TRUE	gi|565671710	MAM and LDL-receptor class A domain-containing protein C10orf112 precursor [Homo sapiens]	240.9	4.9	1	22.8 (M:22.8)	2	1.4	91.6	750	3.18	0	0.98	0
867	TRUE	gi|530377246	PREDICTED: ras-GEF domain-containing family member 1B isoform X2 [Homo sapiens]	50.3	9	4	19.2 (M:19.2)	1	3.2	17.51	867			0.98	0
1004	TRUE	gi|4502445	bisphosphoglycerate mutase [Homo sapiens]	30	6.1	1	14.9 (M:14.9)	1	5	15.57	1004			0.98	0
1549	TRUE	gi|530356951	PREDICTED: collagen alpha-1(III) chain-like [Homo sapiens]	22.6	12.4	1	10.7 (M:10.7)	1	7.3	6.42	1549			0.98	0
221	TRUE	gi|124430557	A disintegrin and metalloproteinase with thrombospondin motifs 20 preproprotein [Homo sapiens]	214.6	7.2	1	39.5 (M:39.5)	1	1.7	174.1	221	0.57	0	0.97	0
54	TRUE	gi|578830527	PREDICTED: keratin, type I cytoskeletal 24 isoform X1 [Homo sapiens]	46.1	4.7	2	67.2 (M:67.2)	1	4.9	147.62	54			0.97	0
689	TRUE	gi|38708324	zinc finger protein 93 [Homo sapiens]	70.9	10.3	1	24.0 (M:24.0)	1	3.2	132.03	689			0.97	0
1543	TRUE	gi|578823400	PREDICTED: AT-rich interactive domain-containing protein 2 isoform X2 [Homo sapiens]	191.1	7.1	3	10.7 (M:10.7)	1	0.4	266.72	1543	1.75	0	0.95	0
905	TRUE	gi|148236531	uncharacterized protein C2orf53 [Homo sapiens]	44.7	11.9	1	17.3 (M:17.3)	1	2.7	8.54	905	1.84	0	0.94	0
1273	TRUE	gi|4557313	angiogenin precursor [Homo sapiens]	16.5	10.9	1	12.2 (M:12.2)	1	6.1	58.54	1273	1.84	0	0.94	0
1548	TRUE	gi|5031873	protein ERGIC-53 precursor [Homo sapiens]	57.5	6.3	1	10.7 (M:10.7)	1	1.8	217.9	1548	0.8	0	0.94	0
1608	TRUE	gi|578834710	PREDICTED: spectrin beta chain, non-erythrocytic 4 isoform X1 [Homo sapiens]	270.1	5.4	2	10.5 (M:10.5)	1	0.4	238.26	1608	0.8	0	0.94	0
717	TRUE	gi|578809070	PREDICTED: ankyrin-2 isoform X16 [Homo sapiens]	454.5	4.9	12	23.4 (M:23.4)	2	0.5	138.72	717	0.48	0	0.93	0
624	TRUE	gi|18594496	ubiquitin-like-conjugating enzyme ATG10 [Homo sapiens]	25.3	5.3	1	25.4 (M:25.4)	2	6.8	125.28	624			0.93	0
1395	TRUE	gi|53828676	olfactory receptor 5C1 [Homo sapiens]	35	9.9	1	11.4 (M:11.4)	1	4.4	171.17	1395			0.93	0
91	TRUE	gi|22208850	GRIP and coiled-coil domain-containing protein 1 [Homo sapiens]	87.8	5.2	1	53.4 (M:53.4)	3	6.5	102.49	91	1.36	0	0.9	41.33
85	TRUE	gi|70906437	fibrinogen gamma chain isoform gamma-A precursor [Homo sapiens]	49.5	5.7	2	54.8 (M:54.8)	2	4.8	153.14	85	0.52	98.68	0.89	37.4
1179	TRUE	gi|155029537	protein FAM72B [Homo sapiens]	16.6	5.5	4	12.8 (M:12.8)	1	5.4	214.74	1179	2.1	0	0.88	0
1280	TRUE	gi|530362541	PREDICTED: membrane protein FAM159A isoform X2 [Homo sapiens]	11.8	6	2	12.1 (M:12.1)	1	15.5	123.46	1280	0.79	0	0.88	0
295	TRUE	gi|530386260	PREDICTED: coiled-coil domain-containing protein 146 isoform X3 [Homo sapiens]	97.2	9.8	3	35.8 (M:35.8)	3	3.2	159.69	295	0.5	14.84	0.88	0
350	TRUE	gi|122937341	uncharacterized protein C2orf78 [Homo sapiens]	100.1	9.7	1	33.1 (M:33.1)	1	2.7	167.72	350	0.43	0	0.88	0
1090	TRUE	gi|530402530	PREDICTED: transcription factor SPT20 homolog isoform X22 [Homo sapiens]	60.2	9.1	15	13.7 (M:13.7)	1	1.7	92.3	1090	0.43	0	0.88	0
45	TRUE	gi|578834915	PREDICTED: zinc finger protein 665 isoform X5 [Homo sapiens]	76.3	10.3	2	72.6 (M:72.6)	5	7.5	19.83	45			0.88	0
197	TRUE	gi|24497618	ATPase family AAA domain-containing protein 2 [Homo sapiens]	158.5	5.9	1	41.6 (M:41.6)	2	2.8	73.89	197			0.88	0
1019	TRUE	gi|27734895	deleted in autism protein 1 isoform a precursor [Homo sapiens]	49.5	9.8	1	14.7 (M:14.7)	1	3.5	140.58	1019			0.88	0
1480	TRUE	gi|530427236	PREDICTED: uridine-cytidine kinase 1 isoform X2 [Homo sapiens]	28.8	8.9	5	11.0 (M:11.0)	1	4.3	69.45	1480			0.87	0
4	TRUE	gi|4557321	apolipoprotein A-I preproprotein [Homo sapiens]	30.8	5.5	1	494.8 (M:494.8)	12	45.7	91.57	4	1.63	30.66	0.86	124.09
869	TRUE	gi|530394138	PREDICTED: nucleolar complex protein 3 homolog isoform X1 [Homo sapiens]	58.7	10.1	2	19.1 (M:19.1)	1	4.2	5.27	869			0.83	0
1061	TRUE	gi|222537743	phosphatidylinositol phosphatase PTPRQ precursor [Homo sapiens]	257.1	5.4	1	14.0 (M:14.0)	1	0.4	34.08	1061			0.83	0
1136	TRUE	gi|111955063	GTP-binding protein 10 isoform 1 [Homo sapiens]	34.6	9.7	2	13.2 (M:13.2)	1	4.5	94.91	1136	0.88	0	0.82	0
1578	TRUE	gi|27436901	39S ribosomal protein L12, mitochondrial [Homo sapiens]	21.3	9.9	1	10.6 (M:10.6)	1	6.1	21.42	1578	0.88	0	0.82	0
416	TRUE	gi|115392150	protein FAM83G [Homo sapiens]	90.8	5.9	1	30.0 (M:30.0)	2	2.3	186.37	416	1.11	0	0.8	0
156	TRUE	gi|215820619	zinc finger protein 646 [Homo sapiens]	200.7	6.8	2	45.0 (M:45.0)	3	2.2	176.38	156	1.04	0	0.8	0
1051	TRUE	gi|571026676	zinc transporter SLC39A7 isoform 2 [Homo sapiens]	36.3	8.2	1	14.1 (M:14.1)	1	2.6	18.04	1051	1.2	0	0.79	0
202	TRUE	gi|578816124	PREDICTED: thyroglobulin isoform X10 [Homo sapiens]	302.4	5.3	7	41.2 (M:41.2)	2	1.5	36.25	202	0.75	0	0.79	118.24
243	TRUE	gi|145580580	ubiquilin-like protein [Homo sapiens]	52.9	5.6	1	38.3 (M:38.3)	2	8.8	51.57	243	1.36	31.66	0.78	0
828	TRUE	gi|134152694	retinal guanylyl cyclase 2 [Homo sapiens]	124.8	7	2	21.2 (M:21.2)	1	2.5	169.53	828	1	0	0.78	0
759	TRUE	gi|530390795	PREDICTED: formin-binding protein 1 isoform X20 [Homo sapiens]	64	5	23	22.7 (M:22.7)	1	3.4	44.09	759			0.78	0
119	TRUE	gi|239735519	myotubularin-related protein 5 [Homo sapiens]	210.9	6.7	5	49.4 (M:49.4)	3	2	51.12	119	0.57	11.37	0.76	104.2
1519	TRUE	gi|4503423	deoxyuridine 5'-triphosphate nucleotidohydrolase, mitochondrial isoform 2 [Homo sapiens]	17.7	6.2	1	10.9 (M:10.9)	1	9.1	43.54	1519			0.76	0
1495	TRUE	gi|356640224	cadherin-4 isoform 3 [Homo sapiens]	92.3	4.5	3	11.0 (M:11.0)	1	1.4	151.14	1495	1.98	0	0.75	0
401	TRUE	gi|171184451	centrosome-associated protein 350 [Homo sapiens]	350.7	5.9	7	30.8 (M:30.8)	2	1.2	7.17	401	0.7	0	0.75	0
993	TRUE	gi|32307144	procollagen-lysine,2-oxoglutarate 5-dioxygenase 1 precursor [Homo sapiens]	83.5	6.5	1	15.1 (M:15.1)	1	1.9	64.53	993	0.94	0	0.74	0
1579	TRUE	gi|578844508	PREDICTED: exonuclease GOR-like [Homo sapiens]	73.8	10.3	3	10.6 (M:10.6)	1	2.7	123.26	1579	0.94	0	0.74	0
540	TRUE	gi|157738665	poly [ADP-ribose] polymerase 10 [Homo sapiens]	109.9	4.8	2	26.9 (M:26.9)	2	3.8	45.53	540	0.7	29.92	0.74	0
139	TRUE	gi|12667788	myosin-9 [Homo sapiens]	226.4	5.4	1	47.0 (M:47.0)	3	1.6	218.52	139			0.74	125.52
1414	TRUE	gi|110349740	repressor of RNA polymerase III transcription MAF1 homolog [Homo sapiens]	28.8	4.3	1	11.4 (M:11.4)	1	5.1	195.14	1414			0.74	0
837	TRUE	gi|530427280	PREDICTED: uncharacterized protein LOC101928193 [Homo sapiens]	65.8	10.1	1	20.8 (M:20.8)	2	3.8	108.66	837			0.73	0
400	TRUE	gi|122937257	thrombospondin type-1 domain-containing protein 7B [Homo sapiens]	175.5	9.1	2	30.8 (M:30.8)	2	2.5	2.5	400	2.43	0	0.71	0
443	TRUE	gi|530381810	PREDICTED: phosphatidylinositol-glycan-specific phospholipase D isoform X3 [Homo sapiens]	73.7	5.7	2	29.2 (M:29.2)	1	2.5	15.19	443	0.8	0	0.71	0
1287	TRUE	gi|21955172	pleckstrin homology-like domain family B member 2 isoform c [Homo sapiens]	136.8	7.5	3	12.1 (M:12.1)	1	1.2	1.97	1287	0.8	0	0.71	0
30	TRUE	gi|530382434	PREDICTED: dystonin isoform X9 [Homo sapiens]	872	5	22	101.7 (M:101.7)	6	1.3	128.95	30	0.81	0	0.7	0
9	TRUE	gi|4557871	serotransferrin precursor [Homo sapiens]	77	7	1	375.5 (M:375.5)	10	17.5	103.75	9	0.71	25.98	0.68	50.84
1309	TRUE	gi|193788726	chondrosarcoma-associated gene 2/3 protein isoform b [Homo sapiens]	12.7	10.9	1	11.9 (M:11.9)	1	16.4	5.4	1309			0.68	0
23	TRUE	gi|4501883	actin, aortic smooth muscle [Homo sapiens]	42	5.1	5	130.9 (M:130.9)	2	15.4	117.14	23	2.74	0	0.67	0
778	TRUE	gi|18390331	elongation factor G, mitochondrial [Homo sapiens]	83.4	6.6	1	22.3 (M:22.3)	1	3.9	38.9	778	2.74	0	0.67	0
525	TRUE	gi|7657039	tumor necrosis factor receptor superfamily member 21 precursor [Homo sapiens]	71.8	9.3	1	27.2 (M:27.2)	1	4.6	60.83	525			0.67	0
1251	TRUE	gi|5031805	insulin receptor substrate 1 [Homo sapiens]	131.5	9.6	1	12.4 (M:12.4)	1	1	53.4	1251			0.67	0
1493	TRUE	gi|530387555	PREDICTED: proline synthase co-transcribed bacterial homolog protein isoform X1 [Homo sapiens]	17.6	11	2	11.0 (M:11.0)	1	9.5	99.81	1493			0.67	0
27	TRUE	gi|530370465	PREDICTED: nebulin isoform X22 [Homo sapiens]	961.5	9.5	30	114.1 (M:114.1)	7	1.2	55.75	27	1.64	0	0.66	0
964	TRUE	gi|236462242	potassium voltage-gated channel subfamily KQT member 5 isoform 5 [Homo sapiens]	89.9	10.2	5	15.6 (M:15.6)	1	1.6	211.65	964			0.66	0
14	TRUE	gi|50363217	alpha-1-antitrypsin precursor [Homo sapiens]	46.7	5.3	1	244.4 (M:244.4)	5	23	120.74	14	1.75	13.54	0.63	72.71
1221	TRUE	gi|530394581	PREDICTED: F-box/WD repeat-containing protein 1A isoform X1 [Homo sapiens]	37	9.2	13	12.5 (M:12.5)	1	3.4	190.34	1221	0.52	0	0.62	0
508	TRUE	gi|42718020	retinitis pigmentosa 9 protein [Homo sapiens]	26.1	10.4	1	27.5 (M:27.5)	2	9.5	239	508			0.61	0
106	TRUE	gi|293651621	protein FAM115C isoform B [Homo sapiens]	90.6	8.9	4	51.4 (M:51.4)	4	3.8	157.57	106	1.85	0	0.6	0
271	TRUE	gi|8394456	toll-like receptor 9 precursor [Homo sapiens]	115.8	9.7	1	36.8 (M:36.8)	3	3.2	70.48	271	0.74	0	0.6	0
285	TRUE	gi|291490685	nuclear receptor coactivator 3 isoform d [Homo sapiens]	154.3	7	4	36.1 (M:36.1)	3	4.2	54.48	285	0.74	0	0.6	0
1	TRUE	gi|4502027	serum albumin preproprotein [Homo sapiens]	69.3	5.9	1	1455.3 (M:1455.3)	30	55.5	90.72	1	1.04	57.29	0.59	92.33
372	TRUE	gi|291463280	NACHT, LRR and PYD domains-containing protein 2 isoform 3 [Homo sapiens]	117.8	5.8	3	32.1 (M:32.1)	3	2.4	214.28	372			0.59	0
770	TRUE	gi|110624774	C-type mannose receptor 2 precursor [Homo sapiens]	166.6	5.5	1	22.4 (M:22.4)	1	1.4	117.12	770			0.59	0
1463	TRUE	gi|32698692	probable palmitoyltransferase ZDHHC8 isoform 2 [Homo sapiens]	81.4	10.2	2	11.2 (M:11.2)	1	1.8	63.07	1463			0.59	0
974	TRUE	gi|530365026	PREDICTED: proline-rich protein PRCC isoform X2 [Homo sapiens]	48.9	5.3	3	15.4 (M:15.4)	1	2.6	213.6	974	3.49	0	0.57	0
62	TRUE	gi|281485550	fibrillin-1 precursor [Homo sapiens]	312.1	4.7	1	63.1 (M:63.1)	4	2.3	109.2	62	0.87	0	0.57	87.02
26	TRUE	gi|186910296	haptoglobin isoform 2 preproprotein [Homo sapiens]	38.4	6.1	5	114.6 (M:114.6)	3	12.1	30.05	26	0.85	28.22	0.57	18.62
754	TRUE	gi|528078341	DNA helicase MCM8 isoform 4 [Homo sapiens]	88.7	7.8	4	22.8 (M:22.8)	1	2.8	218.76	754			0.57	0
19	TRUE	gi|47132620	keratin, type II cytoskeletal 2 epidermal [Homo sapiens]	65.4	8.9	1	176.3 (M:176.3)	1	5.5	58.89	19	1.08	0	0.55	0
772	TRUE	gi|530367071	PREDICTED: RAD51-associated protein 2 isoform X1 [Homo sapiens]	132.8	7.1	2	22.4 (M:22.4)	1	2.7	92.99	772	1.08	0	0.55	0
648	TRUE	gi|140560917	myomesin-1 isoform b [Homo sapiens]	177.6	6.4	2	24.8 (M:24.8)	1	1.5	73.57	648	1.88	0	0.51	0
215	TRUE	gi|187608537	centrosomal protein of 55 kDa [Homo sapiens]	54.1	6.6	2	39.8 (M:39.8)	2	5	232.06	215	0.36	26.65	0.51	0
55	TRUE	gi|4505245	macrophage mannose receptor 1 precursor [Homo sapiens]	165.9	6.1	2	66.0 (M:66.0)	5	4.9	106.86	55	0.16	0	0.51	117.59
46	TRUE	gi|530403029	PREDICTED: protein AHNAK2 isoform X1 [Homo sapiens]	605.3	5.1	2	72.4 (M:72.4)	5	1.4	79.3	46	7.41	0	0.5	0
60	TRUE	gi|4885393	hemoglobin subunit epsilon [Homo sapiens]	16.2	9.4	1	63.5 (M:63.5)	1	15	116.27	60	7.41	0	0.5	0
1527	TRUE	gi|189491763	cytochrome P450 1B1 [Homo sapiens]	60.8	10	1	10.8 (M:10.8)	1	2.2	212.61	1527	1.06	0	0.5	0
56	TRUE	gi|5032291	dystrophin Dp260-2 isoform [Homo sapiens]	270.9	5.9	20	65.7 (M:65.7)	5	2.4	149.8	56			0.5	3.56
365	TRUE	gi|530387108	PREDICTED: serine/threonine-protein kinase B-raf isoform X2 [Homo sapiens]	83.9	7.9	3	32.4 (M:32.4)	1	2.1	18.23	365	0.64	0	0.48	0
1212	TRUE	gi|530399087	PREDICTED: serine/threonine-protein kinase 38-like isoform X2 [Homo sapiens]	48	8.6	3	12.5 (M:12.5)	1	4.1	39.26	1212			0.48	0
83	TRUE	gi|19923586	histone-lysine N-methyltransferase, H3 lysine-36 and H4 lysine-20 specific isoform b [Homo sapiens]	296.5	9.5	4	55.4 (M:55.4)	2	1.1	182.7	83	0.5	0	0.47	0
1435	TRUE	gi|308193348	schwannomin-interacting protein 1 isoform 4 [Homo sapiens]	27.5	4.9	6	11.2 (M:11.2)	1	7	154.7	1435			0.47	0
1420	TRUE	gi|52632383	heterogeneous nuclear ribonucleoprotein L isoform a [Homo sapiens]	64.1	9.2	1	11.3 (M:11.3)	1	3.7	25.12	1420	1.52	0	0.46	0
1602	TRUE	gi|77873934	RAD52 motif-containing protein 1 isoform 2 [Homo sapiens]	26.4	9.8	3	10.5 (M:10.5)	1	3.8	288.74	1602	0.9	0	0.46	0
124	TRUE	gi|530389313	PREDICTED: collagen alpha-1(XIV) chain isoform X1 [Homo sapiens]	191.8	5.1	2	48.5 (M:48.5)	3	2.7	64.65	124	0.6	0	0.46	0
1115	TRUE	gi|19923327	neuroepithelial cell-transforming gene 1 protein isoform 2 [Homo sapiens]	61.8	9.7	2	13.4 (M:13.4)	1	2.4	79.9	1115	0.6	0	0.46	0
632	TRUE	gi|530365060	PREDICTED: DDB1- and CUL4-associated factor 6 isoform X1 [Homo sapiens]	104.8	5.1	3	25.3 (M:25.3)	1	2	210.68	632			0.46	0
218	TRUE	gi|155722998	sodium-driven chloride bicarbonate exchanger isoform 2 [Homo sapiens]	122.6	5.9	9	39.6 (M:39.6)	1	2.8	138.72	218			0.41	0
354	TRUE	gi|530407861	PREDICTED: serine/arginine repetitive matrix protein 2 isoform X3 [Homo sapiens]	281.3	12.6	4	32.8 (M:32.8)	2	0.9	12.53	354	0.54	0	0.36	0
1557	TRUE	gi|44681484	cell division cycle-associated protein 2 [Homo sapiens]	112.6	9.7	2	10.7 (M:10.7)	1	0.8	271.81	1557	0.54	0	0.36	0
39	TRUE	gi|7669492	glyceraldehyde-3-phosphate dehydrogenase isoform 1 [Homo sapiens]	36	9.3	2	80.6 (M:80.6)	3	13.7	58.96	39	0.5	0	0.36	136.48
793	TRUE	gi|578820507	PREDICTED: anoctamin-9 isoform X8 [Homo sapiens]	68.7	7.5	1	22.1 (M:22.1)	1	4.3	130.89	793			0.35	0
31	TRUE	gi|530389155	PREDICTED: plectin isoform X7 [Homo sapiens]	514.1	5.5	21	101.6 (M:101.6)	4	2.3	88.44	31	0.4	0	0.34	0
1465	TRUE	gi|25952118	calcium/calmodulin-dependent protein kinase type II subunit alpha isoform 2 [Homo sapiens]	54.1	6.7	2	11.1 (M:11.1)	1	2.9	179.38	1465	0.4	0	0.34	0
84	TRUE	gi|578805765	PREDICTED: dynein heavy chain 12, axonemal isoform X1 [Homo sapiens]	454.9	5.5	3	55.1 (M:55.1)	3	1.6	137.42	84	0.23	37.24	0.34	56.08
233	TRUE	gi|578823289	PREDICTED: protein FAM186A isoform X1 [Homo sapiens]	262.1	9.1	2	38.9 (M:38.9)	1	1.4	32.75	233			0.34	0
353	TRUE	gi|89994742	zinc finger protein 674 isoform 1 [Homo sapiens]	67.2	10.2	3	33.1 (M:33.1)	2	8.6	72.05	353			0.33	0
1034	TRUE	gi|4758112	spliceosome RNA helicase DDX39B [Homo sapiens]	49	5.3	1	14.4 (M:14.4)	1	2.8	57.54	1034			0.33	0
1394	TRUE	gi|578824635	PREDICTED: uncharacterized protein LOC102723902 [Homo sapiens]	12.5	12.7	1	11.4 (M:11.4)	1	15.5	73.85	1394			0.33	0
1118	TRUE	gi|56606064	pyridoxal phosphate phosphatase PHOSPHO2 [Homo sapiens]	27.8	6.4	1	13.4 (M:13.4)	1	4.6	31.67	1118	0.93	0	0.32	0
29	TRUE	gi|145309304	cadherin EGF LAG seven-pass G-type receptor 3 precursor [Homo sapiens]	358	6.2	1	103.8 (M:103.8)	7	3	52.25	29			0.31	0
496	TRUE	gi|222080060	mitochondrial dynamic protein MID49 isoform 3 [Homo sapiens]	20.5	10.7	1	27.8 (M:27.8)	1	17.6	56.65	496	1.43	0	0.3	0
1564	TRUE	gi|530421929	PREDICTED: collagen alpha-5(IV) chain isoform X3 [Homo sapiens]	103.2	8.9	4	10.6 (M:10.6)	1	1.5	1.09	1564	0.35	0	0.3	0
1683	TRUE	gi|578832854	PREDICTED: fibroin heavy chain-like isoform X3 [Homo sapiens]	54.6	4.3	3	10.1 (M:10.1)	1	4.4	98.81	1683	0.32	0	0.3	0
1522	TRUE	gi|559098413	E3 ubiquitin-protein ligase HECW1 isoform b [Homo sapiens]	175.6	5.2	6	10.9 (M:10.9)	1	1.1	107.18	1522			0.3	0
1655	TRUE	gi|157743284	serine/threonine-protein phosphatase 6 regulatory ankyrin repeat subunit C [Homo sapiens]	115	6	1	10.2 (M:10.2)	1	1	242.16	1655	0.64	0	0.25	0
12	TRUE	gi|15431310	keratin, type I cytoskeletal 14 [Homo sapiens]	51.6	4.9	1	300.7 (M:300.7)	4	17.8	127.28	12	1.2	147.6	0.24	67.67
602	TRUE	gi|148746183	ubiquitin carboxyl-terminal hydrolase 35 [Homo sapiens]	113.3	5.3	1	25.8 (M:25.8)	1	2.1	141.47	602	0.2	0	0.22	0
1372	TRUE	gi|530372821	PREDICTED: SET domain-containing protein 5 isoform X12 [Homo sapiens]	147.3	9.9	13	11.6 (M:11.6)	1	0.7	214.38	1372	0.2	0	0.22	0
827	TRUE	gi|578831752	PREDICTED: probable helicase with zinc finger domain isoform X6 [Homo sapiens]	177.5	9	7	21.3 (M:21.3)	1	1.4	51.21	827			0.22	0
1681	TRUE	gi|530419895	PREDICTED: transmembrane protein 184B isoform X5 [Homo sapiens]	39.5	8.6	3	10.1 (M:10.1)	1	5.5	112.87	1681	0.16	0	0.2	0
395	TRUE	gi|578835091	PREDICTED: zinc finger protein 468 isoform X2 [Homo sapiens]	54.3	10.3	8	31.0 (M:31.0)	2	4.5	76.43	395			0.19	0
548	TRUE	gi|578825925	PREDICTED: autophagy-related protein 2 homolog B isoform X1 [Homo sapiens]	232.5	5.4	2	26.8 (M:26.8)	1	1.2	62.1	548	0.87	0	0.18	0
1344	TRUE	gi|399154157	striatin-interacting protein 1 isoform 2 [Homo sapiens]	85.4	6.3	1	11.8 (M:11.8)	1	1.5	146.68	1344	0.87	0	0.18	0
1629	TRUE	gi|578800878	PREDICTED: potassium channel subfamily T member 2 isoform X3 [Homo sapiens]	85.7	7.3	1	10.4 (M:10.4)	1	1.6	167.59	1629	0.87	0	0.18	0
1709	TRUE	gi|28626521	NFX1-type zinc finger-containing protein 1 [Homo sapiens]	220.1	7.2	1	10.0 (M:10.0)	1	0.5	89.8	1709	0.64	0	0.17	0
239	TRUE	gi|530412523	PREDICTED: testis-expressed sequence 2 protein isoform X4 [Homo sapiens]	125	5.6	3	38.6 (M:38.6)	2	3.2	208.44	239	0.67	0	0.16	0
553	TRUE	gi|578835454	PREDICTED: double zinc ribbon and ankyrin repeat-containing protein 1 isoform X7 [Homo sapiens]	76.5	9.7	6	26.7 (M:26.7)	1	3.4	6.15	553	7.99	0	0.15	0
1083	TRUE	gi|226371733	inactive hydroxysteroid dehydrogenase-like protein 1 isoform b [Homo sapiens]	30.8	10	2	13.7 (M:13.7)	1	5.1	155.48	1083	7.99	0	0.15	0
252	TRUE	gi|530404810	PREDICTED: cyclin-dependent kinase-like 1 isoform X1 [Homo sapiens]	108.9	9.8	6	37.9 (M:37.9)	1	3.9	178.3	252	0.56	0	0.15	0
1393	TRUE	gi|578825576	PREDICTED: echinoderm microtubule-associated protein-like 5 isoform X4 [Homo sapiens]	176.2	8.7	1	11.4 (M:11.4)	1	0.8	1.22	1393			0.15	0
1541	TRUE	gi|530425765	PREDICTED: cardiolipin synthase isoform X2 [Homo sapiens]	21.1	9.5	3	10.7 (M:10.7)	1	6.3	58.32	1541			0.15	0
1643	TRUE	gi|410991933	ferritin, heavy polypeptide-like 18 [Homo sapiens]	25.1	9.2	1	10.3 (M:10.3)	1	5	40.96	1643			0.15	0
316	TRUE	gi|67782330	trinucleotide repeat-containing gene 6B protein isoform 3 [Homo sapiens]	109.3	7	1	34.8 (M:34.8)	2	2.3	165.33	316	1.02	0	0.13	0
8	TRUE	gi|4504345	hemoglobin subunit alpha [Homo sapiens]	15.2	9.4	1	376.6 (M:376.6)	6	44.4	49.14	8	0.87	366.85	0.13	64.98
1345	TRUE	gi|530361513	PREDICTED: collagen alpha-1(III) chain-like [Homo sapiens]	26.3	12.5	3	11.8 (M:11.8)	1	7.2	65.26	1345	0.77	0	0.13	0
994	TRUE	gi|13540521	class E basic helix-loop-helix protein 41 [Homo sapiens]	50.5	7.2	1	15.1 (M:15.1)	1	3.7	185.08	994	0.65	0	0.13	0
692	TRUE	gi|17158039	histone deacetylase 9 isoform 1 [Homo sapiens]	111.2	6.4	4	23.9 (M:23.9)	2	2.9	161.17	692			0.13	0
1405	TRUE	gi|7669542	paired box protein Pax-8 isoform PAX8E [Homo sapiens]	31	9.8	4	11.4 (M:11.4)	1	6.3	86.64	1405			0.13	0
1283	TRUE	gi|410651493	semaphorin-4F isoform 2 precursor [Homo sapiens]	66.4	8.8	4	12.1 (M:12.1)	1	1.8	24.5	1283			0.11	0
2	TRUE	gi|4504349	hemoglobin subunit beta [Homo sapiens]	16	6.9	1	732.7 (M:732.7)	12	83	87.91	2	0.66	88.03	0.1	57.84
195	TRUE	gi|223029410	talin-1 [Homo sapiens]	269.6	5.7	2	41.7 (M:41.7)	2	1.4	183.65	195	0.35	0	0.07	0
172	TRUE	gi|578837142	PREDICTED: protein PRR14L isoform X4 [Homo sapiens]	219.9	6.2	2	43.6 (M:43.6)	3	2.4	40.03	172	0.17	0	0.07	0
1070	TRUE	gi|9507143	probable G-protein coupled receptor 173 [Homo sapiens]	41.5	10.4	1	13.8 (M:13.8)	1	4	189.31	1070	0.48	0	0.06	0
963	TRUE	gi|18105056	vacuolar protein sorting-associated protein 33A [Homo sapiens]	67.6	6.5	1	15.6 (M:15.6)	1	2.2	21.29	963	0.31	0	0.06	0
875	TRUE	gi|31559825	polycystic kidney disease protein 1-like 3 precursor [Homo sapiens]	195.8	9.6	1	18.7 (M:18.7)	1	1.5	102.59	875	6.32	0
1107	TRUE	gi|442796454	methyl-CpG-binding domain protein 4 isoform 4 [Homo sapiens]	60.9	9.9	4	13.5 (M:13.5)	1	2.2	215.52	1107	4.45	0
995	TRUE	gi|530398460	PREDICTED: ubiquitin-associated and SH3 domain-containing protein B isoform X1 [Homo sapiens]	75.5	6.1	1	15.1 (M:15.1)	1	2.2	44.29	995	3.18	0
1018	TRUE	gi|114431248	basic helix-loop-helix domain-containing protein KIAA2018 [Homo sapiens]	241.5	7.8	1	14.7 (M:14.7)	1	0.5	110.9	1018	3.18	0
76	TRUE	gi|578828957	PREDICTED: ankyrin repeat domain-containing protein 11 isoform X3 [Homo sapiens]	293.2	6.6	4	56.1 (M:56.1)	4	2.3	163.3	76	3.05	0
404	TRUE	gi|578812991	PREDICTED: probable tubulin polyglutamylase TTLL2 isoform X1 [Homo sapiens]	59.5	9.4	2	30.6 (M:30.6)	2	5.2	77.58	404	2.82	0
292	TRUE	gi|530386508	PREDICTED: cortactin-binding protein 2 isoform X1 [Homo sapiens]	179.5	9.5	2	35.8 (M:35.8)	2	2.1	130.01	292	2.68	102.48
1559	TRUE	gi|32698855	protein FAM216B [Homo sapiens]	16.4	12.1	1	10.7 (M:10.7)	1	8.6	69.47	1559	2.46	0
566	TRUE	gi|222352127	protein sidekick-2 precursor [Homo sapiens]	239.2	6.6	1	26.5 (M:26.5)	1	1.5	158.94	566	2.45	0
1498	TRUE	gi|530373467	PREDICTED: 26S proteasome non-ATPase regulatory subunit 6 isoform X2 [Homo sapiens]	40	5.7	6	11.0 (M:11.0)	1	2.9	14.1	1498	2.27	0
191	TRUE	gi|194294513	testis-specific serine/threonine-protein kinase 2 [Homo sapiens]	40.9	9.8	1	41.8 (M:41.8)	1	2.8	50.24	191	2.21	0
1531	TRUE	gi|50845407	protein GUCD1 isoform d [Homo sapiens]	27.2	6.4	4	10.8 (M:10.8)	1	5.8	107.19	1531	2.02	0
502	TRUE	gi|156766047	PERQ amino acid-rich with GYF domain-containing protein 2 isoform c [Homo sapiens]	149.4	5.3	3	27.6 (M:27.6)	2	1.6	24.34	502	2	94.41
600	TRUE	gi|121583483	1-phosphatidylinositol 3-phosphate 5-kinase isoform 2 [Homo sapiens]	237	6.2	2	25.9 (M:25.9)	1	1.2	104.44	600	1.96	0
174	TRUE	gi|530423607	PREDICTED: leucine-rich repeat-containing protein 16C isoform X1 [Homo sapiens]	148.1	6.1	7	43.1 (M:43.1)	2	2.8	67.84	174	1.82	0
522	TRUE	gi|226491199	coiled-coil domain-containing protein 38 [Homo sapiens]	65.3	9.4	3	27.2 (M:27.2)	2	5.9	114.67	522	1.82	0
511	TRUE	gi|578807815	PREDICTED: Hermansky-Pudlak syndrome 3 protein isoform X3 [Homo sapiens]	106.3	5.8	3	27.5 (M:27.5)	1	3.5	178.7	511	1.76	0
333	TRUE	gi|530375987	PREDICTED: transforming acidic coiled-coil-containing protein 3 isoform X2 [Homo sapiens]	53.9	5.2	4	34.1 (M:34.1)	1	5.2	174.85	333	1.72	0
468	TRUE	gi|193083160	zinc finger protein 441 [Homo sapiens]	80.1	9.9	1	28.3 (M:28.3)	2	4.6	97.9	468	1.65	0
1238	TRUE	gi|578828338	PREDICTED: mitochondrial Rho GTPase 2 isoform X9 [Homo sapiens]	52.3	6.7	3	12.4 (M:12.4)	1	1.5	43.53	1238	1.63	0
107	TRUE	gi|530366678	PREDICTED: unhealthy ribosome biogenesis protein 2 homolog isoform X1 [Homo sapiens]	166.5	6.9	2	51.3 (M:51.3)	1	2.6	91.3	107	1.55	0
1213	TRUE	gi|578794661	PREDICTED: uncharacterized protein LOC102725453 [Homo sapiens]	161.8	0	1	12.5 (M:12.5)	1	1.1	93.31	1213	1.54	0
1113	TRUE	gi|530367390	PREDICTED: centrosomal protein of 68 kDa isoform X2 [Homo sapiens]	77.3	5.1	2	13.4 (M:13.4)	1	2.1	70.68	1113	1.51	0
987	TRUE	gi|530379749	PREDICTED: dmX-like protein 1 isoform X5 [Homo sapiens]	327.5	6	6	15.2 (M:15.2)	1	0.5	12.07	987	1.5	0
698	TRUE	gi|34222246	GTPase HRas isoform 2 [Homo sapiens]	18.9	4.7	2	23.8 (M:23.8)	1	10.6	62.28	698	1.46	0
99	TRUE	gi|58530840	desmoplakin isoform I [Homo sapiens]	331.6	6.4	2	52.0 (M:52.0)	2	1.7	127.2	99	1.44	0
34	TRUE	gi|197927452	dynein heavy chain 1, axonemal [Homo sapiens]	487.2	5.5	1	87.6 (M:87.6)	6	2	126.82	34	1.42	70.92
137	TRUE	gi|15431316	keratin, type II cuticular Hb4 [Homo sapiens]	64.8	9	1	47.1 (M:47.1)	2	5.8	138.95	137	1.41	0
918	TRUE	gi|530402464	PREDICTED: M-phase phosphoprotein 8 isoform X2 [Homo sapiens]	68.4	5.3	3	16.8 (M:16.8)	1	1.5	55.25	918	1.41	0
1589	TRUE	gi|13449277	cytochrome P450 2S1 precursor [Homo sapiens]	55.8	9.5	1	10.5 (M:10.5)	1	2.6	215.05	1589	1.36	0
1282	TRUE	gi|578833065	PREDICTED: DNA (cytosine-5)-methyltransferase 1 isoform X1 [Homo sapiens]	169.3	8.8	3	12.1 (M:12.1)	1	0.7	204.14	1282	1.35	0
436	TRUE	gi|530370295	PREDICTED: sp110 nuclear body protein isoform X3 [Homo sapiens]	58.5	10.2	7	29.4 (M:29.4)	1	4.5	38.95	436	1.3	0
304	TRUE	gi|578812733	PREDICTED: protein THEMIS isoform X2 [Homo sapiens]	62.5	5.8	4	35.1 (M:35.1)	2	4	21.04	304	1.29	0
386	TRUE	gi|7662078	tetratricopeptide repeat protein 37 [Homo sapiens]	175.4	8.1	1	31.5 (M:31.5)	1	1.5	117.97	386	1.29	0
228	TRUE	gi|530389222	PREDICTED: focal adhesion kinase 1 isoform X12 [Homo sapiens]	108.1	5.7	17	39.3 (M:39.3)	2	4.2	103.31	228	1.25	0
1245	TRUE	gi|211971080	ataxin-7-like protein 1 isoform 3 [Homo sapiens]	77.8	10.8	1	12.4 (M:12.4)	1	2	53.9	1245	1.24	0
157	TRUE	gi|126032350	DNA-dependent protein kinase catalytic subunit isoform 2 [Homo sapiens]	465.2	6.9	2	45.0 (M:45.0)	3	0.8	172.88	157	1.23	0
241	TRUE	gi|289803020	F-box only protein 41 [Homo sapiens]	94.4	9.8	2	38.4 (M:38.4)	1	3.7	141.15	241	1.17	0
147	TRUE	gi|254826809	uncharacterized protein C4orf21 [Homo sapiens]	236.5	5.8	1	46.1 (M:46.1)	2	2.1	59.91	147	1.15	0
149	TRUE	gi|4758146	neutrophil defensin 1 preproprotein [Homo sapiens]	10.2	7.6	2	45.9 (M:45.9)	1	9.6	243.2	149	1.15	0
102	TRUE	gi|530387311	PREDICTED: ubiquitin-protein ligase E3C isoform X3 [Homo sapiens]	116.7	6.2	3	51.9 (M:51.9)	4	4.3	185.82	102	1.08	0
135	TRUE	gi|578812600	PREDICTED: nesprin-1 isoform X17 [Homo sapiens]	1006.9	5.3	20	47.2 (M:47.2)	4	0.6	152.81	135	1.08	0
344	TRUE	gi|4504919	keratin, type II cytoskeletal 8 isoform 2 [Homo sapiens]	53.7	5.4	2	33.4 (M:33.4)	1	4.6	213.44	344	1.08	0
317	TRUE	gi|530388077	PREDICTED: dedicator of cytokinesis protein 5 isoform X2 [Homo sapiens]	119.2	7.9	6	34.8 (M:34.8)	3	3.9	62.69	317	1.06	0
590	TRUE	gi|156139122	methylcytosine dioxygenase TET1 [Homo sapiens]	235.2	9.4	1	26.0 (M:26.0)	1	1.5	78.77	590	1.06	0
1461	TRUE	gi|530383357	PREDICTED: monocarboxylate transporter 10 isoform X1 [Homo sapiens]	49.9	9.9	1	11.2 (M:11.2)	1	3.3	148.57	1461	1.06	0
28	TRUE	gi|4504517	heat shock protein beta-1 [Homo sapiens]	22.8	6	1	107.1 (M:107.1)	3	21.5	117.2	28	1.04	0
142	TRUE	gi|10863899	numb-like protein [Homo sapiens]	64.9	10.1	2	46.6 (M:46.6)	3	9.9	117	142	1.04	0
222	TRUE	gi|578825194	PREDICTED: zinc finger protein DZIP1 isoform X5 [Homo sapiens]	101.9	6.7	9	39.5 (M:39.5)	2	3.4	119.27	222	1.04	0
1112	TRUE	gi|530373904	PREDICTED: zona pellucida-like domain-containing protein 1 isoform X1 [Homo sapiens]	45.5	9.1	2	13.4 (M:13.4)	1	3.9	151.74	1112	1.04	0
128	TRUE	gi|189181750	transcription factor HIVEP3 isoform b [Homo sapiens]	259.2	8.6	3	47.9 (M:47.9)	2	1.8	70.01	128	0.97	0
383	TRUE	gi|5174513	mothers against decapentaplegic homolog 3 isoform 1 [Homo sapiens]	48	6.8	1	31.7 (M:31.7)	2	7.1	57.35	383	0.97	0
274	TRUE	gi|530365098	PREDICTED: LIM/homeobox protein Lhx9 isoform X2 [Homo sapiens]	37.1	10.2	6	36.6 (M:36.6)	2	13.6	128.96	274	0.95	0
844	TRUE	gi|13236579	long-chain fatty acid transport protein 3 [Homo sapiens]	78.6	7.9	1	20.5 (M:20.5)	1	3.8	51.89	844	0.95	0
1388	TRUE	gi|530369272	PREDICTED: sphingomyelin phosphodiesterase 4 isoform X7 [Homo sapiens]	60.1	9.6	5	11.5 (M:11.5)	1	2.3	125.77	1388	0.95	0
1130	TRUE	gi|37574726	BH3-interacting domain death agonist isoform 1 [Homo sapiens]	26.8	6.7	1	13.2 (M:13.2)	1	4.6	55.65	1130	0.88	0
1566	TRUE	gi|28557711	proline-rich protein 15 [Homo sapiens]	13.7	10.1	1	10.6 (M:10.6)	1	12.4	23.73	1566	0.88	0
1096	TRUE	gi|5174397	beta-1,3-galactosyltransferase 5 isoform a [Homo sapiens]	36.2	9.8	2	13.6 (M:13.6)	1	7.4	106.93	1096	0.86	0
1698	TRUE	gi|578832581	PREDICTED: zinc finger protein 532 isoform X14 [Homo sapiens]	114	9.7	1	10.1 (M:10.1)	1	0.9	266.88	1698	0.86	0
300	TRUE	gi|302699211	pogo transposable element with ZNF domain isoform 3 [Homo sapiens]	145.2	6.8	5	35.5 (M:35.5)	3	2.1	74.59	300	0.84	0
82	TRUE	gi|47717123	intersectin-1 isoform ITSN-l [Homo sapiens]	195.3	8.5	5	55.5 (M:55.5)	2	2.7	102.5	82	0.83	0
727	TRUE	gi|38505268	voltage-dependent T-type calcium channel subunit alpha-1G isoform 14 [Homo sapiens]	240.8	6.7	30	23.2 (M:23.2)	1	1.6	99.64	727	0.81	0
926	TRUE	gi|52317146	olfactory receptor 51A2 [Homo sapiens]	35.1	10	1	16.5 (M:16.5)	1	3.5	56.63	926	0.8	0
63	TRUE	gi|4503647	coagulation factor VIII isoform a precursor [Homo sapiens]	266.8	7	1	63.0 (M:63.0)	4	3.8	99.01	63	0.79	0
785	TRUE	gi|530384120	PREDICTED: ubiquitin carboxyl-terminal hydrolase 45 isoform X4 [Homo sapiens]	81.3	9.1	5	22.2 (M:22.2)	2	5.1	19.7	785	0.74	0
931	TRUE	gi|546232111	activating signal cointegrator 1 complex subunit 3 isoform c [Homo sapiens]	83.6	6.1	3	16.5 (M:16.5)	1	2.3	66.45	931	0.74	0
710	TRUE	gi|256017180	leucine-rich repeat and calponin homology domain-containing protein 1 isoform 3 [Homo sapiens]	77.2	5.5	10	23.5 (M:23.5)	1	1.6	85.05	710	0.72	0
761	TRUE	gi|150170667	zinc finger protein 471 [Homo sapiens]	73	9.9	2	22.6 (M:22.6)	1	4.6	59.97	761	0.72	0
1259	TRUE	gi|578822067	PREDICTED: exophilin-5 isoform X3 [Homo sapiens]	201	6.8	4	12.3 (M:12.3)	1	0.8	48.96	1259	0.7	0
326	TRUE	gi|40807477	retinoic acid-induced protein 1 [Homo sapiens]	203.2	9.9	1	34.5 (M:34.5)	1	0.8	154.75	326	0.69	0
955	TRUE	gi|38158013	MAM domain-containing glycosylphosphatidylinositol anchor protein 2 isoform 2 [Homo sapiens]	81.3	6.6	3	15.8 (M:15.8)	1	2.1	150.69	955	0.69	0
1500	TRUE	gi|578818044	PREDICTED: polypyrimidine tract-binding protein 3 isoform X5 [Homo sapiens]	56.5	9.9	8	11.0 (M:11.0)	1	5.2	97.99	1500	0.68	0
1133	TRUE	gi|112421134	nuclear pore-associated protein 1 [Homo sapiens]	120.9	9.8	1	13.2 (M:13.2)	1	0.9	244.56	1133	0.67	0
1012	TRUE	gi|224600454	MOSC domain-containing protein 1, mitochondrial precursor [Homo sapiens]	37.5	10	1	14.8 (M:14.8)	1	2.7	51.14	1012	0.65	0
240	TRUE	gi|5453579	bone morphogenetic protein 1 isoform 3 precursor [Homo sapiens]	111.2	6.5	7	38.5 (M:38.5)	3	3.4	126.89	240	0.63	0
1148	TRUE	gi|297206874	peroxisomal acyl-coenzyme A oxidase 1 isoform c [Homo sapiens]	70.1	7.9	3	13.1 (M:13.1)	1	1.4	150.72	1148	0.63	0
457	TRUE	gi|194595501	protein MROH8 isoform 1 [Homo sapiens]	119.2	9.5	1	28.6 (M:28.6)	1	2.7	150.81	457	0.6	0
490	TRUE	gi|578828903	PREDICTED: zinc finger protein 778 isoform X4 [Homo sapiens]	66.5	9.6	4	27.8 (M:27.8)	1	4.1	123.52	490	0.6	0
976	TRUE	gi|11141875	interleukin-21 isoform 1 precursor [Homo sapiens]	18.6	10.4	1	15.4 (M:15.4)	1	9.9	133.34	976	0.6	0
543	TRUE	gi|530423965	PREDICTED: tubulin polymerization-promoting protein family member 3 isoform X1 [Homo sapiens]	28.3	10.1	1	26.9 (M:26.9)	1	6.8	161.87	543	0.59	0
1374	TRUE	gi|444299651	protein CASC5 isoform 2 [Homo sapiens]	262.5	5.2	2	11.6 (M:11.6)	1	0.3	183.79	1374	0.59	0
1697	TRUE	gi|158321897	NACHT, LRR and PYD domains-containing protein 5 [Homo sapiens]	134.3	6.1	1	10.1 (M:10.1)	1	0.6	240.71	1697	0.59	0
1237	TRUE	gi|530413029	PREDICTED: src kinase-associated phosphoprotein 1 isoform X2 [Homo sapiens]	39.3	4.3	3	12.4 (M:12.4)	1	3.2	51.55	1237	0.56	0
216	TRUE	gi|530404751	PREDICTED: histone-lysine N-methyltransferase setd3 isoform X3 [Homo sapiens]	56.3	5.7	4	39.7 (M:39.7)	1	3.4	163.33	216	0.54	0
1510	TRUE	gi|544186114	BTB/POZ domain-containing protein KCTD17 isoform 4 [Homo sapiens]	24.8	5.5	8	10.9 (M:10.9)	1	5.5	56.84	1510	0.54	0
635	TRUE	gi|530376052	PREDICTED: G protein-coupled receptor kinase 4 isoform X4 [Homo sapiens]	50.8	9.2	9	25.3 (M:25.3)	1	8	87.57	635	0.52	0
207	TRUE	gi|260166694	1-phosphatidylinositol 4,5-bisphosphate phosphodiesterase epsilon-1 isoform 2 [Homo sapiens]	223.7	6.2	7	40.8 (M:40.8)	2	1.7	126.05	207	0.51	0
144	TRUE	gi|20070215	rap guanine nucleotide exchange factor 3 isoform b [Homo sapiens]	99.3	8.6	5	46.3 (M:46.3)	2	2.5	157.58	144	0.5	6.46
471	TRUE	gi|117553580	AP-3 complex subunit delta-1 isoform 2 [Homo sapiens]	130.1	9.4	3	28.2 (M:28.2)	2	2.3	104.21	471	0.5	0
1512	TRUE	gi|388240796	zinc finger protein 211 isoform 6 [Homo sapiens]	57.5	10.3	6	10.9 (M:10.9)	1	2	233.25	1512	0.5	0
1241	TRUE	gi|530428840	PREDICTED: mediator of DNA damage checkpoint protein 1 isoform X4 [Homo sapiens]	205.7	5.3	4	12.4 (M:12.4)	1	0.9	41.92	1241	0.49	0
613	TRUE	gi|126116596	abnormal spindle-like microcephaly-associated protein isoform 1 [Homo sapiens]	409.5	11.2	2	25.6 (M:25.6)	1	0.7	149.46	613	0.47	0
1442	TRUE	gi|118918426	UDP-GlcNAc:betaGal beta-1,3-N-acetylglucosaminyltransferase 6 [Homo sapiens]	42.7	8.9	1	11.2 (M:11.2)	1	2.9	15.94	1442	0.47	0
89	TRUE	gi|578830847	PREDICTED: keratin, type I cytoskeletal 26 isoform X2 [Homo sapiens]	51.6	4.7	3	53.9 (M:53.9)	4	10.5	67.08	89	0.46	0
1628	TRUE	gi|578817480	PREDICTED: uncharacterized protein C9orf173 isoform X2 [Homo sapiens]	38	12	1	10.4 (M:10.4)	1	3.4	7.85	1628	0.46	0
576	TRUE	gi|33239445	eukaryotic translation initiation factor 3 subunit B [Homo sapiens]	92.4	4.7	1	26.2 (M:26.2)	1	2.8	144.15	576	0.43	0
75	TRUE	gi|109255234	centrosomal protein of 290 kDa [Homo sapiens]	290.2	5.7	4	57.2 (M:57.2)	5	2	130.92	75	0.41	41.53
132	TRUE	gi|33636756	MAP/microtubule affinity-regulating kinase 4 isoform 2 [Homo sapiens]	75.3	10.5	29	47.4 (M:47.4)	1	3.8	241.46	132	0.4	0
992	TRUE	gi|530422140	PREDICTED: tenomodulin isoform X1 [Homo sapiens]	30	4.6	1	15.1 (M:15.1)	1	4.3	214.99	992	0.4	0
237	TRUE	gi|90669307	G2/mitotic-specific cyclin-B3 isoform 3 [Homo sapiens]	157.8	6.3	2	38.7 (M:38.7)	3	3.4	43.85	237	0.38	0
248	TRUE	gi|578810001	PREDICTED: sperm flagellar protein 2 isoform X5 [Homo sapiens]	176.7	5.7	7	38.1 (M:38.1)	3	3.4	134.1	248	0.35	0
80	TRUE	gi|578803490	PREDICTED: striated muscle preferentially expressed protein kinase isoform X14 [Homo sapiens]	283.5	9.4	13	55.8 (M:55.8)	1	1.8	87.09	80	0.31	0
1503	TRUE	gi|578824047	PREDICTED: tyrosine-protein phosphatase non-receptor type 11 isoform X2 [Homo sapiens]	64	7.9	3	11.0 (M:11.0)	1	1.8	258.27	1503	0.23	0
318	TRUE	gi|32261307	uncharacterized aarF domain-containing protein kinase 2 [Homo sapiens]	68.9	10	2	34.8 (M:34.8)	3	7.7	54.31	318	0.21	0
513	TRUE	gi|45446749	kinesin heavy chain isoform 5A [Homo sapiens]	117.3	5.6	1	27.4 (M:27.4)	2	2.6	140.03	513	0.21	0
884	TRUE	gi|13489077	homeobox protein Hox-A6 [Homo sapiens]	26.3	9.8	1	18.2 (M:18.2)	1	6	21.57	884	0.21	0
95	TRUE	gi|53829368	neuralized-like protein 4 isoform 2 [Homo sapiens]	166.6	5.5	2	52.7 (M:52.7)	4	2.4	231.6	95	0.11	0
226	TRUE	gi|110347412	latent-transforming growth factor beta-binding protein 4 isoform b [Homo sapiens]	169.3	5	2	39.3 (M:39.3)	3	2.5	187.09	226	0.11	0
1406	TRUE	gi|530377663	PREDICTED: interferon regulatory factor 2 isoform X2 [Homo sapiens]	39.1	7.8	2	11.4 (M:11.4)	1	2.9	250.83	1406	0.08	0
1600	TRUE	gi|578833253	PREDICTED: long-chain fatty acid transport protein 1 isoform X1 [Homo sapiens]	73.9	9.7	1	10.5 (M:10.5)	1	1.8	251.58	1600	0.08	0
6	TRUE	gi|4504351	hemoglobin subunit delta [Homo sapiens]	16	9.1	1	462.8 (M:462.8)	2	59.9	85.93	6
13	TRUE	gi|153791158	keratin, type II cytoskeletal 75 [Homo sapiens]	59.5	8.7	2	247.8 (M:247.8)	1	8.2	60.91	13
20	TRUE	gi|578804361	PREDICTED: POTE ankyrin domain family member E isoform X1 [Homo sapiens]	76.6	4.9	4	164.6 (M:164.6)	1	8.6	110.15	20
21	TRUE	gi|119395750	keratin, type II cytoskeletal 1 [Homo sapiens]	66	8.8	1	154.8 (M:154.8)	3	9.9	18.1	21
24	TRUE	gi|63055057	beta-actin-like protein 2 [Homo sapiens]	42	5.3	1	122.9 (M:122.9)	1	14.6	64.24	24
33	TRUE	gi|24234699	keratin, type I cytoskeletal 19 [Homo sapiens]	44.1	4.9	1	100.0 (M:100.0)	1	13.5	172.53	33
38	TRUE	gi|578828592	PREDICTED: dynein heavy chain 3, axonemal isoform X1 [Homo sapiens]	466	6	3	81.1 (M:81.1)	3	2	59.58	38
41	TRUE	gi|22027612	TNF receptor-associated factor 2 [Homo sapiens]	55.8	9	2	77.4 (M:77.4)	2	9.2	50.77	41
42	TRUE	gi|372466586	immunoglobulin lambda-like polypeptide 5 isoform 2 [Homo sapiens]	14.7	7.7	2	77.0 (M:77.0)	2	24.5	73.07	42
43	TRUE	gi|530425287	PREDICTED: DNA-directed RNA polymerase, mitochondrial isoform X1 [Homo sapiens]	145	10.3	2	75.6 (M:75.6)	3	3.6	48.43	43
44	TRUE	gi|194018511	keratin, type II cytoskeletal 1b [Homo sapiens]	61.9	5.6	1	75.2 (M:75.2)	1	9	37.83	44
48	TRUE	gi|148833508	neurogenic locus notch homolog protein 1 preproprotein [Homo sapiens]	272.3	4.8	1	70.7 (M:70.7)	5	2.2	77.2	48
49	TRUE	gi|256542310	dynein heavy chain 17, axonemal [Homo sapiens]	509	5.4	1	70.2 (M:70.2)	3	1.6	113.49	49
50	TRUE	gi|148806865	zinc finger protein 492 [Homo sapiens]	61.1	10.3	26	69.6 (M:69.6)	3	11.3	14.11	50
52	TRUE	gi|578810840	PREDICTED: rho GTPase-activating protein 26 isoform X13 [Homo sapiens]	71.6	9.8	14	68.5 (M:68.5)	2	8.4	133.57	52
57	TRUE	gi|530399223	PREDICTED: uncharacterized protein KIAA1551 isoform X1 [Homo sapiens]	194.7	9.7	6	65.1 (M:65.1)	4	2.5	83.73	57
58	TRUE	gi|110347427	ubiquitin carboxyl-terminal hydrolase 34 [Homo sapiens]	404	5.4	1	64.9 (M:64.9)	2	1.7	49.14	58
59	TRUE	gi|578827891	PREDICTED: uncharacterized protein LOC101927628 [Homo sapiens]	109	12.3	9	63.5 (M:63.5)	5	7.8	60.08	59
61	TRUE	gi|459642365	dynein heavy chain 11, axonemal [Homo sapiens]	520	6	1	63.2 (M:63.2)	5	1.4	178.24	61
65	TRUE	gi|530402184	PREDICTED: probable E3 ubiquitin-protein ligase MYCBP2 isoform X2 [Homo sapiens]	504.8	6.6	14	62.5 (M:62.5)	3	1.9	101.42	65
66	TRUE	gi|126012573	low-density lipoprotein receptor-related protein 2 precursor [Homo sapiens]	521.6	4.8	4	61.9 (M:61.9)	4	1.5	32.68	66
67	TRUE	gi|530369360	PREDICTED: RANBP2-like and GRIP domain-containing protein 8 isoform X4 [Homo sapiens]	166	6.2	21	61.3 (M:61.3)	3	4.7	65.13	67
68	TRUE	gi|578827509	PREDICTED: E3 ubiquitin-protein ligase HERC2 isoform X5 [Homo sapiens]	517.6	5.9	4	59.6 (M:59.6)	3	1	65.34	68
69	TRUE	gi|115298678	complement C3 precursor [Homo sapiens]	187	6	1	59.5 (M:59.5)	3	2.8	26.91	69
70	TRUE	gi|296080754	fibrinogen beta chain isoform 2 preproprotein [Homo sapiens]	49.9	9	2	59.1 (M:59.1)	2	5.8	170.05	70
71	TRUE	gi|46559761	PDZ domain-containing protein 4 [Homo sapiens]	86.1	5.7	1	59.0 (M:59.0)	2	10.5	53.6	71
72	TRUE	gi|188528648	tenascin-X isoform 1 precursor [Homo sapiens]	457.9	4.9	1	58.0 (M:58.0)	4	1.6	93.49	72
73	TRUE	gi|530371069	PREDICTED: caspase-10 isoform X1 [Homo sapiens]	58.8	6.2	7	57.8 (M:57.8)	3	9.8	60.78	73
74	TRUE	gi|530387030	PREDICTED: NEDD8 ultimate buster 1 isoform X1 [Homo sapiens]	73.2	6.2	5	57.3 (M:57.3)	2	4.9	98.68	74
78	TRUE	gi|226246554	coiled-coil domain-containing protein 168 [Homo sapiens]	801.4	9.6	1	56.0 (M:56.0)	2	0.9	41.63	78
79	TRUE	gi|530400856	PREDICTED: centrosomal protein of 290 kDa isoform X4 [Homo sapiens]	234.7	6.1	1	55.9 (M:55.9)	1	2.1	154.69	79
81	TRUE	gi|578843530	PREDICTED: LOW QUALITY PROTEIN: ubiquitin carboxyl-terminal hydrolase 17-like protein 20 [Homo sapiens]	38.1	9.8	2	55.8 (M:55.8)	3	6	54.1	81
86	TRUE	gi|270265793	stAR-related lipid transfer protein 9 [Homo sapiens]	516	5.9	2	54.8 (M:54.8)	2	1	76.4	86
88	TRUE	gi|578823673	PREDICTED: integrin beta-7 isoform X3 [Homo sapiens]	85	5.7	2	54.2 (M:54.2)	4	6.6	45	88
90	TRUE	gi|578832877	PREDICTED: zinc finger protein 729 isoform X1 [Homo sapiens]	144	10.5	3	53.6 (M:53.6)	2	3.3	115.06	90
92	TRUE	gi|530387685	PREDICTED: kinesin-like protein KIF13B isoform X2 [Homo sapiens]	195.4	5.4	3	53.3 (M:53.3)	2	1.5	209.03	92
96	TRUE	gi|526253066	zinc finger protein 281 isoform 2 [Homo sapiens]	93.2	9.3	2	52.7 (M:52.7)	2	2.6	175.12	96
100	TRUE	gi|9506611	guanine nucleotide-binding protein-like 3-like protein [Homo sapiens]	65.5	9.5	1	51.9 (M:51.9)	2	10.1	57.41	100
103	TRUE	gi|578820908	PREDICTED: neuron navigator 2 isoform X5 [Homo sapiens]	264.1	9.8	11	51.7 (M:51.7)	2	2	91.67	103
104	TRUE	gi|110349786	Alstrom syndrome protein 1 [Homo sapiens]	460.9	5.8	1	51.6 (M:51.6)	2	1.3	59.08	104
108	TRUE	gi|578813577	PREDICTED: serine/threonine-protein kinase 31 isoform X3 [Homo sapiens]	95.7	4.8	5	51.2 (M:51.2)	3	4.2	181.48	108
110	TRUE	gi|578822197	PREDICTED: histone-lysine N-methyltransferase 2A isoform X2 [Homo sapiens]	292.4	6.6	4	51.0 (M:51.0)	2	1.3	43.73	110
111	TRUE	gi|533112494	mucin-19 precursor [Homo sapiens]	804.8	4.8	1	50.9 (M:50.9)	3	0.9	79.94	111
112	TRUE	gi|23943858	sorting nexin-8 [Homo sapiens]	52.5	7.2	1	50.8 (M:50.8)	1	9.2	115.33	112
113	TRUE	gi|530403362	PREDICTED: nesprin-2 isoform X6 [Homo sapiens]	795.8	5.1	9	50.7 (M:50.7)	3	0.7	77.84	113
114	TRUE	gi|194353966	dynein heavy chain 6, axonemal [Homo sapiens]	475.7	5.6	1	50.7 (M:50.7)	3	1.3	141.59	114
115	TRUE	gi|578802370	PREDICTED: obscurin isoform X31 [Homo sapiens]	877	5.6	35	50.7 (M:50.7)	4	0.7	61.01	115
116	TRUE	gi|491227401	sacsin isoform 2 [Homo sapiens]	504.2	6.6	3	50.6 (M:50.6)	3	1.5	123.55	116
117	TRUE	gi|544186104	peroxisome biogenesis factor 1 isoform 3 [Homo sapiens]	119.5	5.7	3	50.5 (M:50.5)	1	3.4	98.93	117
118	TRUE	gi|32189392	peroxiredoxin-2 [Homo sapiens]	21.9	5.6	2	50.1 (M:50.1)	1	5.6	23.04	118
121	TRUE	gi|71773480	aldehyde oxidase [Homo sapiens]	147.8	6.9	1	49.1 (M:49.1)	1	3.7	136.33	121
122	TRUE	gi|22749241	zinc finger protein 540 isoform a [Homo sapiens]	77	10.5	2	48.8 (M:48.8)	3	7.4	26.27	122
123	TRUE	gi|578809381	PREDICTED: extracellular matrix protein FRAS1 isoform X2 [Homo sapiens]	438.5	5.2	1	48.6 (M:48.6)	2	1.4	94.25	123
125	TRUE	gi|578813854	PREDICTED: A-kinase anchor protein 9 isoform X3 [Homo sapiens]	447.3	4.8	5	48.3 (M:48.3)	2	0.8	111.18	125
126	TRUE	gi|283436114	phospholipase B1, membrane-associated isoform 2 precursor [Homo sapiens]	161.6	5.5	2	48.1 (M:48.1)	3	3	47.92	126
127	TRUE	gi|311771714	eukaryotic translation initiation factor 4 gamma 3 isoform 1 [Homo sapiens]	180.4	5.2	9	48.0 (M:48.0)	3	2.8	94.83	127
129	TRUE	gi|578845877	PREDICTED: uncharacterized protein LOC101929845 [Homo sapiens]	90.2	12.2	2	47.6 (M:47.6)	2	9.3	42.67	129
130	TRUE	gi|42415492	mis18-binding protein 1 [Homo sapiens]	129	9.9	1	47.5 (M:47.5)	3	5.6	35	130
131	TRUE	gi|118026942	OTU domain-containing protein 7B [Homo sapiens]	92.5	6.3	2	47.5 (M:47.5)	3	6.2	102.09	131
133	TRUE	gi|530405585	PREDICTED: dmX-like protein 2 isoform X3 [Homo sapiens]	291.5	5.9	8	47.4 (M:47.4)	2	1.7	59.01	133
134	TRUE	gi|111118972	collagen alpha-2(XI) chain isoform 2 preproprotein [Homo sapiens]	162.1	8.8	4	47.3 (M:47.3)	2	2.8	44.37	134
136	TRUE	gi|578818143	PREDICTED: LOW QUALITY PROTEIN: hemicentin-2 [Homo sapiens]	546	5.5	1	47.1 (M:47.1)	2	1.1	63.6	136
138	TRUE	gi|530360370	PREDICTED: PR domain zinc finger protein 16 isoform X3 [Homo sapiens]	129.7	5.9	6	47.0 (M:47.0)	2	3.5	58.02	138
140	TRUE	gi|578815680	PREDICTED: chromodomain-helicase-DNA-binding protein 7 isoform X4 [Homo sapiens]	214.1	5.2	4	47.0 (M:47.0)	3	2.6	103.29	140
141	TRUE	gi|578844357	PREDICTED: rho guanine nucleotide exchange factor 5-like, partial [Homo sapiens]	165	5.4	3	46.6 (M:46.6)	2	2.9	134.05	141
145	TRUE	gi|4507691	transformation/transcription domain-associated protein isoform 2 [Homo sapiens]	434.1	9.3	2	46.2 (M:46.2)	2	1.5	53.7	145
146	TRUE	gi|4505529	alpha-1-acid glycoprotein 2 precursor [Homo sapiens]	23.6	4.9	1	46.2 (M:46.2)	1	5	27.4	146
148	TRUE	gi|313661434	serine/threonine-protein kinase Nek1 isoform 5 [Homo sapiens]	138	5.4	6	45.9 (M:45.9)	1	5.2	117.56	148
150	TRUE	gi|578822562	PREDICTED: chromodomain-helicase-DNA-binding protein 4 isoform X6 [Homo sapiens]	216.7	5.7	7	45.2 (M:45.2)	2	1.5	106.87	150
151	TRUE	gi|578830481	PREDICTED: transmembrane channel-like protein 8 isoform X4 [Homo sapiens]	45.7	10.7	2	45.2 (M:45.2)	1	4.2	146.17	151
153	TRUE	gi|578819959	PREDICTED: pyridine nucleotide-disulfide oxidoreductase domain-containing protein 2 isoform X1 [Homo sapiens]	61	6.3	2	45.1 (M:45.1)	2	8.6	151.93	153
154	TRUE	gi|46488921	astrotactin-1 isoform 2 precursor [Homo sapiens]	135	4.9	3	45.1 (M:45.1)	1	5.1	141.01	154
155	TRUE	gi|530392014	PREDICTED: armadillo repeat-containing protein 3 isoform X3 [Homo sapiens]	86.5	5.8	1	45.0 (M:45.0)	1	2.6	266.2	155
158	TRUE	gi|530379082	PREDICTED: cyclin-dependent kinase 7 isoform X1 [Homo sapiens]	32.7	9.8	2	44.9 (M:44.9)	1	11.4	93.25	158
159	TRUE	gi|578818368	PREDICTED: ankyrin repeat domain-containing protein 26 isoform X7 [Homo sapiens]	187	5.3	11	44.8 (M:44.8)	1	1.7	155.43	159
160	TRUE	gi|530402309	PREDICTED: dolichyl-phosphate beta-glucosyltransferase isoform X1 [Homo sapiens]	32.8	10.1	3	44.8 (M:44.8)	2	16.8	148.28	160
161	TRUE	gi|578810904	PREDICTED: arf-GAP with Rho-GAP domain, ANK repeat and PH domain-containing protein 3 isoform X7 [Homo sapiens]	149.1	6.5	8	44.6 (M:44.6)	1	1.7	76.04	161
162	TRUE	gi|210147567	protein FAM194B [Homo sapiens]	81.6	4.6	1	44.3 (M:44.3)	1	4.9	42.13	162
163	TRUE	gi|31657092	ATP-binding cassette sub-family A member 13 [Homo sapiens]	575.8	6	1	44.3 (M:44.3)	1	0.8	122.3	163
164	TRUE	gi|148231468	GDNF family receptor alpha-like precursor [Homo sapiens]	44.5	9.6	1	44.2 (M:44.2)	3	7.1	44.41	164
165	TRUE	gi|530419216	PREDICTED: autoimmune regulator isoform X1 [Homo sapiens]	36.5	6.4	2	44.0 (M:44.0)	3	14.9	76.57	165
166	TRUE	gi|578812976	PREDICTED: androglobin isoform X1 [Homo sapiens]	189.6	9.1	2	44.0 (M:44.0)	2	2.3	23.25	166
167	TRUE	gi|385198063	putative ribosomal RNA methyltransferase NOP2 isoform 4 [Homo sapiens]	69.6	6.2	4	43.8 (M:43.8)	2	6.2	86.3	167
168	TRUE	gi|545478372	FERM, RhoGEF and pleckstrin domain-containing protein 2 isoform b [Homo sapiens]	73.2	9.6	4	43.7 (M:43.7)	1	7.7	58.55	168
169	TRUE	gi|530402705	PREDICTED: intraflagellar transport protein 88 homolog isoform X7 [Homo sapiens]	95.8	9.3	6	43.7 (M:43.7)	1	4.4	154.22	169
170	TRUE	gi|578822930	PREDICTED: coiled-coil domain-containing protein 91 isoform X6 [Homo sapiens]	51.6	5.4	3	43.6 (M:43.6)	2	5.8	66.91	170
171	TRUE	gi|356582273	complement C4-A isoform 2 preproprotein [Homo sapiens]	187.6	6.7	5	43.6 (M:43.6)	2	2.7	82.39	171
173	TRUE	gi|134304846	RB1-inducible coiled-coil protein 1 isoform 2 [Homo sapiens]	182.7	5.2	4	43.2 (M:43.2)	3	1.9	65.76	173
175	TRUE	gi|578813410	PREDICTED: amphiphysin isoform X1 [Homo sapiens]	134.8	4.3	5	43.1 (M:43.1)	2	3.7	59.91	175
176	TRUE	gi|578816361	PREDICTED: protein unc-13 homolog B isoform X1 [Homo sapiens]	268.9	5.4	2	43.0 (M:43.0)	3	1.7	39.81	176
177	TRUE	gi|578827454	PREDICTED: AP-3 complex subunit beta-2 isoform X2 [Homo sapiens]	114.4	5.4	9	43.0 (M:43.0)	2	2.9	196.78	177
179	TRUE	gi|578814266	PREDICTED: muskelin isoform X4 [Homo sapiens]	80.3	6.1	6	43.0 (M:43.0)	2	6.3	167.37	179
181	TRUE	gi|530378196	PREDICTED: N-alpha-acetyltransferase 15, NatA auxiliary subunit isoform X1 [Homo sapiens]	101.1	7.8	2	42.8 (M:42.8)	1	5.1	60.11	181
182	TRUE	gi|27881482	probable ATP-dependent RNA helicase DDX58 [Homo sapiens]	106.5	6	1	42.7 (M:42.7)	1	3.8	54.65	182
183	TRUE	gi|578835678	PREDICTED: uncharacterized protein LOC102724905 [Homo sapiens]	22	10.3	1	42.6 (M:42.6)	2	16.7	98.78	183
184	TRUE	gi|4504183	glutathione S-transferase P [Homo sapiens]	23.3	5.3	1	42.6 (M:42.6)	1	7.6	12.06	184
185	TRUE	gi|156105687	mitochondrial intermediate peptidase [Homo sapiens]	80.6	6.6	1	42.5 (M:42.5)	2	5.2	43.51	185
187	TRUE	gi|578832959	PREDICTED: zinc finger protein 554 isoform X2 [Homo sapiens]	43.7	9.8	3	42.0 (M:42.0)	2	10.8	44.89	187
188	TRUE	gi|333360860	smoothelin isoform e [Homo sapiens]	104.8	9.9	15	42.0 (M:42.0)	2	3.9	132.97	188
189	TRUE	gi|88501740	TRIO and F-actin-binding protein isoform 1 [Homo sapiens]	74	6.5	3	42.0 (M:42.0)	2	8.9	76.93	189
190	TRUE	gi|211059431	ranBP2-like and GRIP domain-containing protein 4 [Homo sapiens]	197.2	5.9	2	41.9 (M:41.9)	1	2.7	60.4	190
192	TRUE	gi|578833089	PREDICTED: latrophilin-1 isoform X5 [Homo sapiens]	96.9	6.5	5	41.8 (M:41.8)	1	6.1	79.85	192
194	TRUE	gi|578815943	PREDICTED: cleavage and polyadenylation specificity factor subunit 1 isoform X1 [Homo sapiens]	160.4	5.9	4	41.8 (M:41.8)	1	2.4	157.95	194
196	TRUE	gi|4502285	sarcoplasmic/endoplasmic reticulum calcium ATPase 2 isoform a [Homo sapiens]	109.6	5.1	6	41.7 (M:41.7)	2	3.4	151.73	196
198	TRUE	gi|4503463	endothelin-2 preproprotein [Homo sapiens]	19.9	12.1	1	41.5 (M:41.5)	1	10.1	45.66	198
199	TRUE	gi|74959747	Fanconi anemia group M protein [Homo sapiens]	232	5.7	2	41.4 (M:41.4)	1	2.7	82.63	199
200	TRUE	gi|4503109	cystatin-S precursor [Homo sapiens]	16.2	4.8	2	41.3 (M:41.3)	1	7.8	19.68	200
204	TRUE	gi|570700827	structural maintenance of chromosomes protein 4 isoform 2 [Homo sapiens]	144.4	6.7	2	41.0 (M:41.0)	1	2.3	81.91	204
205	TRUE	gi|11386147	prosaposin isoform a preproprotein [Homo sapiens]	58.1	4.9	3	40.8 (M:40.8)	2	2.9	78.1	205
206	TRUE	gi|530416587	PREDICTED: hormone-sensitive lipase isoform X1 [Homo sapiens]	108.8	6.2	5	40.8 (M:40.8)	2	3.6	55.62	206
209	TRUE	gi|530395811	PREDICTED: cytosolic carboxypeptidase 2 isoform X4 [Homo sapiens]	90.6	9.4	8	40.6 (M:40.6)	2	5.6	91.26	209
211	TRUE	gi|578837129	PREDICTED: bromodomain-containing protein 1 isoform X12 [Homo sapiens]	110.4	9.9	9	40.5 (M:40.5)	2	5.3	91.34	211
213	TRUE	gi|578809281	PREDICTED: matrix extracellular phosphoglycoprotein isoform X1 [Homo sapiens]	62.1	9.4	1	39.9 (M:39.9)	1	4.9	100.61	213
214	TRUE	gi|11321561	hemopexin precursor [Homo sapiens]	51.6	6.6	1	39.8 (M:39.8)	2	9.5	49.04	214
217	TRUE	gi|150170670	protein piccolo isoform 2 [Homo sapiens]	537.6	5.9	3	39.7 (M:39.7)	1	1	123.57	217
220	TRUE	gi|530360787	PREDICTED: serine/arginine repetitive matrix protein 1 isoform X3 [Homo sapiens]	103.7	12.4	7	39.5 (M:39.5)	2	3.4	27.5	220
223	TRUE	gi|45439357	RNA polymerase II transcription factor SIII subunit A2 [Homo sapiens]	83.9	10.5	1	39.4 (M:39.4)	2	4.9	130.47	223
224	TRUE	gi|507417931	protein inscuteable homolog isoform d [Homo sapiens]	57.2	5.4	4	39.4 (M:39.4)	1	9.6	58.61	224
225	TRUE	gi|530379166	PREDICTED: splicing regulatory glutamine/lysine-rich protein 1 isoform X2 [Homo sapiens]	43.4	11.1	5	39.4 (M:39.4)	1	6.4	38.72	225
227	TRUE	gi|578799908	PREDICTED: neuroblastoma breakpoint family member 3 isoform X2 [Homo sapiens]	67	4.2	5	39.3 (M:39.3)	1	5.9	107.29	227
229	TRUE	gi|578811766	PREDICTED: p21-activated protein kinase-interacting protein 1 isoform X2 [Homo sapiens]	41.4	10.1	3	39.2 (M:39.2)	1	7.6	52.81	229
230	TRUE	gi|283837842	protein unc-13 homolog A [Homo sapiens]	192.9	5.1	2	39.1 (M:39.1)	2	2.5	99.32	230
231	TRUE	gi|110347437	latent-transforming growth factor beta-binding protein 4 isoform c precursor [Homo sapiens]	165.6	4.8	1	39.1 (M:39.1)	1	2.8	194.83	231
232	TRUE	gi|224282117	SURP and G-patch domain-containing protein 2 [Homo sapiens]	120.1	7	1	39.0 (M:39.0)	2	4.4	91.77	232
234	TRUE	gi|298231195	zinc finger protein 275 [Homo sapiens]	37	10	3	38.9 (M:38.9)	2	9.7	170.98	234
235	TRUE	gi|32528306	replication factor C subunit 1 isoform 1 [Homo sapiens]	128.1	9.9	2	38.9 (M:38.9)	2	3.5	102.66	235
236	TRUE	gi|211057416	zinc finger protein 841 [Homo sapiens]	106	10.4	2	38.7 (M:38.7)	2	6.1	120.88	236
242	TRUE	gi|116686122	chromosome-associated kinesin KIF4A [Homo sapiens]	139.8	5.9	2	38.4 (M:38.4)	2	1.5	65.47	242
244	TRUE	gi|530414622	PREDICTED: zinc finger protein 675 isoform X3 [Homo sapiens]	58.2	10.2	4	38.3 (M:38.3)	1	5.6	89.47	244
245	TRUE	gi|301129165	death-inducer obliterator 1 isoform c [Homo sapiens]	243.7	8.9	3	38.3 (M:38.3)	1	1.2	118.3	245
246	TRUE	gi|389616163	ubiquitin carboxyl-terminal hydrolase 43 isoform 2 [Homo sapiens]	122.2	10.2	2	38.2 (M:38.2)	1	2.5	95.7	246
247	TRUE	gi|530407244	PREDICTED: protein unc-45 homolog A isoform X3 [Homo sapiens]	87.2	5.6	3	38.1 (M:38.1)	3	3.4	79.61	247
249	TRUE	gi|530408446	PREDICTED: UPF0505 protein C16orf62 isoform X2 [Homo sapiens]	107.9	8.9	4	38.1 (M:38.1)	2	5.7	126.54	249
251	TRUE	gi|87299628	biorientation of chromosomes in cell division protein 1-like 1 [Homo sapiens]	330.3	4.9	4	38.0 (M:38.0)	1	0.9	27.94	251
253	TRUE	gi|53828924	neuropeptides B/W receptor type 1 [Homo sapiens]	36.1	10.1	1	37.9 (M:37.9)	1	7	22.31	253
254	TRUE	gi|4504301	histone H4 [Homo sapiens]	11.4	11.8	1	37.9 (M:37.9)	1	7.8	121.77	254
256	TRUE	gi|578833402	PREDICTED: dedicator of cytokinesis protein 6 isoform X3 [Homo sapiens]	232.6	6.3	6	37.8 (M:37.8)	2	1.4	149.29	256
257	TRUE	gi|578812959	PREDICTED: utrophin isoform X8 [Homo sapiens]	287.1	5.2	6	37.8 (M:37.8)	1	0.8	81.31	257
258	TRUE	gi|116008442	zinc finger CCCH domain-containing protein 13 [Homo sapiens]	184.8	10	5	37.8 (M:37.8)	2	1.9	184.93	258
259	TRUE	gi|530419317	PREDICTED: 1-acyl-sn-glycerol-3-phosphate acyltransferase gamma isoform X1 [Homo sapiens]	52.2	9.9	4	37.7 (M:37.7)	2	6	29.92	259
260	TRUE	gi|578833944	PREDICTED: WD repeat-containing protein 88 isoform X1 [Homo sapiens]	31	6.8	3	37.7 (M:37.7)	1	9.4	96.41	260
261	TRUE	gi|257467636	TPR and ankyrin repeat-containing protein 1 [Homo sapiens]	336	6.3	2	37.4 (M:37.4)	1	1.6	53.38	261
262	TRUE	gi|550544215	rapamycin-insensitive companion of mTOR isoform 3 [Homo sapiens]	155.8	6.8	5	37.4 (M:37.4)	1	1.8	158.86	262
263	TRUE	gi|578816637	PREDICTED: receptor-type tyrosine-protein phosphatase delta isoform X16 [Homo sapiens]	211.2	6.2	27	37.4 (M:37.4)	2	2	85.78	263
264	TRUE	gi|4507953	14-3-3 protein zeta/delta [Homo sapiens]	27.7	4.6	2	37.3 (M:37.3)	1	9	25.42	264
265	TRUE	gi|530404339	PREDICTED: serine/threonine-protein phosphatase 4 regulatory subunit 4 isoform X1 [Homo sapiens]	87.3	9.4	2	37.2 (M:37.2)	2	7	104.55	265
266	TRUE	gi|366039979	E3 ubiquitin-protein ligase RNF213 isoform 3 [Homo sapiens]	591	6	2	37.2 (M:37.2)	1	0.7	76.01	266
267	TRUE	gi|178056552	condensin complex subunit 1 [Homo sapiens]	157.1	6.2	1	37.2 (M:37.2)	2	3.7	105.27	267
268	TRUE	gi|119709834	zinc finger protein castor homolog 1 isoform a [Homo sapiens]	189.9	6.6	2	37.1 (M:37.1)	1	2.4	73.93	268
269	TRUE	gi|31377782	protein kinase C delta type [Homo sapiens]	77.5	8.9	2	36.8 (M:36.8)	2	6.4	80.62	269
270	TRUE	gi|345842488	ryanodine receptor 3 isoform 2 [Homo sapiens]	551.1	5.4	2	36.8 (M:36.8)	3	1	147.99	270
273	TRUE	gi|21361176	retinal dehydrogenase 1 [Homo sapiens]	54.8	6.3	1	36.7 (M:36.7)	1	6	77.88	273
275	TRUE	gi|530406441	PREDICTED: NMDA receptor-regulated protein 2 isoform X4 [Homo sapiens]	86.5	6.2	4	36.5 (M:36.5)	3	4.1	179	275
276	TRUE	gi|37622341	myeloid zinc finger 1 isoform 1 [Homo sapiens]	82	10.3	3	36.5 (M:36.5)	1	7.2	122.92	276
277	TRUE	gi|530406610	PREDICTED: probable E3 ubiquitin-protein ligase HERC1 isoform X6 [Homo sapiens]	524.9	5.7	4	36.5 (M:36.5)	1	1.4	91.52	277
278	TRUE	gi|530373234	PREDICTED: peroxisomal acyl-coenzyme A oxidase 2 isoform X2 [Homo sapiens]	68.7	8.8	3	36.4 (M:36.4)	2	6.5	146.81	278
279	TRUE	gi|530417804	PREDICTED: centrosome-associated protein CEP250 isoform X4 [Homo sapiens]	208.3	4.9	6	36.4 (M:36.4)	2	2.7	43.88	279
280	TRUE	gi|387849264	T-complex protein 11 homolog isoform 3 [Homo sapiens]	56.8	5	3	36.3 (M:36.3)	1	5.7	37.07	280
281	TRUE	gi|124430752	kinesin-like protein KIF26B [Homo sapiens]	223.7	9.7	1	36.2 (M:36.2)	1	2.5	97.36	281
288	TRUE	gi|22748937	exportin-5 [Homo sapiens]	136.2	5.5	1	36.0 (M:36.0)	2	2.7	193.25	288
289	TRUE	gi|578831470	PREDICTED: Fanconi anemia-associated protein of 100 kDa isoform X2 [Homo sapiens]	77	5	3	35.9 (M:35.9)	1	3.3	103.2	289
290	TRUE	gi|27886588	protein-tyrosine kinase 2-beta isoform b [Homo sapiens]	111.1	5.6	3	35.9 (M:35.9)	1	3.1	160.72	290
291	TRUE	gi|126012562	prolow-density lipoprotein receptor-related protein 1 precursor [Homo sapiens]	504.3	5	1	35.8 (M:35.8)	1	1.1	33.01	291
294	TRUE	gi|530374810	PREDICTED: GRAM domain-containing protein 1C isoform X2 [Homo sapiens]	69.6	6.9	4	35.8 (M:35.8)	2	4.8	143.27	294
296	TRUE	gi|530422336	PREDICTED: dedicator of cytokinesis protein 11 isoform X2 [Homo sapiens]	235.7	8.1	3	35.8 (M:35.8)	2	0.5	84.21	296
297	TRUE	gi|4506491	replication factor C subunit 4 [Homo sapiens]	39.7	9.3	1	35.6 (M:35.6)	2	7.4	115.7	297
298	TRUE	gi|42716275	CCR4-NOT transcription complex subunit 1 isoform a [Homo sapiens]	266.8	6.7	2	35.5 (M:35.5)	1	1.3	75.83	298
299	TRUE	gi|578798033	PREDICTED: LOW QUALITY PROTEIN: double homeobox protein 4-like protein 4 [Homo sapiens]	45.9	10.8	1	35.5 (M:35.5)	2	5	134.3	299
302	TRUE	gi|530393695	PREDICTED: protein FAM45A isoform X1 [Homo sapiens]	39.8	6.3	2	35.4 (M:35.4)	2	10.6	42.42	302
305	TRUE	gi|211971074	A-kinase anchor protein 2 isoform 2 [Homo sapiens]	94.6	4.9	3	35.1 (M:35.1)	1	3	101.83	305
307	TRUE	gi|28605145	glutamate receptor ionotropic, kainate 3 precursor [Homo sapiens]	104	7.8	11	35.0 (M:35.0)	1	2.7	40.76	307
308	TRUE	gi|207028673	aldo-keto reductase family 1 member C2 isoform 2 [Homo sapiens]	15.7	8.9	4	35.0 (M:35.0)	1	23.7	70.56	308
310	TRUE	gi|578822836	PREDICTED: inositol 1,4,5-trisphosphate receptor type 2 isoform X1 [Homo sapiens]	212.9	6.3	2	34.9 (M:34.9)	2	2.2	99.67	310
311	TRUE	gi|75677365	dynein heavy chain 2, axonemal [Homo sapiens]	507.4	5.9	1	34.9 (M:34.9)	2	0.9	125.23	311
312	TRUE	gi|9966764	acyl-protein thioesterase 2 [Homo sapiens]	24.7	6.9	2	34.8 (M:34.8)	2	12.6	83.36	312
313	TRUE	gi|578838557	PREDICTED: hephaestin isoform X3 [Homo sapiens]	97.3	5.8	8	34.8 (M:34.8)	2	4.1	116.37	313
314	TRUE	gi|530384769	PREDICTED: integrin beta-8 isoform X2 [Homo sapiens]	71.2	9.2	2	34.8 (M:34.8)	1	4.7	53.41	314
319	TRUE	gi|48375173	microtubule-associated protein 6 isoform 1 [Homo sapiens]	86.5	9.8	1	34.8 (M:34.8)	2	3.8	127.77	319
320	TRUE	gi|148762978	uncharacterized protein C9orf172 [Homo sapiens]	106.6	10.2	1	34.8 (M:34.8)	2	3.1	73.35	320
321	TRUE	gi|54607033	integrin beta-4 isoform 3 precursor [Homo sapiens]	194.9	5.7	8	34.8 (M:34.8)	1	1.2	75.17	321
322	TRUE	gi|345197262	tumor protein D54 isoform g [Homo sapiens]	19.5	6.2	5	34.7 (M:34.7)	1	9.9	115.77	322
323	TRUE	gi|530367595	PREDICTED: latent-transforming growth factor beta-binding protein 1 isoform X5 [Homo sapiens]	134	9.1	6	34.7 (M:34.7)	1	4.3	77.25	323
325	TRUE	gi|530379363	PREDICTED: DNA polymerase kappa isoform X3 [Homo sapiens]	57.6	9.2	4	34.5 (M:34.5)	2	10.1	61.6	325
327	TRUE	gi|270483747	MAP7 domain-containing protein 2 isoform 4 [Homo sapiens]	76.6	9.4	9	34.4 (M:34.4)	1	3.5	121.94	327
328	TRUE	gi|557129045	mucin-2 precursor [Homo sapiens]	539.8	5.4	1	34.4 (M:34.4)	1	0.8	59.45	328
329	TRUE	gi|4505939	DNA-directed RNA polymerase II subunit RPB1 [Homo sapiens]	217.1	7.1	1	34.4 (M:34.4)	1	2.2	67.55	329
330	TRUE	gi|530368098	PREDICTED: CAD protein isoform X4 [Homo sapiens]	235.9	6.1	6	34.2 (M:34.2)	2	2.7	96.99	330
331	TRUE	gi|578817016	PREDICTED: centriolin isoform X3 [Homo sapiens]	258.5	5.3	4	34.2 (M:34.2)	1	2.3	91.46	331
332	TRUE	gi|578843302	PREDICTED: rootletin-like [Homo sapiens]	147.5	5.5	2	34.1 (M:34.1)	1	3.4	21.39	332
334	TRUE	gi|530401261	PREDICTED: F-box/WD repeat-containing protein 8 isoform X2 [Homo sapiens]	46.4	5.5	1	34.0 (M:34.0)	2	7.7	88.43	334
335	TRUE	gi|31657140	insulin receptor-related protein precursor [Homo sapiens]	143.6	6	1	34.0 (M:34.0)	2	2.1	101.89	335
336	TRUE	gi|63025200	storkhead-box protein 1 isoform a [Homo sapiens]	110.9	8.7	4	33.9 (M:33.9)	2	3.2	86.83	336
337	TRUE	gi|109638751	ubiquitin carboxyl-terminal hydrolase 6 [Homo sapiens]	158.6	8.8	1	33.8 (M:33.8)	3	4.1	113.26	337
338	TRUE	gi|33695090	prostate tumor-overexpressed gene 1 protein [Homo sapiens]	46.8	11.6	2	33.7 (M:33.7)	1	9.6	70.96	338
339	TRUE	gi|285002231	glycerol-3-phosphate dehydrogenase, mitochondrial precursor [Homo sapiens]	80.8	8.4	2	33.7 (M:33.7)	3	5.9	88.62	339
340	TRUE	gi|24308289	leukocyte receptor cluster member 1 [Homo sapiens]	30.5	10.1	1	33.6 (M:33.6)	1	7.6	208.63	340
341	TRUE	gi|578817739	PREDICTED: regulator of G-protein signaling 3 isoform X5 [Homo sapiens]	68.1	9.9	6	33.6 (M:33.6)	3	6.9	108.67	341
343	TRUE	gi|578822447	PREDICTED: centrosomal protein KIAA1731 isoform X7 [Homo sapiens]	268.9	5.4	7	33.4 (M:33.4)	2	1	105.8	343
346	TRUE	gi|530400232	PREDICTED: keratin, type II cuticular Hb3 isoform X1 [Homo sapiens]	49.6	5.3	1	33.4 (M:33.4)	1	7.4	125.82	346
347	TRUE	gi|530372129	PREDICTED: filamin-B isoform X6 [Homo sapiens]	233.6	5.2	9	33.3 (M:33.3)	1	1.1	128.9	347
349	TRUE	gi|372622373	serine/threonine-protein kinase 3 isoform 2 [Homo sapiens]	59.4	5	1	33.2 (M:33.2)	1	5.6	132.7	349
351	TRUE	gi|55770830	E3 SUMO-protein ligase CBX4 [Homo sapiens]	61.3	10	1	33.1 (M:33.1)	2	6.1	166.04	351
355	TRUE	gi|578840955	PREDICTED: mucin-6 isoform X1 [Homo sapiens]	141.7	5.7	3	32.8 (M:32.8)	2	1.1	76.58	355
357	TRUE	gi|570700851	H/ACA ribonucleoprotein complex subunit 4 isoform 3 [Homo sapiens]	47.6	10	3	32.8 (M:32.8)	1	6.7	84.18	357
358	TRUE	gi|578827640	PREDICTED: kinesin-like protein KIF23 isoform X8 [Homo sapiens]	56.1	9.9	8	32.8 (M:32.8)	1	10.7	49.96	358
359	TRUE	gi|226246525	fanconi-associated nuclease 1 isoform b [Homo sapiens]	59.5	6.3	3	32.7 (M:32.7)	1	7.3	126.42	359
361	TRUE	gi|116488398	keratin, type I cuticular Ha2 [Homo sapiens]	50.3	4.6	1	32.5 (M:32.5)	2	4.5	87.41	361
362	TRUE	gi|38569394	elongator complex protein 1 [Homo sapiens]	150.2	5.6	1	32.5 (M:32.5)	2	2.3	79.12	362
363	TRUE	gi|578798522	PREDICTED: multiple epidermal growth factor-like domains protein 6 isoform X4 [Homo sapiens]	135.9	5.9	5	32.4 (M:32.4)	2	4.4	102.44	363
366	TRUE	gi|574956994	protein FAM104A isoform 3 [Homo sapiens]	9.8	12.7	4	32.4 (M:32.4)	1	40.8	91.53	366
367	TRUE	gi|578807613	PREDICTED: HMG box transcription factor BBX isoform X10 [Homo sapiens]	98.5	9.6	6	32.4 (M:32.4)	1	3.2	12.31	367
368	TRUE	gi|578837945	PREDICTED: cytoplasmic tyrosine-protein kinase BMX isoform X1 [Homo sapiens]	77.9	9.3	2	32.3 (M:32.3)	2	5.3	91.02	368
369	TRUE	gi|530409377	PREDICTED: conserved oligomeric Golgi complex subunit 7 isoform X2 [Homo sapiens]	79.1	5.2	2	32.2 (M:32.2)	1	5.7	84.65	369
370	TRUE	gi|530407102	PREDICTED: insulin-like growth factor 1 receptor isoform X2 [Homo sapiens]	141.1	5.4	5	32.2 (M:32.2)	3	3.7	107.81	370
371	TRUE	gi|557440810	PHD and RING finger domain-containing protein 1 isoform 4 [Homo sapiens]	178.1	10.1	8	32.2 (M:32.2)	1	1.3	200.79	371
373	TRUE	gi|4503347	deoxyribonuclease-1-like 2 precursor [Homo sapiens]	32.8	4.6	1	32.0 (M:32.0)	2	8	84.9	373
374	TRUE	gi|6912438	integrin beta-1-binding protein 2 [Homo sapiens]	38.4	4.9	1	32.0 (M:32.0)	1	8.6	110.09	374
375	TRUE	gi|224586817	Golgi apparatus protein 1 isoform 3 precursor [Homo sapiens]	134.5	6.5	3	32.0 (M:32.0)	1	1.4	117.66	375
376	TRUE	gi|42718017	DNA endonuclease RBBP8 isoform b [Homo sapiens]	98.4	6.2	3	31.9 (M:31.9)	1	2.5	93.15	376
377	TRUE	gi|530421861	PREDICTED: mediator of RNA polymerase II transcription subunit 12 isoform X3 [Homo sapiens]	240.6	6.7	3	31.8 (M:31.8)	1	1.5	61.94	377
378	TRUE	gi|578845222	PREDICTED: uncharacterized protein LOC102725205, partial [Homo sapiens]	95.5	6	1	31.8 (M:31.8)	3	3.3	140.96	378
379	TRUE	gi|109689695	transient receptor potential cation channel subfamily M member 8 [Homo sapiens]	127.6	7	1	31.7 (M:31.7)	1	1.5	101.72	379
381	TRUE	gi|530386889	PREDICTED: arf-GAP with GTPase, ANK repeat and PH domain-containing protein 3 isoform X2 [Homo sapiens]	61.7	11.8	6	31.7 (M:31.7)	1	5.2	111.73	381
382	TRUE	gi|18466802	ras and Rab interactor 2 isoform 2 [Homo sapiens]	100.1	6.1	1	31.7 (M:31.7)	1	2	166.63	382
384	TRUE	gi|50845416	serine/threonine-protein kinase WNK3 isoform 2 [Homo sapiens]	191.7	5.4	2	31.6 (M:31.6)	2	2.8	76.87	384
385	TRUE	gi|578809113	PREDICTED: putative tripartite motif-containing protein 61 isoform X1 [Homo sapiens]	55.4	9.5	1	31.6 (M:31.6)	1	6.4	93.44	385
387	TRUE	gi|27477127	keratin, type II cuticular Hb2 [Homo sapiens]	56.6	6.4	1	31.4 (M:31.4)	1	5.7	123.09	387
388	TRUE	gi|557878612	centromere-associated protein E isoform 2 [Homo sapiens]	301.6	5.3	2	31.3 (M:31.3)	1	1	136.08	388
389	TRUE	gi|4503061	beta-crystallin B1 [Homo sapiens]	28	9.2	1	31.3 (M:31.3)	2	13.5	80.06	389
390	TRUE	gi|157738687	wee1-like protein kinase 2 [Homo sapiens]	62.9	6.1	1	31.3 (M:31.3)	2	5.5	101.19	390
391	TRUE	gi|32307142	cytoplasmic phosphatidylinositol transfer protein 1 isoform b [Homo sapiens]	31.7	5.3	3	31.3 (M:31.3)	1	11.9	34.04	391
392	TRUE	gi|150170665	zinc finger protein 486 [Homo sapiens]	53.6	10.1	1	31.2 (M:31.2)	3	9.5	83.2	392
393	TRUE	gi|410991931	pyrroline-5-carboxylate reductase 2 isoform 2 [Homo sapiens]	25.9	10.2	2	31.1 (M:31.1)	1	14.2	149.31	393
394	TRUE	gi|530417068	PREDICTED: zinc finger protein 649 isoform X1 [Homo sapiens]	40.8	10.5	2	31.1 (M:31.1)	2	10.8	94.44	394
396	TRUE	gi|530407964	PREDICTED: zinc finger CCCH domain-containing protein 7A isoform X4 [Homo sapiens]	67.6	9.6	3	30.9 (M:30.9)	2	3.6	185.66	396
397	TRUE	gi|30410785	LIM/homeobox protein Lhx1 [Homo sapiens]	44.8	9.1	1	30.9 (M:30.9)	1	7.6	84.04	397
398	TRUE	gi|530380051	PREDICTED: short transient receptor potential channel 7 isoform X1 [Homo sapiens]	55.5	9	4	30.8 (M:30.8)	1	4.8	241.94	398
399	TRUE	gi|56243590	pre-mRNA 3' end processing protein WDR33 isoform 1 [Homo sapiens]	145.8	9.9	4	30.8 (M:30.8)	1	2.5	42.76	399
402	TRUE	gi|284172510	myosin-IIIb isoform 1 [Homo sapiens]	148.5	8.7	3	30.7 (M:30.7)	1	3	97.61	402
403	TRUE	gi|530393271	PREDICTED: probable JmjC domain-containing histone demethylation protein 2C isoform X6 [Homo sapiens]	250.9	9	5	30.6 (M:30.6)	1	0.9	41.39	403
405	TRUE	gi|28557745	zinc-binding alcohol dehydrogenase domain-containing protein 2 [Homo sapiens]	40.1	9.2	1	30.4 (M:30.4)	1	9	86.54	405
408	TRUE	gi|7662162	armadillo repeat-containing X-linked protein 2 [Homo sapiens]	65.6	9.3	1	30.3 (M:30.3)	1	5.7	45.4	408
409	TRUE	gi|526253060	intraflagellar transport protein 122 homolog isoform 7 [Homo sapiens]	118.4	6.8	20	30.3 (M:30.3)	2	2.3	111.13	409
410	TRUE	gi|167466286	protein limb expression 1 homolog [Homo sapiens]	31.9	5.3	1	30.3 (M:30.3)	1	8.5	109.7	410
411	TRUE	gi|394953753	CMP-N-acetylneuraminate-beta-1,4-galactoside alpha-2,3-sialyltransferase isoform n [Homo sapiens]	26.7	10.2	20	30.3 (M:30.3)	2	10.4	147.8	411
412	TRUE	gi|530383954	PREDICTED: PR domain zinc finger protein 1 isoform X1 [Homo sapiens]	73.8	9.9	4	30.2 (M:30.2)	1	3.6	157.33	412
413	TRUE	gi|530373510	PREDICTED: nuclear receptor subfamily 1 group D member 2 isoform X1 [Homo sapiens]	45.6	9.9	4	30.2 (M:30.2)	1	9.8	112.05	413
414	TRUE	gi|21536371	telomerase protein component 1 [Homo sapiens]	290.3	9.2	1	30.1 (M:30.1)	1	0.9	120.98	414
415	TRUE	gi|156523054	uncharacterized protein C5orf55 precursor [Homo sapiens]	12.7	12	1	30.0 (M:30.0)	1	27.7	76.93	415
417	TRUE	gi|578815347	PREDICTED: pericentriolar material 1 protein isoform X28 [Homo sapiens]	180.4	5.3	18	30.0 (M:30.0)	2	2.1	110.04	417
418	TRUE	gi|14149617	nuclear receptor coactivator 4 isoform 3 [Homo sapiens]	69.7	5.7	3	30.0 (M:30.0)	1	5.2	113.82	418
419	TRUE	gi|111955326	MLX-interacting protein [Homo sapiens]	101.1	9.5	5	30.0 (M:30.0)	1	3.2	50.18	419
420	TRUE	gi|578821888	PREDICTED: neurexin-2-beta isoform X15 [Homo sapiens]	133	5.5	13	29.9 (M:29.9)	1	2	105.05	420
421	TRUE	gi|239049440	FCH domain only protein 1 isoform a [Homo sapiens]	97	6.5	3	29.9 (M:29.9)	2	2.7	41.86	421
422	TRUE	gi|530406054	PREDICTED: zinc finger protein 280D isoform X2 [Homo sapiens]	110.5	10.7	1	29.9 (M:29.9)	1	1.7	109.93	422
423	TRUE	gi|578824965	PREDICTED: RING finger protein 17 isoform X9 [Homo sapiens]	174.6	5.1	10	29.9 (M:29.9)	2	2.6	132.81	423
425	TRUE	gi|118421085	treslin [Homo sapiens]	210.7	9.8	1	29.9 (M:29.9)	1	1	236.88	425
426	TRUE	gi|16554562	caspase recruitment domain-containing protein 9 isoform 2 [Homo sapiens]	56.6	5.5	2	29.8 (M:29.8)	1	3.3	248.11	426
427	TRUE	gi|118766337	zinc finger protein ZIC 5 [Homo sapiens]	68.4	9.9	1	29.7 (M:29.7)	2	4.5	148.39	427
428	TRUE	gi|557128992	rho GTPase-activating protein 11A isoform 3 [Homo sapiens]	92.6	9.9	3	29.7 (M:29.7)	2	5.4	87.18	428
429	TRUE	gi|106049292	pyruvate carboxylase, mitochondrial precursor [Homo sapiens]	129.6	6.4	2	29.6 (M:29.6)	1	2.1	83.52	429
430	TRUE	gi|126012571	basement membrane-specific heparan sulfate proteoglycan core protein precursor [Homo sapiens]	468.5	6.1	6	29.6 (M:29.6)	1	0.4	234.12	430
431	TRUE	gi|578813343	PREDICTED: thrombospondin type-1 domain-containing protein 7A isoform X4 [Homo sapiens]	169.7	9	5	29.6 (M:29.6)	2	2.4	57.27	431
432	TRUE	gi|578819760	PREDICTED: zinc finger protein 33B isoform X3 [Homo sapiens]	92.3	9.9	4	29.5 (M:29.5)	1	4.4	71.68	432
433	TRUE	gi|530405525	PREDICTED: integrin alpha-11 isoform X2 [Homo sapiens]	122	6	2	29.5 (M:29.5)	1	2.5	115.62	433
434	TRUE	gi|19923891	kinesin light chain 4 isoform c [Homo sapiens]	35.1	5.3	4	29.4 (M:29.4)	1	12.7	88.82	434
435	TRUE	gi|73808268	matrix metalloproteinase-27 precursor [Homo sapiens]	59	9.4	1	29.4 (M:29.4)	1	5.7	29.69	435
437	TRUE	gi|530394820	PREDICTED: janus kinase and microtubule-interacting protein 3 isoform X5 [Homo sapiens]	105.7	6.1	4	29.4 (M:29.4)	1	3.9	20.87	437
438	TRUE	gi|38327558	interferon-induced guanylate-binding protein 2 [Homo sapiens]	67.2	5.4	1	29.3 (M:29.3)	1	5.2	62.04	438
439	TRUE	gi|109715825	zinc finger and SCAN domain-containing protein 29 [Homo sapiens]	96.7	6.6	1	29.2 (M:29.2)	1	4	19.78	439
440	TRUE	gi|440309853	CDK5 regulatory subunit-associated protein 2 isoform c [Homo sapiens]	189.5	5.4	10	29.2 (M:29.2)	1	1.1	140.06	440
441	TRUE	gi|50959205	adenylate cyclase type 9 [Homo sapiens]	150.6	7.3	2	29.2 (M:29.2)	1	2	73.95	441
442	TRUE	gi|51972182	zinc finger protein 740 [Homo sapiens]	21.8	10.5	1	29.2 (M:29.2)	2	5.2	36.29	442
444	TRUE	gi|55749577	ADP/ATP translocase 1 [Homo sapiens]	33	10.3	1	29.1 (M:29.1)	1	11.7	136.07	444
445	TRUE	gi|4505467	5'-nucleotidase isoform 1 preproprotein [Homo sapiens]	63.3	6.6	2	29.0 (M:29.0)	1	3.7	60.58	445
446	TRUE	gi|149944526	putative Polycomb group protein ASXL3 [Homo sapiens]	241.8	5.8	2	29.0 (M:29.0)	1	1.7	86.5	446
447	TRUE	gi|578806017	PREDICTED: histone-lysine N-methyltransferase SETD2 isoform X3 [Homo sapiens]	253.1	6.6	4	29.0 (M:29.0)	1	1.1	83.91	447
448	TRUE	gi|578835836	PREDICTED: putative Polycomb group protein ASXL1 isoform X6 [Homo sapiens]	159.1	5.6	6	28.9 (M:28.9)	2	2.4	61.4	448
449	TRUE	gi|578831085	PREDICTED: notchless protein homolog 1 isoform X5 [Homo sapiens]	42.7	10.1	3	28.9 (M:28.9)	1	4.1	18.67	449
450	TRUE	gi|578834746	PREDICTED: ryanodine receptor 1 isoform X3 [Homo sapiens]	563.6	5.1	5	28.9 (M:28.9)	1	0.6	77.4	450
451	TRUE	gi|578819092	PREDICTED: protein TBATA isoform X13 [Homo sapiens]	35.1	6.4	9	28.8 (M:28.8)	1	9.2	154.81	451
452	TRUE	gi|530368915	PREDICTED: eukaryotic translation initiation factor 5B isoform X1 [Homo sapiens]	138.6	5.3	2	28.8 (M:28.8)	1	1.9	69.41	452
453	TRUE	gi|7705495	zinc finger protein 581 [Homo sapiens]	22	10.6	1	28.8 (M:28.8)	2	13.7	27.66	453
454	TRUE	gi|5901956	follistatin-related protein 1 precursor [Homo sapiens]	35	5.3	1	28.8 (M:28.8)	1	8.4	22.48	454
456	TRUE	gi|4504837	ATP-sensitive inward rectifier potassium channel 1 isoform a [Homo sapiens]	44.8	9.9	1	28.6 (M:28.6)	1	9	52.87	456
458	TRUE	gi|148728188	integrin alpha-E precursor [Homo sapiens]	130.1	5.4	1	28.6 (M:28.6)	2	3.3	119.32	458
459	TRUE	gi|18087841	WD repeat-containing protein 89 [Homo sapiens]	43.2	5.7	1	28.6 (M:28.6)	2	7.5	118.29	459
461	TRUE	gi|578802192	PREDICTED: protein ELYS isoform X2 [Homo sapiens]	252.3	6.2	3	28.5 (M:28.5)	1	1.4	24.8	461
462	TRUE	gi|145312251	ephrin type-A receptor 6 isoform a [Homo sapiens]	126.5	6.5	2	28.4 (M:28.4)	1	2.7	63.55	462
463	TRUE	gi|578833058	PREDICTED: ankyrin repeat domain-containing protein 24 isoform X6 [Homo sapiens]	121.1	4.8	6	28.4 (M:28.4)	1	2.6	84.05	463
464	TRUE	gi|578816699	PREDICTED: contactin-associated protein-like 3B isoform X6 [Homo sapiens]	127.3	9.3	31	28.4 (M:28.4)	2	3	112.5	464
465	TRUE	gi|10835230	metallothionein-1G [Homo sapiens]	6.1	10.5	5	28.4 (M:28.4)	2	62.3	121.18	465
466	TRUE	gi|119220575	mediator of RNA polymerase II transcription subunit 24 isoform 2 [Homo sapiens]	108.9	6.5	10	28.3 (M:28.3)	1	2.3	23.46	466
467	TRUE	gi|20357522	lysine-specific demethylase 3A [Homo sapiens]	147.2	9.4	1	28.3 (M:28.3)	1	1.8	100.61	467
470	TRUE	gi|578830030	PREDICTED: RING finger protein 112 isoform X3 [Homo sapiens]	66.2	9.8	4	28.2 (M:28.2)	1	3.4	123.54	470
472	TRUE	gi|209571555	von Willebrand factor D and EGF domain-containing protein precursor [Homo sapiens]	176.7	5.3	2	28.2 (M:28.2)	2	2.4	76.54	472
473	TRUE	gi|568384804	eyes absent homolog 1 isoform 5 [Homo sapiens]	51.8	5.7	9	28.1 (M:28.1)	1	5.5	26.88	473
474	TRUE	gi|134031945	SCO-spondin precursor [Homo sapiens]	547.1	5.6	1	28.1 (M:28.1)	2	0.7	27.21	474
475	TRUE	gi|41406076	growth arrest-specific protein 7 isoform a [Homo sapiens]	39.2	6.3	5	28.1 (M:28.1)	1	8.3	77.39	475
476	TRUE	gi|23397566	transmembrane protein 151A [Homo sapiens]	51.2	9.3	1	28.0 (M:28.0)	2	9.4	41.6	476
477	TRUE	gi|21237808	SWI/SNF complex subunit SMARCC2 isoform b [Homo sapiens]	124.8	5.3	7	28.0 (M:28.0)	1	2	100.79	477
478	TRUE	gi|578822806	PREDICTED: probable ATP-dependent RNA helicase DDX11 isoform X15 [Homo sapiens]	94.9	6.8	14	28.0 (M:28.0)	2	4.1	86.03	478
480	TRUE	gi|530366273	PREDICTED: egl nine homolog 1 isoform X1 [Homo sapiens]	41.1	9.8	4	28.0 (M:28.0)	1	11.7	73.02	480
481	TRUE	gi|530368052	PREDICTED: RANBP2-like and GRIP domain-containing protein 2 isoform X2 [Homo sapiens]	185.5	5.8	7	27.9 (M:27.9)	1	1.7	62.91	481
482	TRUE	gi|530386693	PREDICTED: membrane-associated guanylate kinase, WW and PDZ domain-containing protein 2 isoform X1 [Homo sapiens]	157.1	5.9	2	27.9 (M:27.9)	1	1.8	150.9	482
484	TRUE	gi|209447096	transmembrane protein 2 isoform b [Homo sapiens]	147.3	9.4	3	27.9 (M:27.9)	1	1.4	191.71	484
485	TRUE	gi|55769561	zinc finger protein 182 isoform 2 [Homo sapiens]	71.5	10	2	27.9 (M:27.9)	1	3.7	155.53	485
486	TRUE	gi|530403621	PREDICTED: inactive ribonuclease-like protein 10 isoform X1 [Homo sapiens]	27	5	1	27.9 (M:27.9)	1	3.3	290.39	486
487	TRUE	gi|40254834	kinesin-like protein KIF1C [Homo sapiens]	122.9	6.5	1	27.9 (M:27.9)	1	2.8	119.85	487
489	TRUE	gi|578815920	PREDICTED: regulator of G-protein signaling 22 isoform X8 [Homo sapiens]	121.2	6.5	9	27.8 (M:27.8)	1	2.1	156.7	489
491	TRUE	gi|255982614	putative pre-mRNA-splicing factor ATP-dependent RNA helicase DHX16 isoform 1 [Homo sapiens]	119.2	6.4	2	27.8 (M:27.8)	1	3	111.04	491
492	TRUE	gi|578811520	PREDICTED: cullin-9 isoform X3 [Homo sapiens]	268.2	5.3	5	27.8 (M:27.8)	2	1.3	68.93	492
493	TRUE	gi|530368444	PREDICTED: uncharacterized protein LOC101928647 [Homo sapiens]	25.5	12.1	1	27.8 (M:27.8)	2	13.3	152.8	493
494	TRUE	gi|540344580	probable guanine nucleotide exchange factor MCF2L2 [Homo sapiens]	126.9	6	1	27.8 (M:27.8)	1	3.1	26.5	494
495	TRUE	gi|530377475	PREDICTED: nephronectin isoform X3 [Homo sapiens]	50.2	9.8	8	27.8 (M:27.8)	1	4.3	66.21	495
498	TRUE	gi|578806508	PREDICTED: serine/threonine-protein kinase Nek4 isoform X1 [Homo sapiens]	89.9	8.7	3	27.7 (M:27.7)	1	4	31.66	498
499	TRUE	gi|18765702	engulfment and cell motility protein 1 isoform 2 [Homo sapiens]	28.7	6	2	27.7 (M:27.7)	1	10.1	73.74	499
500	TRUE	gi|578830713	PREDICTED: histone acetyltransferase KAT2A isoform X2 [Homo sapiens]	54.1	9.6	3	27.7 (M:27.7)	1	4.2	240.9	500
501	TRUE	gi|114155133	dynein heavy chain 9, axonemal isoform 2 [Homo sapiens]	511.6	5.6	4	27.7 (M:27.7)	1	0.7	171.24	501
503	TRUE	gi|557357763	dnaJ homolog subfamily A member 3, mitochondrial isoform 3 [Homo sapiens]	33.1	10.1	3	27.6 (M:27.6)	1	9.3	92.22	503
505	TRUE	gi|578810591	PREDICTED: calpastatin isoform X10 [Homo sapiens]	80.1	4.9	8	27.6 (M:27.6)	1	4.3	40.87	505
506	TRUE	gi|5729828	TRAF-type zinc finger domain-containing protein 1 [Homo sapiens]	64.8	5.1	1	27.5 (M:27.5)	1	2.9	85.31	506
507	TRUE	gi|37704382	beta-defensin 119 isoform a precursor [Homo sapiens]	9.8	10.1	1	27.5 (M:27.5)	1	20.2	82.78	507
509	TRUE	gi|193804850	dehydrogenase/reductase SDR family member on chromosome X precursor [Homo sapiens]	36.4	9.7	1	27.5 (M:27.5)	1	11.2	32.91	509
510	TRUE	gi|530379210	PREDICTED: coiled-coil domain-containing protein 125 isoform X5 [Homo sapiens]	48.2	9.5	2	27.5 (M:27.5)	1	5.5	239.87	510
512	TRUE	gi|27437023	calcium/calmodulin-dependent protein kinase kinase 2 isoform 6 [Homo sapiens]	54.1	7	7	27.4 (M:27.4)	2	8.4	126.49	512
514	TRUE	gi|156416028	aspartyl aminopeptidase [Homo sapiens]	53.4	8	3	27.4 (M:27.4)	1	7.6	20.76	514
515	TRUE	gi|530362849	PREDICTED: suppressor of tumorigenicity 7 protein-like isoform X10 [Homo sapiens]	35.9	9.9	11	27.4 (M:27.4)	2	5.6	256.97	515
517	TRUE	gi|194272142	unconventional myosin-IXb isoform 2 [Homo sapiens]	229	9.4	5	27.3 (M:27.3)	1	1.3	63.3	517
518	TRUE	gi|530400013	PREDICTED: iron-sulfur cluster assembly enzyme ISCU, mitochondrial isoform X1 [Homo sapiens]	16.9	10.5	3	27.2 (M:27.2)	2	16	27.42	518
519	TRUE	gi|578802756	PREDICTED: DNA (cytosine-5)-methyltransferase 3A isoform X4 [Homo sapiens]	89.3	5.6	3	27.2 (M:27.2)	1	3.2	36.85	519
520	TRUE	gi|112821681	G protein-regulated inducer of neurite outgrowth 1 [Homo sapiens]	102.3	9.3	1	27.2 (M:27.2)	2	3.4	75.93	520
521	TRUE	gi|578807311	PREDICTED: sodium/hydrogen exchanger 10 isoform X2 [Homo sapiens]	126.9	7.8	3	27.2 (M:27.2)	1	2.6	186.74	521
523	TRUE	gi|530365072	PREDICTED: histone-lysine N-methyltransferase ASH1L isoform X3 [Homo sapiens]	191.3	10.4	4	27.2 (M:27.2)	1	1.8	109.02	523
524	TRUE	gi|118600961	ral GTPase-activating protein subunit alpha-2 [Homo sapiens]	210.6	5.7	4	27.2 (M:27.2)	2	2.1	97.7	524
526	TRUE	gi|530410532	PREDICTED: neuroligin-2 isoform X1 [Homo sapiens]	88.9	5.7	2	27.2 (M:27.2)	1	4.5	49.79	526
527	TRUE	gi|530374190	PREDICTED: U2 snRNP-associated SURP motif-containing protein isoform X3 [Homo sapiens]	111.5	6.5	4	27.2 (M:27.2)	2	2.1	165.97	527
529	TRUE	gi|530391788	PREDICTED: gamma-aminobutyric acid type B receptor subunit 2 isoform X1 [Homo sapiens]	77.5	9.6	1	27.1 (M:27.1)	1	2.6	99.32	529
530	TRUE	gi|578809649	PREDICTED: TBC domain-containing protein kinase-like protein isoform X1 [Homo sapiens]	84.9	5.8	4	27.1 (M:27.1)	1	3.3	80.4	530
531	TRUE	gi|578812678	PREDICTED: inhibitor of Bruton tyrosine kinase isoform X3 [Homo sapiens]	148.9	8.5	4	27.1 (M:27.1)	2	2.2	158.94	531
532	TRUE	gi|155029550	spermatogenesis-associated protein 31E1 [Homo sapiens]	157	10.3	1	27.1 (M:27.1)	2	1.7	191.92	532
533	TRUE	gi|380748963	SH3 and multiple ankyrin repeat domains protein 3 [Homo sapiens]	184.6	9.6	1	27.1 (M:27.1)	2	1.4	122.49	533
534	TRUE	gi|237681069	spatacsin isoform 2 [Homo sapiens]	266.5	5.6	6	27.1 (M:27.1)	1	1.2	94.15	534
535	TRUE	gi|530393888	PREDICTED: ubiquitin thioesterase ZRANB1 isoform X3 [Homo sapiens]	44.2	4.7	3	27.0 (M:27.0)	2	5.5	30.03	535
536	TRUE	gi|256223453	probable ATP-dependent RNA helicase DDX20 [Homo sapiens]	92.2	6.5	1	27.0 (M:27.0)	1	1.6	78.48	536
537	TRUE	gi|65786661	ankyrin repeat and BTB/POZ domain-containing protein BTBD11 isoform a [Homo sapiens]	120.8	6.4	1	27.0 (M:27.0)	1	0.9	77.28	537
538	TRUE	gi|239787106	zinc finger protein 610 isoform b [Homo sapiens]	48.6	10.2	2	27.0 (M:27.0)	1	7.2	57.7	538
539	TRUE	gi|289547607	zinc finger protein 177 isoform b [Homo sapiens]	36.4	9.8	14	27.0 (M:27.0)	2	5.3	119.77	539
541	TRUE	gi|578811587	PREDICTED: MAM domain-containing glycosylphosphatidylinositol anchor protein 1 isoform X2 [Homo sapiens]	59.5	9.6	3	26.9 (M:26.9)	1	7.8	110.65	541
542	TRUE	gi|530373918	PREDICTED: beta/gamma crystallin domain-containing protein 3 isoform X1 [Homo sapiens]	298.2	5	2	26.9 (M:26.9)	1	0.7	130.16	542
544	TRUE	gi|22748721	FERM domain-containing protein 6 isoform 1 [Homo sapiens]	70.9	7.4	3	26.8 (M:26.8)	1	4.4	62.38	544
545	TRUE	gi|530403266	PREDICTED: SNW domain-containing protein 1 isoform X2 [Homo sapiens]	65.4	10.2	2	26.8 (M:26.8)	1	5.6	69.64	545
546	TRUE	gi|397139476	PREDICTED: uncharacterized protein LOC100996701 [Homo sapiens]	22.6	12.1	2	26.8 (M:26.8)	1	15	129.27	546
549	TRUE	gi|195976782	RNA polymerase-associated protein RTF1 homolog [Homo sapiens]	80.3	8.9	1	26.8 (M:26.8)	2	4.4	87.48	549
550	TRUE	gi|578838134	PREDICTED: peripheral plasma membrane protein CASK isoform X4 [Homo sapiens]	100.7	5.9	1	26.8 (M:26.8)	1	4	84.91	550
551	TRUE	gi|530425777	PREDICTED: double zinc ribbon and ankyrin repeat-containing protein 1 isoform X3 [Homo sapiens]	63.6	9.4	1	26.8 (M:26.8)	1	6.5	47.64	551
552	TRUE	gi|578821082	PREDICTED: RAS guanyl-releasing protein 2 isoform X5 [Homo sapiens]	52.4	7	5	26.8 (M:26.8)	2	8.8	62.77	552
554	TRUE	gi|22550104	ubiquitin carboxyl-terminal hydrolase 32 [Homo sapiens]	181.5	6	1	26.7 (M:26.7)	1	1.9	55.69	554
555	TRUE	gi|578802322	PREDICTED: zinc finger protein 124 isoform X3 [Homo sapiens]	35.5	10.4	2	26.7 (M:26.7)	1	10	111	555
557	TRUE	gi|556695361	DNA polymerase zeta catalytic subunit isoform b [Homo sapiens]	343.9	9.5	4	26.7 (M:26.7)	2	1.1	22.83	557
559	TRUE	gi|39777597	protein-glutamine gamma-glutamyltransferase 2 isoform a [Homo sapiens]	77.3	5	1	26.7 (M:26.7)	1	4.4	140.79	559
560	TRUE	gi|555943794	general transcription factor 3C polypeptide 1 isoform 2 [Homo sapiens]	236.1	8.2	3	26.6 (M:26.6)	2	1.6	63.97	560
561	TRUE	gi|89363020	NF-X1-type zinc finger protein NFXL1 [Homo sapiens]	101.3	10.5	1	26.6 (M:26.6)	1	3.2	124.45	561
562	TRUE	gi|193211600	protein phosphatase 1A isoform 3 [Homo sapiens]	51.3	6.8	2	26.5 (M:26.5)	2	8.1	99.51	562
563	TRUE	gi|578800910	PREDICTED: immunoglobulin-like domain-containing receptor 2 isoform X6 [Homo sapiens]	65.5	9.4	1	26.5 (M:26.5)	2	2.8	123.46	563
564	TRUE	gi|67782319	spectrin beta chain, erythrocytic isoform b [Homo sapiens]	246.3	5	2	26.5 (M:26.5)	1	1	51.9	564
565	TRUE	gi|190014620	zinc finger protein 483 isoform a [Homo sapiens]	85	9.9	2	26.5 (M:26.5)	1	4.6	72.85	565
567	TRUE	gi|299890795	origin recognition complex subunit 1 isoform 2 [Homo sapiens]	96.7	10.1	2	26.4 (M:26.4)	1	2.5	159.66	567
568	TRUE	gi|573014819	X-ray repair cross-complementing protein 6 isoform 3 [Homo sapiens]	64.2	9.8	3	26.4 (M:26.4)	1	7.2	89.15	568
569	TRUE	gi|148746218	serine/threonine-protein kinase TAO3 [Homo sapiens]	105.3	6.9	3	26.4 (M:26.4)	1	2.8	187.37	569
570	TRUE	gi|4759230	protein-glutamine gamma-glutamyltransferase 5 isoform 2 [Homo sapiens]	71.9	5.9	2	26.4 (M:26.4)	2	6.7	58.53	570
571	TRUE	gi|530426806	PREDICTED: histone-lysine N-methyltransferase EHMT1 isoform X7 [Homo sapiens]	99.7	5.5	11	26.3 (M:26.3)	1	3.5	95.62	571
572	TRUE	gi|223718097	mitochondrial inner membrane protein OXA1L [Homo sapiens]	55.2	10.6	1	26.3 (M:26.3)	1	3.2	119.1	572
573	TRUE	gi|146219843	helicase SRCAP [Homo sapiens]	343.3	5.6	1	26.3 (M:26.3)	1	1.1	59.61	573
574	TRUE	gi|379317177	nucleolar RNA helicase 2 isoform 2 [Homo sapiens]	79.6	10	2	26.2 (M:26.2)	1	2.9	33.67	574
577	TRUE	gi|530380768	PREDICTED: death ligand signal enhancer isoform X6 [Homo sapiens]	42.7	10.1	4	26.2 (M:26.2)	1	6.2	181.19	577
578	TRUE	gi|578831391	PREDICTED: dehydrogenase/reductase SDR family member 11 isoform X3 [Homo sapiens]	14.1	10.1	3	26.2 (M:26.2)	1	32.3	98.4	578
579	TRUE	gi|578813926	PREDICTED: protein CASP isoform X6 [Homo sapiens]	172	5.9	5	26.2 (M:26.2)	1	1.5	184.92	579
580	TRUE	gi|566559898	sperm-specific antigen 2 isoform 4 [Homo sapiens]	119.1	5.1	6	26.2 (M:26.2)	1	2.7	71.01	580
581	TRUE	gi|195972873	1-phosphatidylinositol 4,5-bisphosphate phosphodiesterase eta-1 isoform c [Homo sapiens]	114.4	8.3	6	26.1 (M:26.1)	1	3.2	177.75	581
583	TRUE	gi|13430848	nuclear receptor subfamily 1 group D member 1 [Homo sapiens]	66.8	9.9	1	26.1 (M:26.1)	1	2.9	131.76	583
584	TRUE	gi|115529449	nucleolar transcription factor 1 isoform b [Homo sapiens]	84.9	5.3	2	26.1 (M:26.1)	1	3.9	61.97	584
585	TRUE	gi|42794752	long-chain-fatty-acid--CoA ligase 3 [Homo sapiens]	80.4	9.4	3	26.1 (M:26.1)	2	4.9	42.19	585
586	TRUE	gi|530419271	PREDICTED: 6-phosphofructokinase, liver type isoform X4 [Homo sapiens]	82.2	7.9	6	26.1 (M:26.1)	2	4.3	140.23	586
587	TRUE	gi|221316669	2-oxoglutarate dehydrogenase-like, mitochondrial isoform c [Homo sapiens]	91.2	6.4	8	26.0 (M:26.0)	1	3.1	62.18	587
588	TRUE	gi|35493701	vacuolar protein sorting-associated protein 13B isoform 1 [Homo sapiens]	445.7	6	2	26.0 (M:26.0)	1	0.9	72.77	588
591	TRUE	gi|578838478	PREDICTED: MORC family CW-type zinc finger protein 4 isoform X2 [Homo sapiens]	92.9	6.4	4	26.0 (M:26.0)	1	3.6	41.25	591
592	TRUE	gi|530374778	PREDICTED: phosphatidylinositol 4,5-bisphosphate 3-kinase catalytic subunit beta isoform isoform X3 [Homo sapiens]	121	7.1	3	26.0 (M:26.0)	1	2.1	54.24	592
593	TRUE	gi|4759254	TNF receptor-associated factor 6 [Homo sapiens]	59.5	6	1	25.9 (M:25.9)	2	3.8	94.33	593
594	TRUE	gi|530381975	PREDICTED: zinc finger protein with KRAB and SCAN domains 4 isoform X3 [Homo sapiens]	49.6	9.3	4	25.9 (M:25.9)	2	7.5	75.35	594
595	TRUE	gi|4758646	kinesin-like protein KIF3B [Homo sapiens]	85.1	7.8	1	25.9 (M:25.9)	1	4.3	139.79	595
596	TRUE	gi|91754185	protein AKNAD1 [Homo sapiens]	92.8	6.4	1	25.9 (M:25.9)	2	4.7	59.33	596
597	TRUE	gi|578802309	PREDICTED: ryanodine receptor 2 isoform X7 [Homo sapiens]	557.1	5.6	9	25.9 (M:25.9)	1	0.5	230.48	597
599	TRUE	gi|312147324	E3 ubiquitin-protein ligase RNF103 isoform 2 [Homo sapiens]	78.6	5.5	2	25.9 (M:25.9)	1	4.6	103.19	599
601	TRUE	gi|259490323	zinc finger protein 268 isoform c [Homo sapiens]	98.7	10.1	2	25.8 (M:25.8)	1	3.5	60.18	601
603	TRUE	gi|224494026	tumor necrosis factor receptor superfamily member 10B isoform 2 precursor [Homo sapiens]	45.1	5.4	3	25.8 (M:25.8)	2	4.6	44.74	603
604	TRUE	gi|67010013	zinc finger protein 688 isoform b [Homo sapiens]	28.9	11.6	1	25.8 (M:25.8)	1	6.9	205.63	604
605	TRUE	gi|226442893	lysine-specific demethylase 4C isoform 3 [Homo sapiens]	91.8	5.3	5	25.7 (M:25.7)	1	3.2	142.92	605
606	TRUE	gi|418203907	integrin beta-like protein 1 isoform 3 [Homo sapiens]	43.9	5	3	25.7 (M:25.7)	1	10	53.7	606
607	TRUE	gi|578829227	PREDICTED: centromere protein T isoform X3 [Homo sapiens]	34.4	5	1	25.7 (M:25.7)	1	4.7	118.52	607
608	TRUE	gi|544063419	sushi domain-containing protein 1 isoform 3 precursor [Homo sapiens]	80.4	6	3	25.7 (M:25.7)	1	4	100.02	608
610	TRUE	gi|38202209	methyl-CpG-binding domain protein 5 [Homo sapiens]	159.8	10	2	25.6 (M:25.6)	1	1.7	91.75	610
611	TRUE	gi|7662074	zinc finger and BTB domain-containing protein 5 [Homo sapiens]	74.2	5.8	1	25.6 (M:25.6)	2	5.2	67.27	611
614	TRUE	gi|530388606	PREDICTED: leucine-rich repeat and coiled-coil domain-containing protein 1 isoform X6 [Homo sapiens]	77	6	6	25.6 (M:25.6)	1	3.2	163.29	614
615	TRUE	gi|578815852	PREDICTED: collagen alpha-1(XXII) chain isoform X2 [Homo sapiens]	129.6	7.8	3	25.6 (M:25.6)	1	3.7	50.29	615
616	TRUE	gi|578830697	PREDICTED: protein TANC2 isoform X9 [Homo sapiens]	154.7	8.9	8	25.6 (M:25.6)	1	2.4	60.78	616
618	TRUE	gi|55741641	kinase D-interacting substrate of 220 kDa [Homo sapiens]	196.4	6.2	1	25.5 (M:25.5)	1	1.9	93.62	618
621	TRUE	gi|578807867	PREDICTED: protein MAATS1 isoform X2 [Homo sapiens]	62.4	9.2	3	25.5 (M:25.5)	1	3	42.05	621
622	TRUE	gi|570359551	catenin delta-2 isoform 4 [Homo sapiens]	87.2	9.4	7	25.5 (M:25.5)	1	5.8	38.35	622
623	TRUE	gi|20070349	vacuole membrane protein 1 [Homo sapiens]	46.2	6.5	1	25.4 (M:25.4)	1	7.1	166.38	623
625	TRUE	gi|7019327	anaphase-promoting complex subunit 2 [Homo sapiens]	93.8	5	1	25.4 (M:25.4)	1	3.2	94.46	625
626	TRUE	gi|145701025	multiple epidermal growth factor-like domains protein 8 isoform 2 precursor [Homo sapiens]	295.7	6.5	2	25.4 (M:25.4)	2	1.6	65.06	626
627	TRUE	gi|403225032	type 2 lactosamine alpha-2,3-sialyltransferase isoform 3 [Homo sapiens]	43.4	9.8	5	25.3 (M:25.3)	1	8.3	41.14	627
628	TRUE	gi|578835791	PREDICTED: protein FAM65C isoform X2 [Homo sapiens]	105.1	7	3	25.3 (M:25.3)	1	2.3	115.32	628
629	TRUE	gi|113722120	G-protein coupled receptor 98 precursor [Homo sapiens]	692.6	4.4	1	25.3 (M:25.3)	2	0.4	130.87	629
630	TRUE	gi|71043876	undifferentiated embryonic cell transcription factor 1 [Homo sapiens]	36.4	11.8	1	25.3 (M:25.3)	1	10.3	56.93	630
631	TRUE	gi|578804049	PREDICTED: enhancer of polycomb homolog 2 isoform X1 [Homo sapiens]	77.3	9.9	2	25.3 (M:25.3)	1	4.8	91.37	631
633	TRUE	gi|57164975	treacle protein isoform b [Homo sapiens]	144.2	9.6	11	25.3 (M:25.3)	1	1.9	194.66	633
634	TRUE	gi|578815478	PREDICTED: steroidogenic acute regulatory protein, mitochondrial isoform X4 [Homo sapiens]	19.5	9.6	5	25.3 (M:25.3)	1	15	46.66	634
636	TRUE	gi|122937351	leucine-rich repeat-containing protein 14B [Homo sapiens]	56.7	6.8	1	25.2 (M:25.2)	1	5.4	170.43	636
637	TRUE	gi|110347408	fibroblast growth factor receptor substrate 2 [Homo sapiens]	57	5.6	3	25.2 (M:25.2)	1	4.3	200.18	637
638	TRUE	gi|530414758	PREDICTED: zinc finger protein 493 isoform X2 [Homo sapiens]	81.4	10.4	5	25.2 (M:25.2)	1	5.1	15.11	638
639	TRUE	gi|578810477	PREDICTED: zinc finger SWIM domain-containing protein 6 isoform X1 [Homo sapiens]	68.8	8.9	2	25.2 (M:25.2)	1	5.2	91.66	639
640	TRUE	gi|148539855	epidermal growth factor receptor kinase substrate 8-like protein 1 isoform b [Homo sapiens]	66.4	5.9	2	25.1 (M:25.1)	1	4	78.01	640
641	TRUE	gi|530360946	PREDICTED: kazrin isoform X2 [Homo sapiens]	51.7	6.6	6	25.1 (M:25.1)	2	4.5	141.12	641
642	TRUE	gi|34303941	zinc finger protein 567 [Homo sapiens]	71.5	10.3	3	25.1 (M:25.1)	1	4.5	90.25	642
643	TRUE	gi|161353483	zinc finger and SCAN domain-containing protein 26 isoform b [Homo sapiens]	55.2	9.5	4	25.0 (M:25.0)	2	10.3	65.71	643
644	TRUE	gi|530410168	PREDICTED: telomerase-binding protein EST1A isoform X2 [Homo sapiens]	101.9	9.8	5	25.0 (M:25.0)	1	3.3	98.91	644
645	TRUE	gi|222446629	ret finger protein-like 4A [Homo sapiens]	32.2	9.2	2	25.0 (M:25.0)	2	12.9	39.21	645
646	TRUE	gi|578809099	PREDICTED: probable E3 ubiquitin-protein ligase TRIML1 isoform X2 [Homo sapiens]	32.2	5	3	24.9 (M:24.9)	1	10.5	81.48	646
647	TRUE	gi|530374146	PREDICTED: MDS1 and EVI1 complex locus protein EVI1 isoform X14 [Homo sapiens]	102.8	5.8	14	24.8 (M:24.8)	1	3.1	47.46	647
649	TRUE	gi|42544231	leucine-rich repeat neuronal protein 2 precursor [Homo sapiens]	78.8	7.3	1	24.8 (M:24.8)	1	4.6	52.63	649
650	TRUE	gi|110611903	myosin-4 [Homo sapiens]	222.9	5.6	12	24.8 (M:24.8)	1	1.4	167.08	650
651	TRUE	gi|216548627	transcription factor HES-4 isoform 1 [Homo sapiens]	26.1	12	3	24.7 (M:24.7)	2	14.2	143.62	651
652	TRUE	gi|578837749	PREDICTED: basic proline-rich protein-like [Homo sapiens]	40.4	13.1	2	24.7 (M:24.7)	2	8.7	56.54	652
653	TRUE	gi|259089405	probable E3 ubiquitin-protein ligase HERC6 isoform 2 [Homo sapiens]	111	9.2	3	24.6 (M:24.6)	1	4	131	653
654	TRUE	gi|578804038	PREDICTED: sushi, nidogen and EGF-like domain-containing protein 1 isoform X4 [Homo sapiens]	142.7	6.4	4	24.6 (M:24.6)	1	3	42.05	654
655	TRUE	gi|291463301	protein shisa-9 isoform 2 precursor [Homo sapiens]	24.4	9.1	3	24.6 (M:24.6)	1	19.9	61.79	655
656	TRUE	gi|40538806	endogenous Bornavirus-like nucleoprotein 2 [Homo sapiens]	30.4	10	1	24.6 (M:24.6)	1	11.8	93.2	656
658	TRUE	gi|145312241	differentially expressed in FDCP 6 homolog [Homo sapiens]	73.9	5.7	1	24.5 (M:24.5)	1	2.1	285.9	658
659	TRUE	gi|578809467	PREDICTED: uncharacterized protein KIAA1109 isoform X12 [Homo sapiens]	451.7	6.4	10	24.5 (M:24.5)	1	0.8	86.37	659
660	TRUE	gi|27414495	metallothionein-1B [Homo sapiens]	6.1	10.7	1	24.5 (M:24.5)	1	34.4	110.92	660
661	TRUE	gi|355390315	protein scribble homolog isoform b [Homo sapiens]	174.8	4.9	2	24.5 (M:24.5)	1	1.2	141.31	661
663	TRUE	gi|22749479	protein canopy homolog 4 precursor [Homo sapiens]	28.3	4.4	1	24.5 (M:24.5)	1	9.7	44.31	663
664	TRUE	gi|578813915	PREDICTED: RING finger protein 32 isoform X5 [Homo sapiens]	27.1	10.6	3	24.5 (M:24.5)	1	9.8	63.31	664
665	TRUE	gi|530418220	PREDICTED: sal-like protein 4 isoform X1 [Homo sapiens]	100.9	9.3	2	24.5 (M:24.5)	2	3.3	83.13	665
666	TRUE	gi|215490089	histone deacetylase complex subunit SAP18 [Homo sapiens]	19.5	10.3	1	24.4 (M:24.4)	1	7	64.89	666
670	TRUE	gi|50980301	myosin phosphatase Rho-interacting protein isoform 2 [Homo sapiens]	116.5	5.8	8	24.4 (M:24.4)	1	3.6	87.55	670
671	TRUE	gi|21040251	actin-binding Rho-activating protein [Homo sapiens]	43.1	9.4	1	24.4 (M:24.4)	1	7.9	109.73	671
672	TRUE	gi|22547144	F-box only protein 32 isoform 2 [Homo sapiens]	24.7	10.2	3	24.4 (M:24.4)	1	5.7	7.16	672
673	TRUE	gi|56118221	amyloid beta A4 precursor protein-binding family B member 1-interacting protein [Homo sapiens]	73.1	5.3	1	24.3 (M:24.3)	1	3.3	77.78	673
674	TRUE	gi|41281753	serine/threonine-protein kinase Nek11 isoform 2 [Homo sapiens]	54	5.6	5	24.3 (M:24.3)	1	4	115.74	674
675	TRUE	gi|578802893	PREDICTED: kinesin-like protein KIF3C isoform X1 [Homo sapiens]	89.3	9	2	24.3 (M:24.3)	1	2.4	200.94	675
676	TRUE	gi|578803237	PREDICTED: nuclear receptor coactivator 1 isoform X5 [Homo sapiens]	151.3	5.7	4	24.3 (M:24.3)	1	2.2	64.92	676
677	TRUE	gi|192449445	cartilage intermediate layer protein 1 preproprotein [Homo sapiens]	132.5	9.7	1	24.3 (M:24.3)	1	1.8	89.72	677
678	TRUE	gi|47777319	protein SMG8 [Homo sapiens]	109.6	8.7	1	24.2 (M:24.2)	1	3.1	80.54	678
679	TRUE	gi|4503123	connective tissue growth factor precursor [Homo sapiens]	38	9.9	1	24.2 (M:24.2)	1	9.2	101.17	679
680	TRUE	gi|395393999	chitotriosidase-1 isoform 3 precursor [Homo sapiens]	46.7	8.6	3	24.2 (M:24.2)	1	5.9	46.38	680
681	TRUE	gi|57528437	transcription factor LBX2 isoform 2 [Homo sapiens]	21.3	11.5	1	24.2 (M:24.2)	1	9.8	87.31	681
682	TRUE	gi|530378285	PREDICTED: BRCA1-A complex subunit Abraxas isoform X1 [Homo sapiens]	41.6	9.2	2	24.2 (M:24.2)	1	3.3	21.47	682
683	TRUE	gi|578833930	PREDICTED: zinc finger protein 813 isoform X1 [Homo sapiens]	62.1	10.5	2	24.1 (M:24.1)	1	3.9	113.74	683
684	TRUE	gi|240849537	conserved oligomeric Golgi complex subunit 5 isoform 2 [Homo sapiens]	92.7	6.1	2	24.1 (M:24.1)	1	4.3	60.64	684
686	TRUE	gi|530406077	PREDICTED: leucine-rich repeat-containing protein 49 isoform X3 [Homo sapiens]	45.4	9	5	24.1 (M:24.1)	1	4.6	156.56	686
687	TRUE	gi|229892270	DDB1- and CUL4-associated factor 13 [Homo sapiens]	67.5	10.2	1	24.0 (M:24.0)	1	4	55.6	687
688	TRUE	gi|530395605	PREDICTED: V(D)J recombination-activating protein 1 isoform X1 [Homo sapiens]	119	9.8	2	24.0 (M:24.0)	1	3.3	26.08	688
690	TRUE	gi|215820650	stAR-related lipid transfer protein 8 isoform a [Homo sapiens]	121.7	5.9	2	24.0 (M:24.0)	1	2.4	95.36	690
691	TRUE	gi|578805020	PREDICTED: caspase-10 isoform X6 [Homo sapiens]	30.8	9.7	1	23.9 (M:23.9)	1	13.6	46.43	691
693	TRUE	gi|578832042	PREDICTED: tubulin-specific chaperone D isoform X12 [Homo sapiens]	129.5	5.8	3	23.9 (M:23.9)	1	2.3	54.39	693
694	TRUE	gi|578818751	PREDICTED: transforming acidic coiled-coil-containing protein 2 isoform X20 [Homo sapiens]	296.6	4.6	22	23.9 (M:23.9)	2	0.9	212.24	694
695	TRUE	gi|108796653	phosphoglycolate phosphatase [Homo sapiens]	34	5.8	1	23.9 (M:23.9)	1	13.4	134.37	695
696	TRUE	gi|198041928	FYVE, RhoGEF and PH domain-containing protein 4 [Homo sapiens]	86.6	5.7	5	23.8 (M:23.8)	1	2.7	76.18	696
697	TRUE	gi|16117791	60S ribosomal protein L35a [Homo sapiens]	12.5	11.7	2	23.8 (M:23.8)	1	22.7	84.7	697
699	TRUE	gi|83715964	SWI/SNF-related matrix-associated actin-dependent regulator of chromatin subfamily E member 1-related [Homo sapiens]	35.8	9.9	1	23.8 (M:23.8)	2	6.9	89.93	699
700	TRUE	gi|57529737	E3 ubiquitin-protein ligase PDZRN3 [Homo sapiens]	119.5	5.6	2	23.7 (M:23.7)	2	3.5	92.41	700
701	TRUE	gi|21361759	myotubularin-related protein 8 [Homo sapiens]	78.9	6.2	1	23.7 (M:23.7)	1	2.8	168.6	701
703	TRUE	gi|530371957	PREDICTED: coiled-coil domain-containing protein 13 isoform X2 [Homo sapiens]	52.8	9	3	23.6 (M:23.6)	1	5.8	119.13	703
704	TRUE	gi|110611231	calcium-activated chloride channel regulator 1 precursor [Homo sapiens]	100.2	5.9	1	23.6 (M:23.6)	1	4.5	85.11	704
705	TRUE	gi|530380386	PREDICTED: transcription elongation regulator 1 isoform X3 [Homo sapiens]	118.5	9.6	1	23.6 (M:23.6)	2	1.9	216.91	705
706	TRUE	gi|578796176	PREDICTED: hemicentin-2 isoform X1 [Homo sapiens]	139.5	7.6	1	23.6 (M:23.6)	1	4.1	101.82	706
707	TRUE	gi|343478178	transcriptional regulator ERG isoform 5 [Homo sapiens]	41.4	7.9	6	23.5 (M:23.5)	1	6.1	111.07	707
708	TRUE	gi|262399361	dual specificity protein kinase TTK isoform 2 [Homo sapiens]	96.9	9.2	2	23.5 (M:23.5)	2	4.1	55.05	708
709	TRUE	gi|109150425	ankyrin repeat and zinc finger domain-containing protein 1 isoform 1 [Homo sapiens]	80.9	9.6	3	23.5 (M:23.5)	1	2.9	32.48	709
711	TRUE	gi|301069380	myocyte-specific enhancer factor 2C isoform 3 [Homo sapiens]	52.3	9.5	9	23.4 (M:23.4)	2	6.4	166.46	711
712	TRUE	gi|19923308	melanoma-associated antigen 8 [Homo sapiens]	35.2	4.6	1	23.4 (M:23.4)	1	4.4	172.6	712
713	TRUE	gi|530420802	PREDICTED: condensin-2 complex subunit H2 isoform X1 [Homo sapiens]	65.2	4.6	3	23.4 (M:23.4)	1	4.1	146.31	713
714	TRUE	gi|578817973	PREDICTED: E3 ubiquitin-protein ligase LRSAM1 isoform X2 [Homo sapiens]	79.5	5.5	3	23.4 (M:23.4)	2	2.6	123.63	714
715	TRUE	gi|50345873	zinc finger and BTB domain-containing protein 21 isoform L [Homo sapiens]	118.8	9.6	2	23.4 (M:23.4)	2	1.9	59.34	715
716	TRUE	gi|240255535	collagen alpha-3(VI) chain isoform 4 precursor [Homo sapiens]	278	9.1	6	23.4 (M:23.4)	1	1.1	84.56	716
718	TRUE	gi|71037407	zinc finger protein 329 [Homo sapiens]	61.7	10	1	23.4 (M:23.4)	1	5.5	83.32	718
719	TRUE	gi|268370295	valine--tRNA ligase, mitochondrial isoform 3 [Homo sapiens]	102.4	6.1	3	23.4 (M:23.4)	1	4.3	42.93	719
720	TRUE	gi|530374206	PREDICTED: zinc finger and BTB domain-containing protein 38 isoform X2 [Homo sapiens]	134.3	9.3	3	23.3 (M:23.3)	1	2.1	46.87	720
721	TRUE	gi|66346693	protocadherin Fat 1 precursor [Homo sapiens]	506	4.7	2	23.3 (M:23.3)	1	0.7	49.19	721
723	TRUE	gi|61966919	putative protein FAM47C [Homo sapiens]	115.3	6.8	1	23.3 (M:23.3)	2	4	47.84	723
724	TRUE	gi|27597061	E3 ubiquitin-protein ligase UBR2 isoform 1 [Homo sapiens]	200.4	5.8	2	23.3 (M:23.3)	1	1.7	31.93	724
725	TRUE	gi|157502222	granulysin isoform 519 [Homo sapiens]	14.8	10.5	3	23.3 (M:23.3)	1	10.8	180.19	725
726	TRUE	gi|146219841	PNMA-like protein 2 [Homo sapiens]	68.6	5.2	1	23.3 (M:23.3)	1	4.1	80.36	726
728	TRUE	gi|119466532	laminin subunit alpha-2 isoform b precursor [Homo sapiens]	343.3	6	4	23.2 (M:23.2)	1	1.7	82.75	728
729	TRUE	gi|530384952	PREDICTED: radial spoke head 10 homolog B isoform X5 [Homo sapiens]	59.8	6.8	11	23.2 (M:23.2)	1	2.7	55.71	729
730	TRUE	gi|578831127	PREDICTED: mitochondrial Rho GTPase 1 isoform X3 [Homo sapiens]	76.8	6.2	9	23.2 (M:23.2)	1	3.9	66.51	730
731	TRUE	gi|375298680	tripartite motif-containing protein 46 isoform 4 [Homo sapiens]	81.8	9.6	1	23.2 (M:23.2)	2	3.2	64.14	731
732	TRUE	gi|578816557	PREDICTED: focadhesin isoform X1 [Homo sapiens]	199.9	6.2	3	23.2 (M:23.2)	1	1.4	94.97	732
734	TRUE	gi|304571967	DENN domain-containing protein 1B isoform 4 [Homo sapiens]	8.3	9.3	1	23.1 (M:23.1)	1	21.1	22.59	734
735	TRUE	gi|530388711	PREDICTED: adenylate cyclase type 8 isoform X1 [Homo sapiens]	136.6	6.7	3	23.1 (M:23.1)	2	2.4	119.97	735
736	TRUE	gi|530414335	PREDICTED: zinc finger protein 236 isoform X1 [Homo sapiens]	197.2	9.7	3	23.1 (M:23.1)	2	1.7	161.97	736
737	TRUE	gi|578817238	PREDICTED: tudor domain-containing protein 7 isoform X1 [Homo sapiens]	115.3	6.7	2	23.1 (M:23.1)	1	2.8	78.09	737
738	TRUE	gi|237757297	pannexin-2 isoform 2 [Homo sapiens]	70.6	9.7	2	23.0 (M:23.0)	1	5	67.29	738
739	TRUE	gi|71274113	metallothionein-1A [Homo sapiens]	6.1	10.5	1	23.0 (M:23.0)	2	32.8	32.9	739
740	TRUE	gi|189083802	unconventional myosin-VIIa isoform 2 [Homo sapiens]	250.1	9.4	8	23.0 (M:23.0)	2	1.8	96.57	740
741	TRUE	gi|578801693	PREDICTED: immunoglobulin-like and fibronectin type III domain-containing protein 1 isoform X3 [Homo sapiens]	355.2	5.6	4	23.0 (M:23.0)	2	1.1	76.69	741
742	TRUE	gi|578836826	PREDICTED: protein-methionine sulfoxide oxidase MICAL3 isoform X15 [Homo sapiens]	153.9	5	10	22.9 (M:22.9)	1	2.2	29.61	742
743	TRUE	gi|578815265	PREDICTED: PH and SEC7 domain-containing protein 3 isoform X5 [Homo sapiens]	57.9	9.6	6	22.9 (M:22.9)	1	4.7	58.17	743
744	TRUE	gi|4502491	complement component 1 Q subcomponent-binding protein, mitochondrial precursor [Homo sapiens]	31.3	4.6	1	22.9 (M:22.9)	1	10.3	23.47	744
746	TRUE	gi|109948283	pumilio domain-containing protein KIAA0020 [Homo sapiens]	73.5	10.2	1	22.9 (M:22.9)	1	3.2	148.88	746
747	TRUE	gi|530370551	PREDICTED: asparagine synthetase domain-containing protein 1 isoform X1 [Homo sapiens]	72	6.4	2	22.9 (M:22.9)	1	5	114.73	747
748	TRUE	gi|148234215	guanylate-binding protein 7 [Homo sapiens]	72.5	5.7	1	22.9 (M:22.9)	1	4.9	60.75	748
749	TRUE	gi|4758516	hepatoma-derived growth factor isoform a [Homo sapiens]	26.8	4.6	3	22.8 (M:22.8)	1	12.9	45.42	749
751	TRUE	gi|530417166	PREDICTED: zinc finger protein 155 isoform X1 [Homo sapiens]	62	9.9	3	22.8 (M:22.8)	1	5.8	101.24	751
752	TRUE	gi|21361399	serine/threonine-protein phosphatase 2A 65 kDa regulatory subunit A alpha isoform [Homo sapiens]	65.3	4.9	11	22.8 (M:22.8)	1	5.1	27.7	752
753	TRUE	gi|471270262	otogelin precursor [Homo sapiens]	314.6	5.5	1	22.8 (M:22.8)	1	1.1	78.97	753
755	TRUE	gi|578822606	PREDICTED: tumor necrosis factor receptor superfamily member 3 isoform X3 [Homo sapiens]	27.6	5.3	4	22.8 (M:22.8)	1	7.1	107.43	755
756	TRUE	gi|157266317	serine/threonine-protein kinase ATR [Homo sapiens]	301.2	7.3	1	22.8 (M:22.8)	1	1.2	20.02	756
757	TRUE	gi|578803598	PREDICTED: arf-GAP with GTPase, ANK repeat and PH domain-containing protein 1 isoform X8 [Homo sapiens]	85.9	9.8	9	22.8 (M:22.8)	1	3.7	165.8	757
758	TRUE	gi|148727370	immediate early response gene 5-like protein [Homo sapiens]	42.1	6.5	1	22.7 (M:22.7)	1	8.2	125.79	758
760	TRUE	gi|4758556	U4/U6 small nuclear ribonucleoprotein Prp3 [Homo sapiens]	77.5	10	1	22.6 (M:22.6)	1	5	100.22	760
762	TRUE	gi|578812890	PREDICTED: brain-specific angiogenesis inhibitor 3 isoform X3 [Homo sapiens]	168.1	6.7	4	22.6 (M:22.6)	1	2.1	57.67	762
763	TRUE	gi|256574792	putative ankyrin repeat domain-containing protein 31 [Homo sapiens]	210.7	5.8	1	22.5 (M:22.5)	1	1.7	81.47	763
764	TRUE	gi|578804640	PREDICTED: E3 ubiquitin-protein ligase HECW2 isoform X4 [Homo sapiens]	157.7	5.1	5	22.5 (M:22.5)	1	2.3	93.37	764
765	TRUE	gi|530359602	PREDICTED: double homeobox protein 4-like protein 4-like [Homo sapiens]	41.8	9.2	1	22.5 (M:22.5)	2	6.2	92.37	765
767	TRUE	gi|112789546	tyrosine-protein kinase Lck precursor [Homo sapiens]	58	5.1	3	22.4 (M:22.4)	1	2.9	65.88	767
768	TRUE	gi|21071070	transmembrane channel-like protein 1 [Homo sapiens]	87.7	6.2	1	22.4 (M:22.4)	2	4.9	147.37	768
773	TRUE	gi|260656039	neuropathy target esterase isoform c [Homo sapiens]	143.3	8.8	4	22.4 (M:22.4)	1	2.5	73.58	773
774	TRUE	gi|19923983	dehydrogenase/reductase SDR family member 1 [Homo sapiens]	33.9	9.2	1	22.3 (M:22.3)	1	4.8	14.81	774
775	TRUE	gi|193211603	puratrophin-1 isoform 2 [Homo sapiens]	122.8	5.6	2	22.3 (M:22.3)	2	2.4	71.98	775
777	TRUE	gi|9256610	protocadherin beta-15 precursor [Homo sapiens]	86.3	4.6	1	22.3 (M:22.3)	1	2.8	82.24	777
779	TRUE	gi|545746399	glycosyltransferase-like domain-containing protein 1 isoform d [Homo sapiens]	37.7	6.6	10	22.3 (M:22.3)	2	9.1	85.54	779
780	TRUE	gi|375151575	liprin-beta-2 isoform 3 [Homo sapiens]	83.1	9.3	12	22.3 (M:22.3)	2	4.4	27.74	780
781	TRUE	gi|578821305	PREDICTED: uncharacterized protein C11orf85 isoform X7 [Homo sapiens]	24.4	10.6	3	22.2 (M:22.2)	1	7.9	58.69	781
782	TRUE	gi|530366444	PREDICTED: apoptosis-stimulating of p53 protein 2 isoform X1 [Homo sapiens]	125.2	5.7	3	22.2 (M:22.2)	2	3	161.08	782
783	TRUE	gi|62868215	laminin subunit beta-3 precursor [Homo sapiens]	129.5	7.9	1	22.2 (M:22.2)	2	2.7	85.07	783
784	TRUE	gi|5802966	destrin isoform a [Homo sapiens]	18.5	9.2	5	22.2 (M:22.2)	2	14.5	90.99	784
786	TRUE	gi|530395847	PREDICTED: myotubularin-related protein 13 isoform X2 [Homo sapiens]	207.1	6.9	3	22.2 (M:22.2)	1	0.8	8.58	786
787	TRUE	gi|5454016	oxygen-regulated protein 1 [Homo sapiens]	240.5	5.5	1	22.2 (M:22.2)	2	0.9	241.91	787
788	TRUE	gi|30410765	germ cell-less protein-like 1 [Homo sapiens]	58.6	8.5	1	22.2 (M:22.2)	1	3.1	131.71	788
791	TRUE	gi|23943880	methylthioribose-1-phosphate isomerase isoform 2 [Homo sapiens]	34.5	5.4	2	22.2 (M:22.2)	1	1.9	341.86	791
792	TRUE	gi|19923181	PDZ and LIM domain protein 4 isoform 1 [Homo sapiens]	35.4	9.2	1	22.1 (M:22.1)	1	13.6	99.75	792
794	TRUE	gi|190194360	protocadherin-20 precursor [Homo sapiens]	104.9	4.8	1	22.1 (M:22.1)	1	2.4	108.94	794
795	TRUE	gi|50658079	tubulin polyglutamylase TTLL5 [Homo sapiens]	143.5	9.5	1	22.1 (M:22.1)	1	1.5	135.36	795
796	TRUE	gi|139948432	matrix-remodeling-associated protein 5 precursor [Homo sapiens]	312	9.3	2	22.0 (M:22.0)	1	1.3	46.05	796
797	TRUE	gi|222418587	leucine-rich repeat and WD repeat-containing protein KIAA1239 [Homo sapiens]	197.3	5.8	1	22.0 (M:22.0)	2	1.5	157.86	797
798	TRUE	gi|578829668	PREDICTED: A-kinase anchor protein 10, mitochondrial isoform X4 [Homo sapiens]	65.4	5.2	3	22.0 (M:22.0)	1	2.1	16.24	798
799	TRUE	gi|4502827	neuronal acetylcholine receptor subunit alpha-4 isoform 1 precursor [Homo sapiens]	69.9	6.9	1	22.0 (M:22.0)	1	4	90.96	799
800	TRUE	gi|140161498	microtubule-associated tumor suppressor candidate 2 isoform a [Homo sapiens]	151.1	6.3	1	21.9 (M:21.9)	1	1.7	75.22	800
801	TRUE	gi|530364444	PREDICTED: protein PRRC2C isoform X16 [Homo sapiens]	296.8	9.4	18	21.9 (M:21.9)	1	1.2	125.67	801
803	TRUE	gi|124301196	amiloride-sensitive sodium channel subunit beta [Homo sapiens]	72.6	5.9	2	21.8 (M:21.8)	1	3.3	33.68	803
804	TRUE	gi|533112496	janus kinase and microtubule-interacting protein 2 isoform 4 [Homo sapiens]	91.5	5.5	4	21.8 (M:21.8)	1	4.5	67.45	804
805	TRUE	gi|530419006	PREDICTED: protein eva-1 homolog C isoform X3 [Homo sapiens]	37.5	5.9	3	21.8 (M:21.8)	1	5.1	37.95	805
806	TRUE	gi|578816001	PREDICTED: PHD finger protein 20-like protein 1 isoform X14 [Homo sapiens]	63.4	9.7	11	21.7 (M:21.7)	1	5.8	84.98	806
807	TRUE	gi|224967050	transcription factor SOX-6 isoform 3 [Homo sapiens]	88.9	6.9	4	21.7 (M:21.7)	2	3.5	156.41	807
808	TRUE	gi|148886707	hephaestin-like protein 1 precursor [Homo sapiens]	131.5	6.3	1	21.7 (M:21.7)	1	0.9	55.46	808
809	TRUE	gi|41327773	probable ATP-dependent RNA helicase DDX46 [Homo sapiens]	117.3	9.9	2	21.7 (M:21.7)	2	3.4	143.88	809
810	TRUE	gi|578809699	PREDICTED: uncharacterized protein LOC285556 isoform X1 [Homo sapiens]	190	9.8	6	21.7 (M:21.7)	1	2	110.52	810
811	TRUE	gi|578813472	PREDICTED: homeobox protein Hox-A6 isoform X1 [Homo sapiens]	23.6	12.3	1	21.7 (M:21.7)	1	16.2	36.14	811
812	TRUE	gi|530402178	PREDICTED: sister chromatid cohesion protein PDS5 homolog B isoform X3 [Homo sapiens]	160.7	9.2	5	21.7 (M:21.7)	2	1.9	111.89	812
813	TRUE	gi|18702331	OTU domain-containing protein 7A [Homo sapiens]	100.6	9.5	2	21.6 (M:21.6)	1	4.6	66.17	813
814	TRUE	gi|578804777	PREDICTED: neurobeachin-like protein 1 isoform X8 [Homo sapiens]	305.4	6	8	21.6 (M:21.6)	1	0.7	121.54	814
815	TRUE	gi|156564372	protein FAM83F [Homo sapiens]	55.5	9.2	1	21.6 (M:21.6)	1	7	110.53	815
816	TRUE	gi|254039592	nuclear RNA export factor 5 [Homo sapiens]	42.1	9.9	2	21.5 (M:21.5)	1	7.4	52.58	816
817	TRUE	gi|530396419	PREDICTED: mediator of RNA polymerase II transcription subunit 19 isoform X1 [Homo sapiens]	28	10.4	1	21.4 (M:21.4)	1	7.7	137	817
818	TRUE	gi|485837026	spectrin beta chain, non-erythrocytic 5 [Homo sapiens]	416.5	6.2	2	21.4 (M:21.4)	1	0.5	153.52	818
819	TRUE	gi|45269149	nicotinate-nucleotide pyrophosphorylase [carboxylating] precursor [Homo sapiens]	30.8	5.8	2	21.4 (M:21.4)	1	10.8	68.39	819
820	TRUE	gi|110825974	A disintegrin and metalloproteinase with thrombospondin motifs 2 isoform 1 preproprotein [Homo sapiens]	134.7	6.8	1	21.4 (M:21.4)	2	2.3	122	820
821	TRUE	gi|578821974	PREDICTED: protocadherin Fat 3 isoform X1 [Homo sapiens]	382.5	4.5	2	21.4 (M:21.4)	1	0.9	94.13	821
822	TRUE	gi|38202246	syntaphilin [Homo sapiens]	53.5	5.3	4	21.3 (M:21.3)	2	6.1	127.35	822
823	TRUE	gi|343478263	ubiquitin-associated and SH3 domain-containing protein A isoform 3 [Homo sapiens]	59.1	9.3	3	21.3 (M:21.3)	1	8.6	52.23	823
824	TRUE	gi|148746220	spermatogenesis-associated serine-rich protein 2 [Homo sapiens]	59.5	9.7	1	21.3 (M:21.3)	1	4	186.02	824
826	TRUE	gi|295789158	sodium-dependent phosphate transport protein 2B isoform b [Homo sapiens]	75.5	9.9	2	21.3 (M:21.3)	1	3.3	63	826
829	TRUE	gi|71274144	AT-hook DNA-binding motif-containing protein 1 [Homo sapiens]	168.2	10	1	21.2 (M:21.2)	1	1.9	110.27	829
830	TRUE	gi|530372727	PREDICTED: serine/threonine-protein kinase ULK4 isoform X4 [Homo sapiens]	100.6	8.8	4	21.2 (M:21.2)	1	4.5	71.54	830
831	TRUE	gi|156151377	suppressor of IKBKE 1 isoform 2 [Homo sapiens]	23.7	5	2	21.1 (M:21.1)	2	11.6	134.39	831
832	TRUE	gi|20336294	putative ATP-dependent RNA helicase DHX30 isoform 1 [Homo sapiens]	133.9	9.8	1	21.1 (M:21.1)	1	3.4	93.15	832
833	TRUE	gi|290463441	rho guanine nucleotide exchange factor 33 [Homo sapiens]	97.5	6.4	1	21.0 (M:21.0)	2	3.7	62.68	833
834	TRUE	gi|578807507	PREDICTED: 5'-3' exoribonuclease 1 isoform X6 [Homo sapiens]	108.1	6.1	6	21.0 (M:21.0)	1	2.6	97.45	834
835	TRUE	gi|157419140	laminin subunit gamma-2 isoform b precursor [Homo sapiens]	121.5	6	4	20.9 (M:20.9)	2	3.3	68.47	835
836	TRUE	gi|34147498	transmembrane protein 70, mitochondrial isoform a [Homo sapiens]	29	9.6	1	20.8 (M:20.8)	1	10.8	81.8	836
838	TRUE	gi|110349721	titin isoform novex-3 [Homo sapiens]	631.2	5.4	1	20.8 (M:20.8)	1	0.6	67.49	838
839	TRUE	gi|295821173	advillin [Homo sapiens]	92	5.4	1	20.7 (M:20.7)	1	3.4	74.62	839
840	TRUE	gi|260763994	limbin isoform 2 [Homo sapiens]	139.8	6.2	3	20.7 (M:20.7)	1	2.7	89.21	840
841	TRUE	gi|282847398	mitogen-activated protein kinase kinase kinase 15 [Homo sapiens]	147.3	5.3	1	20.6 (M:20.6)	2	1.4	148.52	841
842	TRUE	gi|118722349	RNA-binding protein 12B [Homo sapiens]	118	6.3	1	20.6 (M:20.6)	1	0.7	203.15	842
843	TRUE	gi|530421807	PREDICTED: monocarboxylate transporter 8 isoform X1 [Homo sapiens]	45.8	5.6	2	20.5 (M:20.5)	1	4.1	5.38	843
845	TRUE	gi|578821648	PREDICTED: mitogen-activated protein kinase kinase kinase kinase 2 isoform X4 [Homo sapiens]	71.1	6	5	20.5 (M:20.5)	1	5	79.89	845
846	TRUE	gi|578805503	PREDICTED: zinc finger protein 717 isoform X8 [Homo sapiens]	73.9	9.6	3	20.4 (M:20.4)	1	6.3	97.29	846
847	TRUE	gi|167466173	heat shock 70 kDa protein 1A/1B [Homo sapiens]	70	5.4	7	20.4 (M:20.4)	1	1.9	230.78	847
848	TRUE	gi|21359935	Down syndrome cell adhesion molecule-like protein 1 [Homo sapiens]	230.5	9.3	1	20.2 (M:20.2)	1	0.9	26.65	848
849	TRUE	gi|18860847	menin isoform 2 [Homo sapiens]	67.4	6.1	3	20.2 (M:20.2)	1	3	84.34	849
850	TRUE	gi|578830126	PREDICTED: serine/threonine-protein kinase ULK2 isoform X1 [Homo sapiens]	110.3	9.8	2	20.2 (M:20.2)	1	3.2	94.13	850
851	TRUE	gi|578809093	PREDICTED: coiled-coil domain-containing protein 158 isoform X8 [Homo sapiens]	122.8	6.4	5	20.2 (M:20.2)	1	3.3	172.86	851
852	TRUE	gi|7706029	uncharacterized protein C6orf203 isoform a [Homo sapiens]	27.9	9.8	1	20.1 (M:20.1)	1	10.8	80.24	852
853	TRUE	gi|11056044	inorganic pyrophosphatase [Homo sapiens]	32.6	5.5	1	19.8 (M:19.8)	1	6.6	139.5	853
854	TRUE	gi|578823481	PREDICTED: mediator of RNA polymerase II transcription subunit 13-like isoform X3 [Homo sapiens]	227.2	5.7	4	19.8 (M:19.8)	1	0.7	67.35	854
855	TRUE	gi|195963416	tubulin polyglutamylase TTLL6 isoform 2 [Homo sapiens]	65.9	9.7	4	19.7 (M:19.7)	1	3.6	110.12	855
856	TRUE	gi|530407456	PREDICTED: 39S ribosomal protein L28, mitochondrial isoform X1 [Homo sapiens]	33.8	9.4	1	19.6 (M:19.6)	1	4.9	161.2	856
857	TRUE	gi|4758024	coilin [Homo sapiens]	62.6	10	1	19.5 (M:19.5)	1	2.3	42.45	857
858	TRUE	gi|187761377	protein maestro isoform b [Homo sapiens]	23	10.3	2	19.5 (M:19.5)	1	8.7	97.07	858
859	TRUE	gi|578819000	PREDICTED: alpha-(1,3)-fucosyltransferase 11 isoform X4 [Homo sapiens]	51.4	5.7	4	19.5 (M:19.5)	1	1.5	60.39	859
860	TRUE	gi|295424145	neuroendocrine convertase 1 isoform 3 [Homo sapiens]	49.3	5.3	3	19.5 (M:19.5)	1	5.2	62.95	860
861	TRUE	gi|578808149	PREDICTED: alpha-L-iduronidase isoform X1 [Homo sapiens]	78.7	10.4	1	19.4 (M:19.4)	1	3.7	103.64	861
862	TRUE	gi|530424894	PREDICTED: protein spire homolog 1 isoform X1 [Homo sapiens]	79.4	9.8	1	19.4 (M:19.4)	1	3.9	27.32	862
863	TRUE	gi|38505186	prostaglandin E2 receptor EP3 subtype isoform 8 [Homo sapiens]	46.7	11.4	1	19.4 (M:19.4)	1	6.2	25.39	863
864	TRUE	gi|530402395	PREDICTED: mothers against decapentaplegic homolog 9 isoform X5 [Homo sapiens]	40.6	10	6	19.3 (M:19.3)	1	5.1	147.29	864
865	TRUE	gi|530389293	PREDICTED: zinc finger transcription factor Trps1 isoform X4 [Homo sapiens]	141.4	8.3	4	19.3 (M:19.3)	1	1.9	8.2	865
866	TRUE	gi|530421398	PREDICTED: protein SSX3 isoform X3 [Homo sapiens]	19.4	10.2	1	19.3 (M:19.3)	1	15.3	64.1	866
868	TRUE	gi|8922665	pantothenate kinase 4 [Homo sapiens]	85.9	5.8	1	19.1 (M:19.1)	1	2.6	140.84	868
870	TRUE	gi|4506773	protein S100-A9 [Homo sapiens]	13.2	5.7	1	19.0 (M:19.0)	1	11.4	39.98	870
871	TRUE	gi|28558990	thyroid peroxidase isoform e precursor [Homo sapiens]	84.5	5.9	8	18.9 (M:18.9)	1	2.1	180.11	871
872	TRUE	gi|530417293	PREDICTED: zinc finger protein 606 isoform X2 [Homo sapiens]	81.7	9.6	2	18.8 (M:18.8)	1	2.6	136.96	872
873	TRUE	gi|213417820	N-acylglucosamine 2-epimerase [Homo sapiens]	48.8	5.9	1	18.8 (M:18.8)	1	3	85.39	873
874	TRUE	gi|58761484	T-complex protein 1 subunit gamma isoform c [Homo sapiens]	56.4	6.1	2	18.8 (M:18.8)	1	3.7	124.99	874
876	TRUE	gi|578809297	PREDICTED: protein Shroom3 isoform X5 [Homo sapiens]	212.8	8.5	2	18.7 (M:18.7)	1	1.6	41.88	876
877	TRUE	gi|530358255	PREDICTED: uncharacterized protein C4orf50 [Homo sapiens]	97.6	5.4	2	18.7 (M:18.7)	1	1.2	150.21	877
878	TRUE	gi|547235270	IQ domain-containing protein H isoform 4 [Homo sapiens]	71.2	9.8	3	18.6 (M:18.6)	1	3.7	18.82	878
879	TRUE	gi|360039225	myosin-binding protein C, slow-type isoform 9 [Homo sapiens]	126.3	6	18	18.6 (M:18.6)	1	1.4	12.16	879
880	TRUE	gi|22749329	DAN domain family member 5 precursor [Homo sapiens]	20.2	12.3	1	18.6 (M:18.6)	1	9.5	107.05	880
881	TRUE	gi|35038601	spindle assembly abnormal protein 6 homolog [Homo sapiens]	74.4	7.9	1	18.4 (M:18.4)	1	2.3	164.97	881
882	TRUE	gi|530358739	PREDICTED: orofacial cleft 1 candidate gene 1 protein [Homo sapiens]	48	5.4	1	18.3 (M:18.3)	1	2.9	146.24	882
883	TRUE	gi|4885375	histone H1.2 [Homo sapiens]	21.4	11.4	1	18.2 (M:18.2)	1	8	115.03	883
885	TRUE	gi|578837866	PREDICTED: TGF-beta-activated kinase 1 and MAP3K7-binding protein 3 isoform X3 [Homo sapiens]	75	9.6	4	18.2 (M:18.2)	1	3.7	79.15	885
886	TRUE	gi|260764009	prominin-2 precursor [Homo sapiens]	91.8	5.8	1	18.2 (M:18.2)	1	1.8	94.62	886
887	TRUE	gi|282165719	tetratricopeptide repeat protein 24 [Homo sapiens]	63.4	10.2	1	18.2 (M:18.2)	1	2.7	56.42	887
888	TRUE	gi|530399194	PREDICTED: transmembrane 7 superfamily member 3 isoform X1 [Homo sapiens]	58.7	6.4	2	18.1 (M:18.1)	1	3.3	134.28	888
891	TRUE	gi|578838954	PREDICTED: myotubularin-related protein 1 isoform X9 [Homo sapiens]	65.3	6.5	7	18.0 (M:18.0)	1	3.2	37.32	891
892	TRUE	gi|530378712	PREDICTED: protein CEI isoform X1 [Homo sapiens]	24.4	12.7	1	17.9 (M:17.9)	1	7.1	190.28	892
893	TRUE	gi|154354970	phosphatase and actin regulator 2 isoform 2 [Homo sapiens]	62.4	5.8	2	17.9 (M:17.9)	1	3.7	32.68	893
894	TRUE	gi|578837447	PREDICTED: unconventional myosin-XVIIIb isoform X5 [Homo sapiens]	157.5	9.5	4	17.9 (M:17.9)	1	1.1	150.69	894
895	TRUE	gi|154937338	sodium/hydrogen exchanger 9B1 isoform 2 [Homo sapiens]	52.2	9.5	4	17.9 (M:17.9)	1	4.4	136.94	895
896	TRUE	gi|578817547	PREDICTED: epidermal growth factor-like protein 7 isoform X3 [Homo sapiens]	23.9	10.4	3	17.8 (M:17.8)	1	8.2	103.3	896
898	TRUE	gi|530370281	PREDICTED: 5-hydroxytryptamine receptor 2B isoform X1 [Homo sapiens]	41.1	10.3	3	17.7 (M:17.7)	1	5	27.78	898
899	TRUE	gi|530367354	PREDICTED: sprouty-related, EVH1 domain-containing protein 2 isoform X2 [Homo sapiens]	25.4	7.8	3	17.6 (M:17.6)	1	7.7	115.49	899
900	TRUE	gi|578817232	PREDICTED: exosome complex component RRP4 isoform X6 [Homo sapiens]	21.9	10	1	17.5 (M:17.5)	1	11.1	14.46	900
901	TRUE	gi|578823589	PREDICTED: ras association domain-containing protein 3 isoform X1 [Homo sapiens]	26.3	8.8	2	17.5 (M:17.5)	1	4.8	186.47	901
902	TRUE	gi|530401711	PREDICTED: GTP-binding nuclear protein Ran isoform X1 [Homo sapiens]	14.7	5.9	2	17.4 (M:17.4)	1	8.6	44.8	902
903	TRUE	gi|530423193	PREDICTED: lysine-specific demethylase 5D isoform X4 [Homo sapiens]	90.3	6	7	17.4 (M:17.4)	1	1.8	106.19	903
904	TRUE	gi|178057341	peptidyl-prolyl cis-trans isomerase A-like 4G [Homo sapiens]	18.2	10	1	17.3 (M:17.3)	1	12.8	18.54	904
906	TRUE	gi|530364612	PREDICTED: complement factor H-related protein 2 isoform X1 [Homo sapiens]	22.9	6.1	3	17.3 (M:17.3)	1	13.2	74.28	906
907	TRUE	gi|40316937	arachidonate 15-lipoxygenase [Homo sapiens]	74.8	6.1	1	17.2 (M:17.2)	1	4.2	31.88	907
908	TRUE	gi|71274150	ceramide-1-phosphate transfer protein [Homo sapiens]	24.3	6.9	1	17.2 (M:17.2)	1	8.4	121.78	908
909	TRUE	gi|4557759	myeloperoxidase precursor [Homo sapiens]	83.8	10.1	1	17.2 (M:17.2)	1	1.6	196.31	909
910	TRUE	gi|71274172	ankyrin repeat domain-containing protein SOWAHB [Homo sapiens]	85.7	10.4	1	17.1 (M:17.1)	1	2.6	39.73	910
911	TRUE	gi|401871068	centromere protein X isoform 3 [Homo sapiens]	6.5	6.1	2	17.0 (M:17.0)	1	17.2	18.08	911
913	TRUE	gi|148719671	probable G-protein coupled receptor 116 precursor [Homo sapiens]	149.4	6.2	4	17.0 (M:17.0)	1	0.7	16.14	913
914	TRUE	gi|14277690	protein FAM65B isoform 2 [Homo sapiens]	65.7	5.1	9	16.9 (M:16.9)	1	2.5	138.33	914
915	TRUE	gi|578805738	PREDICTED: dedicator of cytokinesis protein 3 isoform X8 [Homo sapiens]	215.9	7.2	9	16.9 (M:16.9)	1	0.9	140.51	915
916	TRUE	gi|38348402	transmembrane protein 110 [Homo sapiens]	33.2	9.2	2	16.8 (M:16.8)	1	3.1	43.65	916
917	TRUE	gi|62548866	integrin alpha-D precursor [Homo sapiens]	126.7	5.4	1	16.8 (M:16.8)	1	1.9	46.27	917
919	TRUE	gi|37588871	E3 ubiquitin-protein ligase RNF128 isoform 2 precursor [Homo sapiens]	44.6	5.7	2	16.8 (M:16.8)	1	5.5	107.8	919
920	TRUE	gi|530401977	PREDICTED: LOW QUALITY PROTEIN: uncharacterized protein LOC100129528 [Homo sapiens]	37.6	12.2	2	16.7 (M:16.7)	1	5.4	153.18	920
921	TRUE	gi|530402423	PREDICTED: PHD finger protein 11 isoform X1 [Homo sapiens]	19.5	7.8	5	16.7 (M:16.7)	1	10.1	90.85	921
922	TRUE	gi|578823407	PREDICTED: syntaxin-2 isoform X3 [Homo sapiens]	30.1	6.1	4	16.6 (M:16.6)	1	6.5	46.45	922
923	TRUE	gi|117190174	heterogeneous nuclear ribonucleoproteins C1/C2 isoform b [Homo sapiens]	32.3	4.8	1	16.6 (M:16.6)	1	6.1	34.41	923
924	TRUE	gi|46391075	pleckstrin homology domain-containing family S member 1 isoform 3 [Homo sapiens]	41	4.8	5	16.6 (M:16.6)	1	4.4	47.22	924
925	TRUE	gi|122937321	homeobox protein unc-4 homolog [Homo sapiens]	53.7	6.8	1	16.6 (M:16.6)	1	4.9	82.07	925
927	TRUE	gi|197333755	interferon-related developmental regulator 2 [Homo sapiens]	54.8	9.3	1	16.5 (M:16.5)	1	5.1	100.08	927
928	TRUE	gi|578834213	PREDICTED: HAUS augmin-like complex subunit 5 isoform X2 [Homo sapiens]	62.7	10.1	2	16.5 (M:16.5)	1	4.5	49.5	928
929	TRUE	gi|578824204	PREDICTED: mitogen-activated protein kinase kinase kinase 12 isoform X5 [Homo sapiens]	82.6	6.2	3	16.5 (M:16.5)	1	2	13.78	929
930	TRUE	gi|530405599	PREDICTED: transmembrane emp24 domain-containing protein 3 isoform X1 [Homo sapiens]	17.4	4.7	1	16.5 (M:16.5)	1	12.3	107.04	930
932	TRUE	gi|188536004	zinc finger protein 469 [Homo sapiens]	409.9	8.9	1	16.5 (M:16.5)	1	0.4	19.33	932
933	TRUE	gi|554790349	coiled-coil domain-containing protein 90B, mitochondrial isoform e [Homo sapiens]	16.2	6.2	1	16.4 (M:16.4)	1	5.8	278.22	933
934	TRUE	gi|4505105	proto-oncogene Mas [Homo sapiens]	37.4	9.7	1	16.4 (M:16.4)	1	4.6	33.46	934
935	TRUE	gi|578812699	PREDICTED: centrosomal protein CEP57L1 isoform X5 [Homo sapiens]	55.5	9.8	3	16.4 (M:16.4)	1	5.2	45.34	935
936	TRUE	gi|544063447	protein-methionine sulfoxide oxidase MICAL2 isoform e [Homo sapiens]	109.1	9.2	1	16.4 (M:16.4)	1	1.8	59.52	936
937	TRUE	gi|4827022	contactin-2 precursor [Homo sapiens]	113.3	8.9	1	16.3 (M:16.3)	1	1.7	57.25	937
938	TRUE	gi|319918862	UPF0711 protein C18orf21 isoform b [Homo sapiens]	14.5	11.8	3	16.3 (M:16.3)	1	9.8	193.81	938
939	TRUE	gi|87116683	zinc finger C3H1 domain-containing protein [Homo sapiens]	226.2	9.1	1	16.2 (M:16.2)	1	1.2	84.31	939
940	TRUE	gi|22538442	cathepsin Z preproprotein [Homo sapiens]	33.8	6.9	1	16.2 (M:16.2)	1	7.3	73.78	940
941	TRUE	gi|4826932	peptidyl-prolyl cis-trans isomerase D [Homo sapiens]	40.7	6.9	1	16.2 (M:16.2)	1	3.2	63.37	941
942	TRUE	gi|530386606	PREDICTED: tyrosine-protein kinase BAZ1B isoform X1 [Homo sapiens]	121.5	9.7	2	16.2 (M:16.2)	1	1.7	18.6	942
943	TRUE	gi|294774585	otogelin-like protein precursor [Homo sapiens]	263.4	4.9	2	16.2 (M:16.2)	1	0.8	84.15	943
944	TRUE	gi|341916344	PREDICTED: keratin, type I cuticular Ha4-like [Homo sapiens]	49.4	4.9	2	16.1 (M:16.1)	1	6.4	73.59	944
945	TRUE	gi|543583787	BRCA1-associated RING domain protein 1 isoform 2 [Homo sapiens]	84.5	9.9	2	16.1 (M:16.1)	1	2.5	67.63	945
946	TRUE	gi|388890235	phosphatidylethanolamine N-methyltransferase isoform 4 [Homo sapiens]	23.7	9.4	1	16.1 (M:16.1)	1	8.4	80.61	946
947	TRUE	gi|10257429	interferon-inducible GTPase 5 [Homo sapiens]	50.3	5.1	2	16.1 (M:16.1)	1	3	64.47	947
948	TRUE	gi|530362244	PREDICTED: terminal uridylyltransferase 4 isoform X7 [Homo sapiens]	173.2	9.3	8	16.0 (M:16.0)	1	1	153.86	948
949	TRUE	gi|387598071	thioredoxin reductase 1, cytoplasmic isoform 5 [Homo sapiens]	50.9	6.2	5	16.0 (M:16.0)	1	2.4	13.69	949
950	TRUE	gi|47419909	transcription intermediary factor 1-alpha isoform b [Homo sapiens]	112.9	6.4	2	16.0 (M:16.0)	1	1.1	122.09	950
951	TRUE	gi|203097724	cadherin-related family member 4 precursor [Homo sapiens]	85.8	5.1	1	15.9 (M:15.9)	1	2.3	117.25	951
952	TRUE	gi|16905373	beta-defensin 118 precursor [Homo sapiens]	13.6	7.8	1	15.9 (M:15.9)	1	10.6	177.83	952
953	TRUE	gi|12597625	cyclic AMP-dependent transcription factor ATF-5 [Homo sapiens]	30.7	4.7	1	15.8 (M:15.8)	1	6.4	18.34	953
954	TRUE	gi|33695107	G-protein coupled receptor 55 [Homo sapiens]	36.6	10	1	15.8 (M:15.8)	1	6.3	40.2	954
956	TRUE	gi|147903292	C2 calcium-dependent domain-containing protein 4A [Homo sapiens]	39.7	12.2	1	15.8 (M:15.8)	1	3.8	78.89	956
957	TRUE	gi|21687001	DNA damage-inducible transcript 4-like protein [Homo sapiens]	21.7	9	1	15.7 (M:15.7)	1	7.8	149.2	957
958	TRUE	gi|559098458	protein FAM154A isoform b [Homo sapiens]	46.8	9.4	2	15.7 (M:15.7)	1	4.6	96.65	958
959	TRUE	gi|530355638	PREDICTED: prothymosin alpha-like [Homo sapiens]	13	3.6	1	15.7 (M:15.7)	1	14.4	74.41	959
960	TRUE	gi|530419261	PREDICTED: high affinity cGMP-specific 3',5'-cyclic phosphodiesterase 9A isoform X2 [Homo sapiens]	61.1	6.1	5	15.7 (M:15.7)	1	2.1	216.64	960
961	TRUE	gi|299782604	CMT1A duplicated region transcript 15 protein-like protein [Homo sapiens]	30.1	10.9	1	15.7 (M:15.7)	1	6	13.32	961
962	TRUE	gi|62952502	cytochrome P450 26C1 [Homo sapiens]	57.1	10.3	1	15.7 (M:15.7)	1	3.3	75.04	962
965	TRUE	gi|530406109	PREDICTED: myotubularin-related protein 10 isoform X2 [Homo sapiens]	64	9.3	3	15.6 (M:15.6)	1	2.3	190.38	965
966	TRUE	gi|530361620	PREDICTED: AP-4 complex subunit beta-1 isoform X2 [Homo sapiens]	45.7	6.7	3	15.5 (M:15.5)	1	4.2	98.76	966
967	TRUE	gi|14149680	extended synaptotagmin-1 isoform 2 [Homo sapiens]	122.8	5.5	2	15.5 (M:15.5)	1	1.1	185.1	967
968	TRUE	gi|4507741	twist-related protein 1 [Homo sapiens]	20.9	10.1	1	15.5 (M:15.5)	1	9.9	3.92	968
969	TRUE	gi|17864094	protein fem-1 homolog C [Homo sapiens]	68.6	8.5	1	15.5 (M:15.5)	1	2.6	30.84	969
970	TRUE	gi|530417417	PREDICTED: zinc finger protein 347 isoform X2 [Homo sapiens]	89.1	10.4	3	15.5 (M:15.5)	1	1.2	189.27	970
971	TRUE	gi|544346335	mitochondrial tRNA-specific 2-thiouridylase 1 isoform f [Homo sapiens]	26.9	10.3	7	15.4 (M:15.4)	1	4.7	58.7	971
972	TRUE	gi|124517687	zinc finger protein 560 [Homo sapiens]	91.1	10	1	15.4 (M:15.4)	1	2.5	81.83	972
973	TRUE	gi|578827491	PREDICTED: talin-2 isoform X15 [Homo sapiens]	267.3	5.4	5	15.4 (M:15.4)	1	0.7	139.56	973
975	TRUE	gi|544583481	rap guanine nucleotide exchange factor 4 isoform e [Homo sapiens]	90.9	6.3	7	15.4 (M:15.4)	1	2.9	102.21	975
977	TRUE	gi|578806427	PREDICTED: roundabout homolog 2 isoform X3 [Homo sapiens]	132.9	6.9	5	15.4 (M:15.4)	1	0.7	75.04	977
978	TRUE	gi|578811583	PREDICTED: N-acetyllactosaminide beta-1,6-N-acetylglucosaminyl-transferase isoform X7 [Homo sapiens]	35.7	9.4	3	15.4 (M:15.4)	1	8.4	90.99	978
979	TRUE	gi|116256458	uncharacterized protein C12orf45 [Homo sapiens]	20.1	5	1	15.3 (M:15.3)	1	6.5	114.18	979
980	TRUE	gi|578803513	PREDICTED: nck-associated protein 1 isoform X2 [Homo sapiens]	128.5	6.2	4	15.3 (M:15.3)	1	1.2	10.68	980
981	TRUE	gi|578805595	PREDICTED: nischarin isoform X2 [Homo sapiens]	110.7	4.7	3	15.3 (M:15.3)	1	1.9	77.77	981
982	TRUE	gi|578825848	PREDICTED: phosphoenolpyruvate carboxykinase [GTP], mitochondrial isoform X2 [Homo sapiens]	55.9	6.7	3	15.3 (M:15.3)	1	3.6	135.28	982
983	TRUE	gi|259013213	CUB and sushi domain-containing protein 1 precursor [Homo sapiens]	388.5	5.6	1	15.3 (M:15.3)	1	0.3	86.29	983
984	TRUE	gi|28144916	protein lin-37 homolog [Homo sapiens]	28.4	9.7	1	15.3 (M:15.3)	1	8.9	94.66	984
985	TRUE	gi|32967605	bromodomain adjacent to zinc finger domain protein 1A isoform b [Homo sapiens]	175.3	6.4	2	15.2 (M:15.2)	1	1	142.07	985
986	TRUE	gi|52317215	olfactory receptor 2T10 [Homo sapiens]	35.4	9.7	1	15.2 (M:15.2)	1	5.4	135.34	986
988	TRUE	gi|530410697	PREDICTED: N(alpha)-acetyltransferase 38, NatC auxiliary subunit isoform X2 [Homo sapiens]	13.5	5.3	2	15.2 (M:15.2)	1	15.2	56.6	988
989	TRUE	gi|4503515	eukaryotic translation initiation factor 3 subunit H [Homo sapiens]	39.9	6.1	1	15.2 (M:15.2)	1	5.1	29.65	989
990	TRUE	gi|394025727	GLIPR1-like protein 2 isoform 1 [Homo sapiens]	40.2	4.7	1	15.1 (M:15.1)	1	4.7	0.85	990
991	TRUE	gi|195927017	membrane-associated phosphatidylinositol transfer protein 1 isoform b [Homo sapiens]	134.7	5.6	2	15.1 (M:15.1)	1	1	241.4	991
996	TRUE	gi|238624193	uncharacterized protein C6orf136 isoform 2 [Homo sapiens]	21.3	10.3	3	15.0 (M:15.0)	1	11	77.98	996
997	TRUE	gi|170932473	zinc finger protein 786 [Homo sapiens]	89.8	10.9	1	15.0 (M:15.0)	1	2.9	20.93	997
998	TRUE	gi|530387935	PREDICTED: microtubule-associated tumor suppressor 1 isoform X7 [Homo sapiens]	106.1	9.1	5	15.0 (M:15.0)	1	1.5	55.11	998
1000	TRUE	gi|578837005	PREDICTED: RNA-binding protein EWS isoform X3 [Homo sapiens]	68.1	9.7	1	15.0 (M:15.0)	1	3.2	88.4	1000
1001	TRUE	gi|530368586	PREDICTED: metal transporter CNNM4 isoform X2 [Homo sapiens]	86.4	6.2	3	14.9 (M:14.9)	1	0.9	28.45	1001
1002	TRUE	gi|530372098	PREDICTED: sterol regulatory element-binding protein cleavage-activating protein isoform X2 [Homo sapiens]	139.5	6.4	2	14.9 (M:14.9)	1	0.7	134.35	1002
1003	TRUE	gi|258547126	DNA-binding protein RFX6 [Homo sapiens]	102.4	6.1	1	14.9 (M:14.9)	1	1	275.12	1003
1005	TRUE	gi|6912286	caspase-14 precursor [Homo sapiens]	27.7	5.3	1	14.9 (M:14.9)	1	6.6	134.62	1005
1006	TRUE	gi|29337290	melanoma-associated antigen B6 [Homo sapiens]	44	5.3	1	14.9 (M:14.9)	1	3.2	90.54	1006
1007	TRUE	gi|19263349	cbp/p300-interacting transactivator 4 [Homo sapiens]	18.6	5.3	1	14.9 (M:14.9)	1	6.5	185.91	1007
1008	TRUE	gi|40789233	ubiquinone biosynthesis protein COQ9, mitochondrial precursor [Homo sapiens]	35.5	5.6	1	14.9 (M:14.9)	1	5.3	136.72	1008
1009	TRUE	gi|7705419	hippocalcin-like protein 4 isoform 1 [Homo sapiens]	22.2	4.6	1	14.8 (M:14.8)	1	11	24.83	1009
1010	TRUE	gi|297206791	fibrous sheath-interacting protein 2 [Homo sapiens]	789.4	6.2	1	14.8 (M:14.8)	1	0.3	60.77	1010
1011	TRUE	gi|4502875	claudin-3 [Homo sapiens]	23.3	9.3	1	14.8 (M:14.8)	1	15	53.26	1011
1013	TRUE	gi|38201659	inhibitor of growth protein 3 isoform 3 [Homo sapiens]	11.3	4.3	2	14.8 (M:14.8)	1	16.3	74.72	1013
1014	TRUE	gi|333470747	transcription factor ETV7 isoform 8 [Homo sapiens]	22.2	9.6	7	14.7 (M:14.7)	1	9.5	15.67	1014
1015	TRUE	gi|223633997	DEP domain-containing protein 1B isoform 2 [Homo sapiens]	54.7	9.9	2	14.7 (M:14.7)	1	2.6	29.09	1015
1016	TRUE	gi|259089433	secretogranin-3 isoform 2 [Homo sapiens]	26.9	4.8	2	14.7 (M:14.7)	1	8.1	135.82	1016
1017	TRUE	gi|578823302	PREDICTED: gametocyte-specific factor 1 isoform X1 [Homo sapiens]	20.3	5.7	1	14.7 (M:14.7)	1	8.5	82.63	1017
1020	TRUE	gi|578799819	PREDICTED: DENN domain-containing protein 2D isoform X2 [Homo sapiens]	45.8	9.3	1	14.7 (M:14.7)	1	4.6	82.56	1020
1021	TRUE	gi|530370249	PREDICTED: solute carrier family 40 member 1 isoform X2 [Homo sapiens]	58.1	5.7	3	14.7 (M:14.7)	1	1.1	175.86	1021
1022	TRUE	gi|15626999	inosine triphosphate pyrophosphatase isoform a [Homo sapiens]	21.4	5.4	2	14.6 (M:14.6)	1	10.8	67.73	1022
1023	TRUE	gi|578825042	PREDICTED: conserved oligomeric Golgi complex subunit 3 isoform X9 [Homo sapiens]	79.6	6	3	14.6 (M:14.6)	1	2.4	53.89	1023
1024	TRUE	gi|40255071	kelch-like protein 23 [Homo sapiens]	63.9	5.3	1	14.6 (M:14.6)	1	4.1	79	1024
1025	TRUE	gi|578834186	PREDICTED: signal-induced proliferation-associated 1-like protein 3 isoform X3 [Homo sapiens]	120.1	9.7	3	14.6 (M:14.6)	1	1.1	35.13	1025
1026	TRUE	gi|41872631	fatty acid synthase [Homo sapiens]	273.3	6	1	14.6 (M:14.6)	1	0.8	85.7	1026
1027	TRUE	gi|578832019	PREDICTED: transcription factor MafG isoform X1 [Homo sapiens]	21.2	10.5	1	14.5 (M:14.5)	1	7.2	32.98	1027
1028	TRUE	gi|301172750	mucin-5B precursor [Homo sapiens]	596	6.2	1	14.5 (M:14.5)	1	0.3	80.43	1028
1029	TRUE	gi|148539872	acetyl-CoA acetyltransferase, cytosolic [Homo sapiens]	41.3	6.5	2	14.5 (M:14.5)	1	4.8	14.92	1029
1030	TRUE	gi|116534898	desmoglein-2 preproprotein [Homo sapiens]	122.2	5	1	14.5 (M:14.5)	1	0.7	190.53	1030
1031	TRUE	gi|55770876	neurogenic locus notch homolog protein 4 preproprotein [Homo sapiens]	209.5	5.4	1	14.5 (M:14.5)	1	1.4	25.27	1031
1032	TRUE	gi|578823282	PREDICTED: rab-3A-interacting protein isoform X3 [Homo sapiens]	42.2	6.1	3	14.4 (M:14.4)	1	4.7	8.71	1032
1033	TRUE	gi|83035136	F-box only protein 31 isoform 1 [Homo sapiens]	60.6	6.6	1	14.4 (M:14.4)	1	3.9	106.87	1033
1035	TRUE	gi|271398379	nucleoporin NDC1 isoform 2 [Homo sapiens]	71.9	9.8	2	14.4 (M:14.4)	1	3	67.54	1035
1036	TRUE	gi|530374326	PREDICTED: target of Nesh-SH3 isoform X33 [Homo sapiens]	148.7	10.3	35	14.4 (M:14.4)	1	0.7	133.87	1036
1037	TRUE	gi|14149657	transcription factor 25 [Homo sapiens]	76.6	5.9	4	14.4 (M:14.4)	1	2.4	10.55	1037
1038	TRUE	gi|578837189	PREDICTED: SEC14-like protein 4 isoform X6 [Homo sapiens]	40.2	6.8	7	14.3 (M:14.3)	1	4	126.77	1038
1039	TRUE	gi|530416161	PREDICTED: glyceraldehyde-3-phosphate dehydrogenase, testis-specific isoform X1 [Homo sapiens]	44.4	9.5	2	14.3 (M:14.3)	1	2.7	33.98	1039
1040	TRUE	gi|208431776	phosphatidylinositol 4-phosphate 5-kinase type-1 alpha isoform 4 [Homo sapiens]	56	7.8	16	14.3 (M:14.3)	1	3.2	74.91	1040
1041	TRUE	gi|578797043	PREDICTED: uncharacterized protein LOC646670 [Homo sapiens]	34.5	10.6	1	14.3 (M:14.3)	1	3.4	248.16	1041
1042	TRUE	gi|557878742	long-chain-fatty-acid--CoA ligase 1 isoform d [Homo sapiens]	58.5	8.6	6	14.3 (M:14.3)	1	2.3	66.33	1042
1043	TRUE	gi|54607124	putative RNA-binding protein 15B [Homo sapiens]	97.1	10.3	1	14.3 (M:14.3)	1	1.2	159.05	1043
1044	TRUE	gi|530414274	PREDICTED: lisH domain and HEAT repeat-containing protein KIAA1468 isoform X4 [Homo sapiens]	110.2	5	6	14.3 (M:14.3)	1	1.1	43.9	1044
1045	TRUE	gi|70608179	developmental pluripotency-associated 5 protein [Homo sapiens]	13.5	9.7	1	14.2 (M:14.2)	1	9.5	122.39	1045
1046	TRUE	gi|578823684	PREDICTED: uncharacterized protein C12orf42 isoform X5 [Homo sapiens]	25.8	11.7	4	14.2 (M:14.2)	1	6.4	156.92	1046
1047	TRUE	gi|48928056	heat shock 70 kDa protein 13 precursor [Homo sapiens]	51.9	5.4	1	14.2 (M:14.2)	1	3.6	68	1047
1048	TRUE	gi|4505195	mitogen-activated protein kinase kinase kinase 11 [Homo sapiens]	92.6	9.4	1	14.1 (M:14.1)	1	2.6	114.82	1048
1049	TRUE	gi|578832975	PREDICTED: zinc finger protein 440 isoform X2 [Homo sapiens]	54.8	10.5	3	14.1 (M:14.1)	1	5.1	104.31	1049
1050	TRUE	gi|578806740	PREDICTED: leucine-rich repeat flightless-interacting protein 2 isoform X39 [Homo sapiens]	52.2	8.5	13	14.1 (M:14.1)	1	2	38.82	1050
1052	TRUE	gi|223029519	conserved oligomeric Golgi complex subunit 2 isoform 2 [Homo sapiens]	83.1	6.2	2	14.1 (M:14.1)	1	2.6	120.25	1052
1053	TRUE	gi|530363468	PREDICTED: SH3-containing GRB2-like protein 3-interacting protein 1 isoform X9 [Homo sapiens]	68.2	9.4	18	14.0 (M:14.0)	1	1.7	45.17	1053
1054	TRUE	gi|4507157	sortilin-related receptor preproprotein [Homo sapiens]	248.3	5.2	1	14.0 (M:14.0)	1	0.5	203.57	1054
1055	TRUE	gi|578812421	PREDICTED: peptidase M20 domain-containing protein 2 isoform X3 [Homo sapiens]	27.6	5.5	2	14.0 (M:14.0)	1	6.7	122.8	1055
1056	TRUE	gi|530398989	PREDICTED: loss of heterozygosity 12 chromosomal region 1 protein isoform X1 [Homo sapiens]	20.2	9	2	14.0 (M:14.0)	1	10.7	139.16	1056
1057	TRUE	gi|231567183	acyl-coenzyme A thioesterase 13 isoform 2 [Homo sapiens]	12.4	9.6	2	14.0 (M:14.0)	1	15.4	7.27	1057
1058	TRUE	gi|90963001	uncharacterized protein CXorf22 [Homo sapiens]	110.3	9.3	1	14.0 (M:14.0)	1	2.3	102.41	1058
1059	TRUE	gi|530384237	PREDICTED: A-kinase anchor protein 7 isoform gamma isoform X2 [Homo sapiens]	37.7	8.7	2	14.0 (M:14.0)	1	7	107.64	1059
1060	TRUE	gi|229093316	putative phospholipase B-like 2 isoform 1 precursor [Homo sapiens]	65.4	6.4	1	14.0 (M:14.0)	1	4.9	82.86	1060
1062	TRUE	gi|301601602	testis anion transporter 1 isoform b [Homo sapiens]	97.3	5.7	3	13.9 (M:13.9)	1	1.8	31.63	1062
1063	TRUE	gi|156630992	OTU domain-containing protein 4 isoform 3 [Homo sapiens]	117	6.2	2	13.9 (M:13.9)	1	2	127.81	1063
1065	TRUE	gi|578806835	PREDICTED: deleted in lung and esophageal cancer protein 1 isoform X6 [Homo sapiens]	160.3	6.1	7	13.9 (M:13.9)	1	1.2	65.98	1065
1066	TRUE	gi|34303932	transmembrane and coiled-coil domain-containing protein 5A [Homo sapiens]	34.2	5.8	1	13.9 (M:13.9)	1	8.3	1.91	1066
1067	TRUE	gi|5901898	leucine-rich repeat-containing protein 23 isoform b [Homo sapiens]	36.1	4.9	2	13.9 (M:13.9)	1	6.1	76.4	1067
1068	TRUE	gi|530383922	PREDICTED: zinc finger and BTB domain-containing protein 2 isoform X3 [Homo sapiens]	48.3	5.5	2	13.9 (M:13.9)	1	3.7	76.28	1068
1069	TRUE	gi|530416321	PREDICTED: WD repeat-containing protein 62 isoform X1 [Homo sapiens]	162.6	5.6	3	13.9 (M:13.9)	1	1.5	64.26	1069
1071	TRUE	gi|530421565	PREDICTED: lysine-specific demethylase 6A isoform X7 [Homo sapiens]	145.1	7.4	8	13.8 (M:13.8)	1	0.7	233.2	1071
1072	TRUE	gi|22208951	ankyrin repeat and SOCS box protein 3 isoform b [Homo sapiens]	49.6	5.8	3	13.8 (M:13.8)	1	4.3	113.33	1072
1073	TRUE	gi|578819756	PREDICTED: xaa-Pro aminopeptidase 1 isoform X4 [Homo sapiens]	62.1	5.4	6	13.8 (M:13.8)	1	4.3	10.27	1073
1074	TRUE	gi|19923592	oxysterol-binding protein-related protein 11 [Homo sapiens]	83.6	6.6	1	13.8 (M:13.8)	1	2.4	43.08	1074
1075	TRUE	gi|530363258	PREDICTED: uroporphyrinogen decarboxylase isoform X2 [Homo sapiens]	32.6	6.6	2	13.8 (M:13.8)	1	3.7	117.34	1075
1076	TRUE	gi|4826908	phosphatidylinositol 3-kinase regulatory subunit beta [Homo sapiens]	81.6	6.1	1	13.8 (M:13.8)	1	1.9	164	1076
1077	TRUE	gi|530385765	PREDICTED: zinc finger protein 789 isoform X1 [Homo sapiens]	49.2	10.3	2	13.8 (M:13.8)	1	3.3	121.78	1077
1078	TRUE	gi|544186091	cohesin subunit SA-3 isoform 3 [Homo sapiens]	132.2	5.2	4	13.8 (M:13.8)	1	1.6	75.63	1078
1079	TRUE	gi|4507575	tumor necrosis factor receptor superfamily member 1A precursor [Homo sapiens]	50.5	6.3	1	13.8 (M:13.8)	1	4	108.79	1079
1080	TRUE	gi|71979663	growth factor receptor-bound protein 14 [Homo sapiens]	60.9	9.4	1	13.8 (M:13.8)	1	1.9	272.07	1080
1081	TRUE	gi|254910983	protein FAM117B [Homo sapiens]	61.9	10.8	1	13.8 (M:13.8)	1	5.1	105.36	1081
1082	TRUE	gi|578816454	PREDICTED: DDB1- and CUL4-associated factor 12 isoform X1 [Homo sapiens]	48.4	9.7	2	13.7 (M:13.7)	1	3.5	32.33	1082
1084	TRUE	gi|57242793	interphotoreceptor matrix proteoglycan 2 precursor [Homo sapiens]	138.5	4.4	1	13.7 (M:13.7)	1	1.1	123.88	1084
1085	TRUE	gi|258614015	branched-chain-amino-acid aminotransferase, mitochondrial isoform b [Homo sapiens]	33.8	8.9	3	13.7 (M:13.7)	1	4.7	76.37	1085
1086	TRUE	gi|55956916	unconventional myosin-Ie [Homo sapiens]	127	9.5	1	13.7 (M:13.7)	1	0.9	70.22	1086
1087	TRUE	gi|530373071	PREDICTED: nuclear receptor subfamily 2 group C member 2 isoform X1 [Homo sapiens]	65.4	5.9	2	13.7 (M:13.7)	1	2	54.92	1087
1089	TRUE	gi|6912292	chromobox protein homolog 5 [Homo sapiens]	22.2	5.6	1	13.7 (M:13.7)	1	4.7	24.48	1089
1091	TRUE	gi|530417824	PREDICTED: zinc finger protein 831 isoform X4 [Homo sapiens]	132.1	9.2	2	13.7 (M:13.7)	1	1.5	119.8	1091
1092	TRUE	gi|172072608	zinc finger protein 624 [Homo sapiens]	99.9	10.1	1	13.6 (M:13.6)	1	1.3	162.16	1092
1093	TRUE	gi|530361255	PREDICTED: PITH domain-containing protein 1 isoform X1 [Homo sapiens]	21.6	5	2	13.6 (M:13.6)	1	6.9	51.38	1093
1094	TRUE	gi|7662102	leucine-rich repeat transmembrane neuronal protein 2 precursor [Homo sapiens]	59	9.4	1	13.6 (M:13.6)	1	3.1	10.91	1094
1095	TRUE	gi|385719213	electroneutral sodium bicarbonate exchanger 1 isoform c [Homo sapiens]	117.1	6.5	2	13.6 (M:13.6)	1	1.5	48.28	1095
1097	TRUE	gi|578823362	PREDICTED: cysteine and glycine-rich protein 2 isoform X2 [Homo sapiens]	26.7	10.1	1	13.6 (M:13.6)	1	7.8	139.71	1097
1098	TRUE	gi|530404248	PREDICTED: uncharacterized aarF domain-containing protein kinase 1 isoform X2 [Homo sapiens]	52	9.7	3	13.6 (M:13.6)	1	3.3	90.52	1098
1099	TRUE	gi|530378774	PREDICTED: F-box only protein 4 isoform X1 [Homo sapiens]	34.6	6.5	3	13.6 (M:13.6)	1	2.6	261.2	1099
1100	TRUE	gi|530422443	PREDICTED: inositol polyphosphate 5-phosphatase OCRL-1 isoform X2 [Homo sapiens]	86.4	6.9	6	13.6 (M:13.6)	1	1.5	173.28	1100
1101	TRUE	gi|323276655	V-type proton ATPase subunit G 2 isoform c [Homo sapiens]	8.9	12.4	3	13.5 (M:13.5)	1	15.4	122.7	1101
1102	TRUE	gi|544710097	uncharacterized protein C2orf54 isoform 2 [Homo sapiens]	30.9	9	1	13.5 (M:13.5)	1	4.3	27.28	1102
1103	TRUE	gi|65301119	low-density lipoprotein receptor-related protein 8 isoform 4 precursor [Homo sapiens]	99	4.7	5	13.5 (M:13.5)	1	1.8	78.14	1103
1104	TRUE	gi|181336739	multiple epidermal growth factor-like domains protein 11 precursor [Homo sapiens]	110.8	5.8	2	13.5 (M:13.5)	1	2	83.31	1104
1105	TRUE	gi|217272894	116 kDa U5 small nuclear ribonucleoprotein component isoform b [Homo sapiens]	105.3	4.9	3	13.5 (M:13.5)	1	1.4	108.81	1105
1106	TRUE	gi|324713036	tubulointerstitial nephritis antigen-like isoform 3 [Homo sapiens]	40.8	6.5	3	13.5 (M:13.5)	1	5	145.05	1106
1108	TRUE	gi|14719426	galactose-3-O-sulfotransferase 3 [Homo sapiens]	48.9	10.7	1	13.5 (M:13.5)	1	3.9	3.5	1108
1110	TRUE	gi|530392351	PREDICTED: rho GTPase-activating protein 21 isoform X5 [Homo sapiens]	163.4	9.7	1	13.5 (M:13.5)	1	0.7	1.97	1110
1111	TRUE	gi|578831043	PREDICTED: retinal rod rhodopsin-sensitive cGMP 3',5'-cyclic phosphodiesterase subunit gamma isoform X1 [Homo sapiens]	15.1	10.8	1	13.5 (M:13.5)	1	20.4	10.6	1111
1114	TRUE	gi|19923536	erythroid membrane-associated protein precursor [Homo sapiens]	52.6	9.7	2	13.4 (M:13.4)	1	4	49.76	1114
1116	TRUE	gi|530382202	PREDICTED: 28S ribosomal protein S10, mitochondrial isoform X1 [Homo sapiens]	22.9	8.8	2	13.4 (M:13.4)	1	6.5	6.93	1116
1117	TRUE	gi|530360643	PREDICTED: probable G-protein coupled receptor 157 isoform X2 [Homo sapiens]	29.3	10.1	3	13.4 (M:13.4)	1	6.7	126.05	1117
1119	TRUE	gi|23503331	beta-defensin 123 precursor [Homo sapiens]	8.1	10.9	1	13.4 (M:13.4)	1	26.9	57.79	1119
1120	TRUE	gi|530376947	PREDICTED: ankyrin repeat domain-containing protein 17 isoform X7 [Homo sapiens]	156.1	4.9	7	13.4 (M:13.4)	1	1	114.26	1120
1122	TRUE	gi|160333409	inactive ribonuclease-like protein 9 isoform 1 precursor [Homo sapiens]	24.8	6.5	1	13.3 (M:13.3)	1	3.8	288.96	1122
1123	TRUE	gi|530394628	PREDICTED: BAG family molecular chaperone regulator 3 isoform X1 [Homo sapiens]	61.4	6.5	2	13.3 (M:13.3)	1	3.1	4.24	1123
1124	TRUE	gi|578825918	PREDICTED: serine/threonine-protein phosphatase 2A regulatory subunit B'' subunit gamma isoform X7 [Homo sapiens]	33.3	7.6	4	13.3 (M:13.3)	1	8.2	98.03	1124
1125	TRUE	gi|578796799	PREDICTED: uncharacterized protein LOC102725509 [Homo sapiens]	31.9	12.1	1	13.3 (M:13.3)	1	7.1	77.28	1125
1126	TRUE	gi|568215738	tubulin-specific chaperone E isoform c [Homo sapiens]	46.8	6.5	3	13.3 (M:13.3)	1	2.2	186.51	1126
1127	TRUE	gi|578809624	PREDICTED: probable ATP-dependent RNA helicase DDX60-like isoform X7 [Homo sapiens]	152.1	7	7	13.3 (M:13.3)	1	0.8	80.45	1127
1128	TRUE	gi|4757902	centrin-2 [Homo sapiens]	19.7	4.8	1	13.3 (M:13.3)	1	9.9	75.06	1128
1129	TRUE	gi|45827739	vitamin K epoxide reductase complex subunit 1 isoform 2 precursor [Homo sapiens]	9.9	10.5	2	13.2 (M:13.2)	1	14.1	92.47	1129
1131	TRUE	gi|40255197	ras-GEF domain-containing family member 1C [Homo sapiens]	52.8	8.6	1	13.2 (M:13.2)	1	3.9	114.03	1131
1132	TRUE	gi|24308440	multivesicular body subunit 12A [Homo sapiens]	28.8	9.9	1	13.2 (M:13.2)	1	8.4	44.07	1132
1134	TRUE	gi|259089453	GDNF family receptor alpha-2 isoform c precursor [Homo sapiens]	36.4	9.8	6	13.2 (M:13.2)	1	5.4	14.56	1134
1135	TRUE	gi|578825275	PREDICTED: transmembrane and TPR repeat-containing protein 4 isoform X5 [Homo sapiens]	58	10.1	6	13.2 (M:13.2)	1	3.1	155.63	1135
1137	TRUE	gi|509155837	nuclear pore complex protein Nup155 isoform 3 [Homo sapiens]	148	5.9	3	13.2 (M:13.2)	1	1.1	108.17	1137
1138	TRUE	gi|282398137	testis-expressed sequence 35 protein isoform 4 [Homo sapiens]	24	10	4	13.2 (M:13.2)	1	6.3	21.75	1138
1139	TRUE	gi|4502693	CD9 antigen [Homo sapiens]	25.4	7.7	2	13.2 (M:13.2)	1	3.1	217.87	1139
1140	TRUE	gi|124487399	melanoregulin [Homo sapiens]	24.9	5.4	1	13.1 (M:13.1)	1	7.5	108.43	1140
1141	TRUE	gi|206725547	peptidyl-prolyl cis-trans isomerase FKBP7 isoform b precursor [Homo sapiens]	25.7	5.9	2	13.1 (M:13.1)	1	5.4	182.33	1141
1142	TRUE	gi|18482373	WD repeat and FYVE domain-containing protein 1 [Homo sapiens]	46.3	7.2	1	13.1 (M:13.1)	1	4.6	66.86	1142
1143	TRUE	gi|54112101	ectodysplasin-A isoform 2 [Homo sapiens]	41	9.6	2	13.1 (M:13.1)	1	4.9	57.3	1143
1144	TRUE	gi|156564388	carcinoembryonic antigen-related cell adhesion molecule 20 isoform 4S precursor [Homo sapiens]	54.1	5.9	4	13.1 (M:13.1)	1	4.1	128.26	1144
1145	TRUE	gi|530384859	PREDICTED: peptidyl-prolyl cis-trans isomerase A isoform X1 [Homo sapiens]	11.4	9.2	2	13.1 (M:13.1)	1	13.3	161.39	1145
1146	TRUE	gi|224028284	E3 ubiquitin-protein ligase MSL2 isoform 2 [Homo sapiens]	54.3	8.7	2	13.1 (M:13.1)	1	3.2	101.76	1146
1147	TRUE	gi|11968059	matrix metalloproteinase-25 preproprotein [Homo sapiens]	62.5	9.5	1	13.1 (M:13.1)	1	2	99.59	1147
1149	TRUE	gi|385137128	selenium-binding protein 1 isoform 2 [Homo sapiens]	45.4	5.2	3	13.0 (M:13.0)	1	7.3	46.85	1149
1150	TRUE	gi|530427224	PREDICTED: nuclear pore complex protein Nup214 isoform X4 [Homo sapiens]	209	9	6	13.0 (M:13.0)	1	0.9	92.7	1150
1151	TRUE	gi|567316040	excitatory amino acid transporter 5 isoform 3 [Homo sapiens]	51.2	9.5	3	13.0 (M:13.0)	1	4.2	115.08	1151
1152	TRUE	gi|578795301	PREDICTED: uncharacterized protein LOC101929108 [Homo sapiens]	23.1	12.7	3	13.0 (M:13.0)	1	8.7	62.98	1152
1153	TRUE	gi|578834259	PREDICTED: coiled-coil domain-containing protein 9 isoform X4 [Homo sapiens]	56.8	5.4	3	13.0 (M:13.0)	1	3.4	149.75	1153
1154	TRUE	gi|189181734	transmembrane protein 14B isoform b [Homo sapiens]	8.6	10	3	13.0 (M:13.0)	1	12.5	79.54	1154
1155	TRUE	gi|530382259	PREDICTED: ATPase WRNIP1 isoform X3 [Homo sapiens]	38.9	11	1	13.0 (M:13.0)	1	2.9	42.11	1155
1156	TRUE	gi|210147475	zinc finger protein 92 homolog [Homo sapiens]	45.8	11.6	1	13.0 (M:13.0)	1	4.3	38.52	1156
1157	TRUE	gi|578829104	PREDICTED: ran-binding protein 10 isoform X5 [Homo sapiens]	42.6	6.1	5	13.0 (M:13.0)	1	4.1	3.38	1157
1158	TRUE	gi|130980075	centromere protein J [Homo sapiens]	152.9	6.2	1	13.0 (M:13.0)	1	1.3	154.39	1158
1159	TRUE	gi|4885653	vascular endothelial growth factor C preproprotein [Homo sapiens]	46.9	9.2	1	13.0 (M:13.0)	1	2.1	188.63	1159
1160	TRUE	gi|578822479	PREDICTED: centrosomal protein of 57 kDa isoform X1 [Homo sapiens]	52.4	10.1	4	13.0 (M:13.0)	1	2.6	28.29	1160
1161	TRUE	gi|530387871	PREDICTED: piwi-like protein 2 isoform X2 [Homo sapiens]	90.5	10.1	3	13.0 (M:13.0)	1	1.5	7.93	1161
1163	TRUE	gi|7705897	kynurenine/alpha-aminoadipate aminotransferase, mitochondrial isoform b [Homo sapiens]	47.3	6.5	2	12.9 (M:12.9)	1	3.1	114.32	1163
1164	TRUE	gi|13273311	GDP-fucose protein O-fucosyltransferase 2 isoform A precursor [Homo sapiens]	48.9	6.3	1	12.9 (M:12.9)	1	5.4	105.69	1164
1165	TRUE	gi|530425368	PREDICTED: arrestin domain-containing protein 5 isoform X1 [Homo sapiens]	23	7.9	2	12.9 (M:12.9)	1	8.3	115.45	1165
1166	TRUE	gi|158966691	centromere protein M isoform c [Homo sapiens]	6.3	9.9	2	12.9 (M:12.9)	1	37.9	15.76	1166
1167	TRUE	gi|578820443	PREDICTED: post-GPI attachment to proteins factor 2 isoform X12 [Homo sapiens]	23.1	11.7	1	12.9 (M:12.9)	1	13.3	77.48	1167
1168	TRUE	gi|578807489	PREDICTED: interleukin-20 receptor subunit beta isoform X1 [Homo sapiens]	29.6	5.2	2	12.9 (M:12.9)	1	8.7	39.66	1168
1170	TRUE	gi|578815141	PREDICTED: vinexin isoform X5 [Homo sapiens]	73.7	9.9	2	12.9 (M:12.9)	1	2.6	60.7	1170
1171	TRUE	gi|40254808	perforin-1 precursor [Homo sapiens]	61.3	9.3	1	12.9 (M:12.9)	1	2.2	38.59	1171
1172	TRUE	gi|14141161	heterogeneous nuclear ribonucleoprotein U isoform b [Homo sapiens]	88.9	5.5	2	12.9 (M:12.9)	1	1.4	11.97	1172
1173	TRUE	gi|301171662	tyrosine-protein phosphatase non-receptor type 22 isoform 2 [Homo sapiens]	85.1	8.6	1	12.9 (M:12.9)	1	2.8	70.21	1173
1174	TRUE	gi|530427478	PREDICTED: KN motif and ankyrin repeat domain-containing protein 3 isoform X2 [Homo sapiens]	91	4.9	1	12.9 (M:12.9)	1	2.9	91.8	1174
1175	TRUE	gi|530382649	PREDICTED: alpha-tubulin N-acetyltransferase isoform X9 [Homo sapiens]	25.8	9.6	13	12.9 (M:12.9)	1	9.3	47.78	1175
1176	TRUE	gi|557440858	DNA annealing helicase and endonuclease ZRANB3 isoform 3 [Homo sapiens]	71.5	9.1	4	12.9 (M:12.9)	1	2.6	174.9	1176
1177	TRUE	gi|156766054	PNMA-like protein 1 isoform b [Homo sapiens]	41.8	6.8	2	12.9 (M:12.9)	1	7.9	20.28	1177
1178	TRUE	gi|308736985	mucin-13 precursor [Homo sapiens]	54.6	4.8	1	12.9 (M:12.9)	1	3.1	50.77	1178
1180	TRUE	gi|4503269	deoxycytidine kinase [Homo sapiens]	30.5	5	1	12.8 (M:12.8)	1	2.3	258.43	1180
1181	TRUE	gi|57863255	zinc finger SWIM domain-containing protein 3 [Homo sapiens]	79.4	7.9	1	12.8 (M:12.8)	1	1.1	241.54	1181
1182	TRUE	gi|530384519	PREDICTED: BMP-binding endothelial regulator protein isoform X3 [Homo sapiens]	52.5	9.8	3	12.8 (M:12.8)	1	4.9	21.78	1182
1183	TRUE	gi|134152674	rab GTPase-binding effector protein 1 isoform 2 [Homo sapiens]	95.4	4.8	2	12.8 (M:12.8)	1	3	84.91	1183
1184	TRUE	gi|578817148	PREDICTED: dynamin-1 isoform X14 [Homo sapiens]	56.5	6.4	5	12.8 (M:12.8)	1	3.2	59.63	1184
1185	TRUE	gi|530424752	PREDICTED: protein CBFA2T3 isoform X1 [Homo sapiens]	68.3	9.6	2	12.8 (M:12.8)	1	2.2	183.09	1185
1186	TRUE	gi|578836581	PREDICTED: splicing regulator RBM11 isoform X4 [Homo sapiens]	12.7	9.5	4	12.8 (M:12.8)	1	17	65.19	1186
1187	TRUE	gi|46255005	reticulon-2 isoform B [Homo sapiens]	51.4	4.8	2	12.8 (M:12.8)	1	5.9	20.21	1187
1188	TRUE	gi|578819140	PREDICTED: phosphatidylinositide phosphatase SAC2 isoform X2 [Homo sapiens]	74.2	8.5	3	12.8 (M:12.8)	1	2	51.85	1188
1189	TRUE	gi|8922122	zinc phosphodiesterase ELAC protein 1 [Homo sapiens]	40	6.4	1	12.8 (M:12.8)	1	7.4	23.16	1189
1190	TRUE	gi|60460889	myb-related transcription factor, partner of profilin [Homo sapiens]	42.5	10.8	1	12.8 (M:12.8)	1	3	22.51	1190
1191	TRUE	gi|21361539	E3 ubiquitin-protein ligase RNF138 isoform 1 [Homo sapiens]	28.2	6.6	1	12.8 (M:12.8)	1	6.9	50.83	1191
1192	TRUE	gi|41393547	neuroblastoma-amplified sequence [Homo sapiens]	268.4	5.6	1	12.7 (M:12.7)	1	0.8	42.27	1192
1193	TRUE	gi|124256491	galactose-3-O-sulfotransferase 2 [Homo sapiens]	46.1	10.6	1	12.7 (M:12.7)	1	4.3	76.41	1193
1194	TRUE	gi|530414905	PREDICTED: zinc finger protein 44 isoform X1 [Homo sapiens]	58.4	10.3	3	12.7 (M:12.7)	1	4.8	96.52	1194
1195	TRUE	gi|4505881	plasminogen isoform 1 precursor [Homo sapiens]	90.5	7.3	1	12.7 (M:12.7)	1	2.1	49.12	1195
1196	TRUE	gi|324072875	testican-3 isoform 9 precursor [Homo sapiens]	35.6	10	9	12.7 (M:12.7)	1	2.9	50.74	1196
1198	TRUE	gi|105990541	retinal-specific ATP-binding cassette transporter [Homo sapiens]	255.8	5.9	1	12.7 (M:12.7)	1	0.5	285.62	1198
1199	TRUE	gi|4758012	clathrin heavy chain 1 isoform 1 [Homo sapiens]	191.5	5.4	3	12.7 (M:12.7)	1	0.5	142.88	1199
1200	TRUE	gi|20070205	ladinin-1 [Homo sapiens]	57.1	10.2	1	12.7 (M:12.7)	1	2.9	134.39	1200
1201	TRUE	gi|51036594	BTB/POZ domain-containing protein KCTD11 [Homo sapiens]	25.9	6.2	1	12.7 (M:12.7)	1	6.5	161.16	1201
1202	TRUE	gi|530362064	PREDICTED: alpha-taxilin isoform X1 [Homo sapiens]	43.3	9	6	12.6 (M:12.6)	1	2.2	246.91	1202
1203	TRUE	gi|116812602	zinc finger protein 586 isoform b [Homo sapiens]	22.8	10.5	1	12.6 (M:12.6)	1	9.5	57.03	1203
1204	TRUE	gi|578838386	PREDICTED: T-box transcription factor TBX22 isoform X4 [Homo sapiens]	39.7	9.6	4	12.6 (M:12.6)	1	4.9	146.5	1204
1205	TRUE	gi|578847295	PREDICTED: killer cell immunoglobulin-like receptor 2DS5 [Homo sapiens]	33.6	6.4	3	12.6 (M:12.6)	1	8.6	8.57	1205
1206	TRUE	gi|530391155	PREDICTED: tyrosine-protein kinase transmembrane receptor ROR2 isoform X1 [Homo sapiens]	89.4	6	2	12.6 (M:12.6)	1	2	145.38	1206
1207	TRUE	gi|14165282	prokineticin-1 precursor [Homo sapiens]	11.7	11.6	1	12.6 (M:12.6)	1	25.7	34.31	1207
1208	TRUE	gi|37059792	coiled-coil domain-containing protein 7 isoform a [Homo sapiens]	55.7	8.5	4	12.6 (M:12.6)	1	3.5	132.83	1208
1209	TRUE	gi|8393412	probable polypeptide N-acetylgalactosaminyltransferase 8 [Homo sapiens]	72.8	9.7	1	12.6 (M:12.6)	1	1.6	105.56	1209
1210	TRUE	gi|530405365	PREDICTED: creatine kinase U-type, mitochondrial isoform X3 [Homo sapiens]	29.4	9.8	4	12.6 (M:12.6)	1	4.7	197.1	1210
1211	TRUE	gi|530405373	PREDICTED: dual specificity protein kinase CLK3 isoform X4 [Homo sapiens]	31.9	6.5	5	12.6 (M:12.6)	1	4.5	203.34	1211
1214	TRUE	gi|7242140	ATP-dependent Clp protease ATP-binding subunit clpX-like, mitochondrial precursor [Homo sapiens]	69.2	8.5	1	12.5 (M:12.5)	1	2.2	199.14	1214
1215	TRUE	gi|222352143	TBC1 domain family member 2A isoform 2 [Homo sapiens]	104	6	2	12.5 (M:12.5)	1	1.5	42.5	1215
1216	TRUE	gi|21729876	ATP-binding cassette sub-family C member 11 isoform b [Homo sapiens]	150	9	2	12.5 (M:12.5)	1	1.1	150.95	1216
1217	TRUE	gi|530362467	PREDICTED: orexin receptor type 1 isoform X2 [Homo sapiens]	32	10.8	2	12.5 (M:12.5)	1	8.5	68.55	1217
1218	TRUE	gi|285026434	U8 snoRNA-decapping enzyme isoform 2 [Homo sapiens]	21.3	6.4	2	12.5 (M:12.5)	1	10.3	108.03	1218
1219	TRUE	gi|578836933	PREDICTED: ankyrin repeat domain-containing protein 54 isoform X2 [Homo sapiens]	23.6	9.5	1	12.5 (M:12.5)	1	6.3	168.17	1219
1220	TRUE	gi|164663805	methyltransferase-like protein 7B precursor [Homo sapiens]	27.8	9.8	1	12.5 (M:12.5)	1	6.6	30.96	1220
1223	TRUE	gi|530409265	PREDICTED: hydroxyacylglutathione hydrolase-like protein isoform X3 [Homo sapiens]	31.5	10	1	12.5 (M:12.5)	1	3.8	48.75	1223
1224	TRUE	gi|157502207	transcriptional protein SWT1 [Homo sapiens]	103.2	9.7	2	12.5 (M:12.5)	1	1.4	34.85	1224
1225	TRUE	gi|30410033	late cornified envelope protein 3E [Homo sapiens]	9.5	12.6	1	12.5 (M:12.5)	1	17.4	74.29	1225
1226	TRUE	gi|530402602	PREDICTED: exportin-4 isoform X3 [Homo sapiens]	97.1	4.5	4	12.5 (M:12.5)	1	2.3	1.42	1226
1227	TRUE	gi|63003894	coiled-coil domain-containing protein 167 [Homo sapiens]	11.5	10.1	1	12.5 (M:12.5)	1	11.3	49.32	1227
1228	TRUE	gi|88900495	CREB/ATF bZIP transcription factor [Homo sapiens]	37.1	5	2	12.5 (M:12.5)	1	6.5	81.96	1228
1229	TRUE	gi|578802227	PREDICTED: nidogen-1 isoform X1 [Homo sapiens]	126.5	5	2	12.4 (M:12.4)	1	1.2	106.98	1229
1230	TRUE	gi|304766677	transient receptor potential cation channel subfamily M member 4 isoform 2 [Homo sapiens]	118.6	9.1	3	12.4 (M:12.4)	1	1.5	32.07	1230
1231	TRUE	gi|170016077	probable cation-transporting ATPase 13A1 [Homo sapiens]	132.9	9.4	3	12.4 (M:12.4)	1	1.5	114.38	1231
1232	TRUE	gi|41872646	cullin-7 isoform 2 [Homo sapiens]	191	5.5	4	12.4 (M:12.4)	1	0.9	57.45	1232
1233	TRUE	gi|578811995	PREDICTED: proline-rich transmembrane protein 1 isoform X2 [Homo sapiens]	16.2	7.9	1	12.4 (M:12.4)	1	11.8	21.56	1233
1234	TRUE	gi|578845792	PREDICTED: LOW QUALITY PROTEIN: uncharacterized protein LOC440292 [Homo sapiens]	30	10.3	1	12.4 (M:12.4)	1	7.4	1.2	1234
1235	TRUE	gi|4505259	macrophage scavenger receptor types I and II isoform type 2 [Homo sapiens]	39.6	5.3	3	12.4 (M:12.4)	1	4.5	65.26	1235
1236	TRUE	gi|4505579	furin preproprotein [Homo sapiens]	86.6	6	1	12.4 (M:12.4)	1	1.5	195.37	1236
1239	TRUE	gi|578812963	PREDICTED: ezrin isoform X1 [Homo sapiens]	64	5.7	2	12.4 (M:12.4)	1	1.5	312.42	1239
1240	TRUE	gi|578837920	PREDICTED: phosphorylase b kinase regulatory subunit alpha, liver isoform isoform X6 [Homo sapiens]	118.7	5.8	6	12.4 (M:12.4)	1	1.3	57	1240
1243	TRUE	gi|163792201	potassium voltage-gated channel subfamily C member 1 isoform A [Homo sapiens]	65.8	5.8	1	12.4 (M:12.4)	1	4.6	9.5	1243
1244	TRUE	gi|530373715	PREDICTED: contactin-3 isoform X3 [Homo sapiens]	70.2	5.7	2	12.4 (M:12.4)	1	1.9	211.87	1244
1246	TRUE	gi|301129200	telomerase reverse transcriptase isoform 2 [Homo sapiens]	120	11.9	2	12.4 (M:12.4)	1	0.9	68.04	1246
1247	TRUE	gi|110347400	teneurin-1 isoform 3 [Homo sapiens]	304.8	6	3	12.4 (M:12.4)	1	0.8	17.42	1247
1248	TRUE	gi|31795561	complexin-4 [Homo sapiens]	18.3	4.4	1	12.4 (M:12.4)	1	8.1	85.51	1248
1249	TRUE	gi|4758700	MAP kinase-activated protein kinase 3 [Homo sapiens]	43	7.1	1	12.4 (M:12.4)	1	4.7	103.73	1249
1252	TRUE	gi|22209001	tigger transposable element-derived protein 1 [Homo sapiens]	67.3	9.1	1	12.3 (M:12.3)	1	2.2	77.79	1252
1253	TRUE	gi|530372183	PREDICTED: calpain-7 isoform X2 [Homo sapiens]	82.2	8.7	3	12.3 (M:12.3)	1	2.4	79.63	1253
1254	TRUE	gi|425854835	protein orai-2 isoform b [Homo sapiens]	20	7	2	12.3 (M:12.3)	1	4	359.25	1254
1255	TRUE	gi|530378674	PREDICTED: tubulin polymerization-promoting protein isoform X1 [Homo sapiens]	33.8	10.9	1	12.3 (M:12.3)	1	2.9	197.25	1255
1256	TRUE	gi|325651964	zinc finger protein 568 isoform 6 [Homo sapiens]	66.6	9.9	2	12.3 (M:12.3)	1	2.6	8.72	1256
1257	TRUE	gi|167830436	probable ATP-dependent RNA helicase DHX36 isoform 2 [Homo sapiens]	113.1	8.3	2	12.3 (M:12.3)	1	1.8	130.84	1257
1258	TRUE	gi|7657667	ubiquitin-like protein 4A [Homo sapiens]	17.8	9.5	1	12.3 (M:12.3)	1	5.7	231.02	1258
1261	TRUE	gi|291084635	60 kDa SS-A/Ro ribonucleoprotein isoform 4 [Homo sapiens]	58.4	9.5	5	12.3 (M:12.3)	1	2.7	171.33	1261
1262	TRUE	gi|530406586	PREDICTED: E3 SUMO-protein ligase PIAS1 isoform X2 [Homo sapiens]	70.8	7.3	3	12.3 (M:12.3)	1	4.2	89.61	1262
1263	TRUE	gi|4557287	angiotensinogen preproprotein [Homo sapiens]	53.1	5.9	1	12.2 (M:12.2)	1	2.9	125.44	1263
1264	TRUE	gi|4557657	peptidyl-tRNA hydrolase ICT1, mitochondrial precursor [Homo sapiens]	23.6	10.9	1	12.2 (M:12.2)	1	5.3	19.22	1264
1265	TRUE	gi|260656028	hydroxymethylglutaryl-CoA synthase, mitochondrial isoform 2 precursor [Homo sapiens]	52.4	8.9	2	12.2 (M:12.2)	1	3.4	63.89	1265
1266	TRUE	gi|55769533	PRKC apoptosis WT1 regulator protein [Homo sapiens]	36.5	5.2	1	12.2 (M:12.2)	1	3.8	87.61	1266
1267	TRUE	gi|20336477	B-cell CLL/lymphoma 7 protein family member C isoform 2 [Homo sapiens]	23.5	5	1	12.2 (M:12.2)	1	4.1	223.38	1267
1268	TRUE	gi|578821970	PREDICTED: proton-coupled amino acid transporter 4 isoform X4 [Homo sapiens]	44.7	9.7	1	12.2 (M:12.2)	1	3.8	114.87	1268
1269	TRUE	gi|7662645	28S ribosomal protein S18b, mitochondrial [Homo sapiens]	29.4	10.2	1	12.2 (M:12.2)	1	7.4	26.98	1269
1270	TRUE	gi|4557817	succinyl-CoA:3-ketoacid coenzyme A transferase 1, mitochondrial precursor [Homo sapiens]	56.1	7.8	1	12.2 (M:12.2)	1	3.5	97.19	1270
1272	TRUE	gi|46094070	mitotic-spindle organizing protein 2B [Homo sapiens]	16.2	10.8	1	12.2 (M:12.2)	1	11.4	163.35	1272
1274	TRUE	gi|269846912	tumor necrosis factor alpha-induced protein 8-like protein 1 [Homo sapiens]	20.8	10.4	1	12.2 (M:12.2)	1	9.7	100.22	1274
1275	TRUE	gi|530412326	PREDICTED: nuclear factor erythroid 2-related factor 1 isoform X6 [Homo sapiens]	80.1	4.4	2	12.2 (M:12.2)	1	1.2	308.27	1275
1276	TRUE	gi|578796689	PREDICTED: uncharacterized protein LOC144535 [Homo sapiens]	322.3	9.5	3	12.2 (M:12.2)	1	0.6	1.76	1276
1277	TRUE	gi|299473744	dedicator of cytokinesis protein 8 isoform 2 [Homo sapiens]	227.3	6.3	3	12.2 (M:12.2)	1	0.6	73.53	1277
1279	TRUE	gi|37537704	glutaredoxin 2 isoform 2 precursor [Homo sapiens]	18	10	1	12.2 (M:12.2)	1	12.8	121.43	1279
1281	TRUE	gi|270265801	keratinocyte-associated protein 3 [Homo sapiens]	25.6	9.7	1	12.1 (M:12.1)	1	5.4	166.72	1281
1284	TRUE	gi|530384452	PREDICTED: beta-chimaerin isoform X6 [Homo sapiens]	30.1	6.5	4	12.1 (M:12.1)	1	3.8	3.64	1284
1285	TRUE	gi|223468657	endophilin-A3 [Homo sapiens]	39.3	5.1	2	12.1 (M:12.1)	1	2.6	15.08	1285
1286	TRUE	gi|545479143	uncharacterized protein C14orf93 isoform c [Homo sapiens]	54.1	5.2	2	12.1 (M:12.1)	1	1.4	29.18	1286
1288	TRUE	gi|71043966	endonuclease/exonuclease/phosphatase family domain-containing protein 1 [Homo sapiens]	62.4	9.5	1	12.1 (M:12.1)	1	3.2	143.39	1288
1289	TRUE	gi|578799247	PREDICTED: phosphatidylinositol 4,5-bisphosphate 3-kinase catalytic subunit delta isoform isoform X7 [Homo sapiens]	116.2	7	3	12.1 (M:12.1)	1	1.2	12.11	1289
1290	TRUE	gi|305410793	glutathione reductase, mitochondrial isoform 4 precursor [Homo sapiens]	47.2	9.7	4	12.0 (M:12.0)	1	2.7	59.83	1290
1291	TRUE	gi|33438586	zinc finger protein 77 [Homo sapiens]	61.9	10.2	1	12.0 (M:12.0)	1	3.3	22.91	1291
1292	TRUE	gi|530415952	PREDICTED: zinc finger protein 584 isoform X4 [Homo sapiens]	16.1	4.7	2	12.0 (M:12.0)	1	11	53	1292
1293	TRUE	gi|9506747	probable G-protein coupled receptor 27 [Homo sapiens]	39.8	10.7	1	12.0 (M:12.0)	1	5.3	135.85	1293
1294	TRUE	gi|70166599	tRNA pseudouridine synthase A, mitochondrial isoform 2 [Homo sapiens]	44.3	8.7	2	12.0 (M:12.0)	1	2.5	190.86	1294
1295	TRUE	gi|45446743	ATP-dependent RNA helicase DDX42 [Homo sapiens]	102.9	6.6	1	12.0 (M:12.0)	1	2.1	137.62	1295
1296	TRUE	gi|116268095	spermatid maturation protein 1 [Homo sapiens]	34.8	9.2	1	12.0 (M:12.0)	1	9.1	49.95	1296
1297	TRUE	gi|315630393	pyruvate dehydrogenase kinase, isozyme 2 isoform 3 precursor [Homo sapiens]	22.4	9.4	1	12.0 (M:12.0)	1	7.5	194.2	1297
1298	TRUE	gi|546231996	chondroitin sulfate glucuronyltransferase isoform 2 [Homo sapiens]	85.1	8.9	2	12.0 (M:12.0)	1	3.1	47.14	1298
1299	TRUE	gi|42733592	uncharacterized protein LOC399693 [Homo sapiens]	103	11.1	1	12.0 (M:12.0)	1	3	19.69	1299
1300	TRUE	gi|110349763	cytohesin-1 isoform 2 [Homo sapiens]	46.3	5.3	2	12.0 (M:12.0)	1	4	17.42	1300
1301	TRUE	gi|189571657	glycerophosphodiester phosphodiesterase domain-containing protein 5 [Homo sapiens]	68.5	8.6	4	12.0 (M:12.0)	1	3.3	126.67	1301
1302	TRUE	gi|578826296	PREDICTED: WD repeat-containing protein 20 isoform X13 [Homo sapiens]	16.6	9.5	1	12.0 (M:12.0)	1	8.8	60.79	1302
1303	TRUE	gi|9966799	something about silencing protein 10 [Homo sapiens]	54.5	5.4	1	12.0 (M:12.0)	1	4	23.84	1303
1304	TRUE	gi|578816058	PREDICTED: cyclic nucleotide-gated cation channel beta-3 isoform X1 [Homo sapiens]	76.5	9.2	1	12.0 (M:12.0)	1	5	93.37	1304
1305	TRUE	gi|76880480	TLR4 interactor with leucine rich repeats precursor [Homo sapiens]	88.7	10.9	1	12.0 (M:12.0)	1	2.2	56.42	1305
1306	TRUE	gi|312261189	dynactin subunit 5 isoform 2 [Homo sapiens]	9.7	10.2	1	11.9 (M:11.9)	1	15.5	184.33	1306
1307	TRUE	gi|530418184	PREDICTED: zinc finger protein 64 isoform X1 [Homo sapiens]	57.7	10.2	5	11.9 (M:11.9)	1	2.7	4.91	1307
1308	TRUE	gi|52632377	melanoma-associated antigen D1 isoform b [Homo sapiens]	86.1	5.5	2	11.9 (M:11.9)	1	1.5	178.47	1308
1310	TRUE	gi|578804313	PREDICTED: zinc finger CCCH domain-containing protein 6 isoform X2 [Homo sapiens]	101.5	6.4	3	11.9 (M:11.9)	1	1.5	111.46	1310
1311	TRUE	gi|578809984	PREDICTED: triple functional domain protein isoform X2 [Homo sapiens]	292.2	5.9	2	11.9 (M:11.9)	1	0.7	19.92	1311
1312	TRUE	gi|578840705	PREDICTED: serine/threonine-protein phosphatase 2A regulatory subunit B'' subunit beta-like isoform X2 [Homo sapiens]	58.5	4.8	6	11.9 (M:11.9)	1	5.3	74.36	1312
1313	TRUE	gi|39777604	rho guanine nucleotide exchange factor 1 isoform 3 [Homo sapiens]	98.7	5.3	4	11.9 (M:11.9)	1	1.7	41.8	1313
1314	TRUE	gi|578837411	PREDICTED: clathrin heavy chain 2 isoform X7 [Homo sapiens]	177.9	5.5	8	11.9 (M:11.9)	1	1.4	68.97	1314
1315	TRUE	gi|4505143	NADP-dependent malic enzyme [Homo sapiens]	64.1	5.7	1	11.9 (M:11.9)	1	1.7	58.22	1315
1316	TRUE	gi|70167113	double-stranded RNA-specific adenosine deaminase isoform d [Homo sapiens]	103.6	9.7	6	11.9 (M:11.9)	1	1.7	43.18	1316
1317	TRUE	gi|156416009	regulator of G-protein signaling 16 [Homo sapiens]	22.7	6.2	1	11.9 (M:11.9)	1	9.4	31.94	1317
1318	TRUE	gi|8923198	pyroglutamyl-peptidase 1 [Homo sapiens]	23.1	5.5	1	11.9 (M:11.9)	1	6.7	169.31	1318
1319	TRUE	gi|530372341	PREDICTED: zinc finger protein 621 isoform X2 [Homo sapiens]	45.1	10.4	3	11.9 (M:11.9)	1	5.9	101.46	1319
1320	TRUE	gi|31543093	beta-galactosidase-1-like protein 2 precursor [Homo sapiens]	72	7.8	1	11.9 (M:11.9)	1	2.7	8.37	1320
1321	TRUE	gi|578834454	PREDICTED: zinc finger protein 749 isoform X2 [Homo sapiens]	80.6	10.2	3	11.9 (M:11.9)	1	2.6	109.85	1321
1322	TRUE	gi|530390682	PREDICTED: ATP-binding cassette sub-family A member 1 isoform X8 [Homo sapiens]	186.5	6	6	11.9 (M:11.9)	1	1.1	89.87	1322
1323	TRUE	gi|13375770	armadillo repeat-containing protein 7 [Homo sapiens]	21.9	5.7	1	11.9 (M:11.9)	1	10.1	125.66	1323
1324	TRUE	gi|334848153	interferon-induced transmembrane protein 10 [Homo sapiens]	24.6	7.5	1	11.9 (M:11.9)	1	5.7	180.69	1324
1325	TRUE	gi|530386622	PREDICTED: AP-4 complex subunit mu-1 isoform X3 [Homo sapiens]	25.3	10	5	11.9 (M:11.9)	1	6.6	169.61	1325
1326	TRUE	gi|4502503	C4b-binding protein alpha chain precursor [Homo sapiens]	67	7.9	1	11.9 (M:11.9)	1	2.2	113.42	1326
1327	TRUE	gi|222136678	prickle-like protein 1 [Homo sapiens]	94.2	5.8	1	11.9 (M:11.9)	1	1.7	177.86	1327
1328	TRUE	gi|578806532	PREDICTED: transketolase isoform X1 [Homo sapiens]	68.8	9	1	11.8 (M:11.8)	1	2.4	86.15	1328
1329	TRUE	gi|530421010	PREDICTED: connector enhancer of kinase suppressor of ras 2 isoform X2 [Homo sapiens]	98.2	6.4	4	11.8 (M:11.8)	1	2	48.48	1329
1331	TRUE	gi|281427284	inactive serine protease 35 precursor [Homo sapiens]	47.1	10.3	1	11.8 (M:11.8)	1	7.3	6.52	1331
1332	TRUE	gi|229089140	leucine-rich repeat-containing protein 24 precursor [Homo sapiens]	55.2	10.8	1	11.8 (M:11.8)	1	3.3	0.7	1332
1333	TRUE	gi|222144247	dynein heavy chain domain-containing protein 1 isoform 2 [Homo sapiens]	68.6	6.9	2	11.8 (M:11.8)	1	4.5	29.43	1333
1334	TRUE	gi|6912446	potassium voltage-gated channel subfamily H member 4 [Homo sapiens]	111.6	9.8	1	11.8 (M:11.8)	1	1	156.17	1334
1335	TRUE	gi|46409504	putative uncharacterized protein C13orf35 [Homo sapiens]	13.4	9.5	1	11.8 (M:11.8)	1	14.9	81.39	1335
1336	TRUE	gi|530392993	PREDICTED: BTB/POZ domain-containing protein 16 isoform X2 [Homo sapiens]	50.8	9.9	2	11.8 (M:11.8)	1	3.4	166.64	1336
1337	TRUE	gi|373838920	ovochymase-2 precursor [Homo sapiens]	62.6	6.2	2	11.8 (M:11.8)	1	2.5	148.95	1337
1338	TRUE	gi|6005860	60S ribosomal protein L35 [Homo sapiens]	14.5	11.5	1	11.8 (M:11.8)	1	8.9	200.58	1338
1339	TRUE	gi|157502197	uncharacterized protein KIAA0195 [Homo sapiens]	151.1	6	2	11.8 (M:11.8)	1	0.7	228.79	1339
1340	TRUE	gi|31083085	39S ribosomal protein L52, mitochondrial isoform e [Homo sapiens]	9.1	9.9	5	11.8 (M:11.8)	1	17.2	30.3	1340
1342	TRUE	gi|530360293	PREDICTED: rho guanine nucleotide exchange factor 16 isoform X1 [Homo sapiens]	47.2	7.9	2	11.8 (M:11.8)	1	4.6	20.59	1342
1343	TRUE	gi|530410430	PREDICTED: phospholipase D2 isoform X1 [Homo sapiens]	76.6	9.5	4	11.8 (M:11.8)	1	2.2	75.03	1343
1346	TRUE	gi|530418048	PREDICTED: deoxynucleoside triphosphate triphosphohydrolase SAMHD1 isoform X1 [Homo sapiens]	68.1	6.5	2	11.7 (M:11.7)	1	2.5	102.71	1346
1347	TRUE	gi|7706739	protein Tob2 [Homo sapiens]	36.6	6.6	1	11.7 (M:11.7)	1	8.1	116.68	1347
1348	TRUE	gi|530369598	PREDICTED: LOW QUALITY PROTEIN: zinc finger protein 806 [Homo sapiens]	68	9.7	2	11.7 (M:11.7)	1	0	24.47	1348
1349	TRUE	gi|578798608	PREDICTED: ephrin type-B receptor 2 isoform X2 [Homo sapiens]	106.7	5.4	4	11.7 (M:11.7)	1	1.8	139	1349
1350	TRUE	gi|106507261	pancreatic lipase-related protein 2 precursor [Homo sapiens]	52	5.2	1	11.7 (M:11.7)	1	2.3	171.64	1350
1351	TRUE	gi|311771785	uncharacterized protein C8orf58 isoform 2 [Homo sapiens]	38.6	9.6	2	11.7 (M:11.7)	1	3.1	204.05	1351
1352	TRUE	gi|372266178	zinc finger protein 26 isoform 3 [Homo sapiens]	57.6	10.2	4	11.7 (M:11.7)	1	3.2	129.73	1352
1353	TRUE	gi|119226220	membrane-spanning 4-domains subfamily A member 14 isoform 2 [Homo sapiens]	74.6	5.2	4	11.7 (M:11.7)	1	1.4	91.32	1353
1354	TRUE	gi|14141170	metastasis-associated protein MTA2 [Homo sapiens]	75	10.4	1	11.7 (M:11.7)	1	2.1	154.53	1354
1355	TRUE	gi|530364450	PREDICTED: regulation of nuclear pre-mRNA domain-containing protein 2 isoform X3 [Homo sapiens]	76	9.3	5	11.7 (M:11.7)	1	1.6	208.22	1355
1356	TRUE	gi|209529678	sarcospan isoform 2 [Homo sapiens]	15.8	9.4	2	11.7 (M:11.7)	1	9.3	27.66	1356
1357	TRUE	gi|530410652	PREDICTED: methyltransferase-like protein 16 isoform X1 [Homo sapiens]	38.9	9.3	2	11.7 (M:11.7)	1	2.3	207.59	1357
1359	TRUE	gi|578824272	PREDICTED: histone-lysine N-methyltransferase 2D isoform X4 [Homo sapiens]	592.9	5.3	4	11.7 (M:11.7)	1	0.3	164.3	1359
1360	TRUE	gi|578816456	PREDICTED: sperm-associated antigen 8 isoform X4 [Homo sapiens]	31.4	7.9	4	11.7 (M:11.7)	1	5.1	19.19	1360
1361	TRUE	gi|530400836	PREDICTED: acyl-CoA synthetase short-chain family member 3, mitochondrial isoform X2 [Homo sapiens]	49.7	9.8	3	11.7 (M:11.7)	1	3.7	117.82	1361
1362	TRUE	gi|289547591	1-phosphatidylinositol 4,5-bisphosphate phosphodiesterase beta-4 isoform b [Homo sapiens]	134.4	6.5	4	11.6 (M:11.6)	1	1.5	120.9	1362
1363	TRUE	gi|22748651	protein orai-3 [Homo sapiens]	31.5	8	1	11.6 (M:11.6)	1	6.4	55.41	1363
1364	TRUE	gi|301129229	blood group Rh(CE) polypeptide isoform 4 [Homo sapiens]	28.7	10	6	11.6 (M:11.6)	1	10.5	83.93	1364
1365	TRUE	gi|530402040	PREDICTED: progesterone-induced-blocking factor 1 isoform X1 [Homo sapiens]	52.9	5.2	2	11.6 (M:11.6)	1	2.9	68.66	1365
1366	TRUE	gi|28195384	neuronal pentraxin-2 precursor [Homo sapiens]	47	5.4	1	11.6 (M:11.6)	1	3	58.56	1366
1367	TRUE	gi|4503499	eukaryotic translation initiation factor 1A, X-chromosomal [Homo sapiens]	16.5	4.9	1	11.6 (M:11.6)	1	18.8	12.58	1367
1368	TRUE	gi|451172103	beta-1,4 N-acetylgalactosaminyltransferase 1 isoform 3 precursor [Homo sapiens]	35.4	10.3	4	11.6 (M:11.6)	1	8.2	27.03	1368
1369	TRUE	gi|209529703	signal-regulatory protein beta-1 isoform 3 precursor [Homo sapiens]	43.3	8.8	2	11.6 (M:11.6)	1	6.5	74.15	1369
1370	TRUE	gi|313850978	nuclear receptor coactivator 7 isoform 3 [Homo sapiens]	92.4	4.9	4	11.6 (M:11.6)	1	1.8	89.68	1370
1371	TRUE	gi|568384828	globoside alpha-1,3-N-acetylgalactosaminyltransferase 1 isoform 5 [Homo sapiens]	24.3	9.4	4	11.6 (M:11.6)	1	9	100	1371
1373	TRUE	gi|50083281	serine/arginine repetitive matrix protein 4 [Homo sapiens]	68.5	12.4	1	11.6 (M:11.6)	1	3.3	70.21	1373
1375	TRUE	gi|530400601	PREDICTED: transmembrane and coiled-coil domains protein 3 isoform X1 [Homo sapiens]	50.1	9.4	2	11.5 (M:11.5)	1	4	26.05	1375
1376	TRUE	gi|578830012	PREDICTED: serine racemase isoform X3 [Homo sapiens]	20.3	4.8	2	11.5 (M:11.5)	1	8.4	18.38	1376
1377	TRUE	gi|16163666	melanotransferrin isoform 2 precursor [Homo sapiens]	32.7	5.5	1	11.5 (M:11.5)	1	6.3	23.67	1377
1378	TRUE	gi|530397403	PREDICTED: cleavage and polyadenylation specificity factor subunit 7 isoform X5 [Homo sapiens]	41.9	10.1	6	11.5 (M:11.5)	1	3.1	211.8	1378
1379	TRUE	gi|46367787	polyadenylate-binding protein 1 [Homo sapiens]	70.6	10	1	11.5 (M:11.5)	1	3	100.74	1379
1380	TRUE	gi|4885487	myeloid leukemia factor 2 [Homo sapiens]	28.1	6.4	1	11.5 (M:11.5)	1	4.4	161.47	1380
1381	TRUE	gi|166197662	chloride intracellular channel protein 5 isoform a [Homo sapiens]	46.5	4.6	1	11.5 (M:11.5)	1	7.1	65.29	1381
1382	TRUE	gi|257467482	protein argonaute-2 isoform 2 [Homo sapiens]	93.6	10.1	2	11.5 (M:11.5)	1	1.9	11.64	1382
1383	TRUE	gi|118582275	extracellular superoxide dismutase [Cu-Zn] precursor [Homo sapiens]	25.8	6.2	1	11.5 (M:11.5)	1	3.3	62.99	1383
1384	TRUE	gi|224809582	rap1 GTPase-activating protein 1 isoform c [Homo sapiens]	73.3	5.5	10	11.5 (M:11.5)	1	2.7	123.62	1384
1385	TRUE	gi|56699495	WAP four-disulfide core domain protein 2 precursor [Homo sapiens]	13	4.5	1	11.5 (M:11.5)	1	17.7	110.66	1385
1386	TRUE	gi|20149698	lethal(3)malignant brain tumor-like protein 2 [Homo sapiens]	79.1	6.4	1	11.5 (M:11.5)	1	3	3.24	1386
1387	TRUE	gi|239046743	NEDD4 family-interacting protein 2 isoform 2 [Homo sapiens]	34.1	4.8	3	11.5 (M:11.5)	1	6.3	137.93	1387
1389	TRUE	gi|315221152	60S ribosomal protein L11 isoform 2 [Homo sapiens]	20.1	10.3	2	11.4 (M:11.4)	1	6.8	47.66	1389
1390	TRUE	gi|560231615	cyclin-dependent kinase 14 isoform a [Homo sapiens]	53	9.7	1	11.4 (M:11.4)	1	2.6	182.65	1390
1391	TRUE	gi|22538495	putative polypeptide N-acetylgalactosaminyltransferase-like protein 3 [Homo sapiens]	67.7	9.8	1	11.4 (M:11.4)	1	2.8	51.41	1391
1392	TRUE	gi|578810464	PREDICTED: protein LAP2 isoform X4 [Homo sapiens]	139.9	5.1	1	11.4 (M:11.4)	1	1.4	61.97	1392
1396	TRUE	gi|146260273	leukemia NUP98 fusion partner 1 [Homo sapiens]	21.3	9.6	1	11.4 (M:11.4)	1	7.9	4.41	1396
1397	TRUE	gi|379698826	chloride transport protein 6 isoform 2 [Homo sapiens]	94.5	7.8	2	11.4 (M:11.4)	1	1.5	127.65	1397
1398	TRUE	gi|530371379	PREDICTED: RNA-binding protein 44 isoform X1 [Homo sapiens]	117.5	5.4	2	11.4 (M:11.4)	1	2	58.2	1398
1399	TRUE	gi|578828330	PREDICTED: voltage-dependent T-type calcium channel subunit alpha-1H isoform X8 [Homo sapiens]	172.6	9.4	10	11.4 (M:11.4)	1	1.3	99.62	1399
1400	TRUE	gi|530376215	PREDICTED: transmembrane protein 129 isoform X1 [Homo sapiens]	32.5	9.9	2	11.4 (M:11.4)	1	9	45.77	1400
1401	TRUE	gi|5729852	guanine nucleotide-binding protein subunit beta-5 isoform a [Homo sapiens]	38.7	5.6	2	11.4 (M:11.4)	1	4.8	118.16	1401
1402	TRUE	gi|21361468	nucleolar protein 11 [Homo sapiens]	81.1	5.7	1	11.4 (M:11.4)	1	1.5	230.66	1402
1403	TRUE	gi|282394038	E3 ubiquitin-protein ligase MIB2 isoform 5 [Homo sapiens]	82.1	8.1	14	11.4 (M:11.4)	1	0.8	414.81	1403
1404	TRUE	gi|530381501	PREDICTED: transcription factor E2F3 isoform X4 [Homo sapiens]	24.6	4.1	1	11.4 (M:11.4)	1	8.9	49.39	1404
1407	TRUE	gi|578831370	PREDICTED: formin-like protein 1 isoform X8 [Homo sapiens]	119.1	5.6	10	11.4 (M:11.4)	1	1.4	130.77	1407
1408	TRUE	gi|32967314	ephrin type-A receptor 3 isoform b precursor [Homo sapiens]	60.9	5.5	4	11.4 (M:11.4)	1	2.8	91.14	1408
1410	TRUE	gi|116256344	DEP domain-containing protein 7 isoform 2 [Homo sapiens]	57.7	7.8	2	11.4 (M:11.4)	1	2.6	183.77	1410
1412	TRUE	gi|93277115	ataxin-7-like protein 2 [Homo sapiens]	77.1	10.5	3	11.4 (M:11.4)	1	1.2	137.21	1412
1415	TRUE	gi|31881630	prostaglandin E2 receptor EP2 subtype [Homo sapiens]	39.7	10.7	1	11.4 (M:11.4)	1	4.7	45.02	1415
1416	TRUE	gi|115496700	regulator of G-protein signaling 9-binding protein [Homo sapiens]	25.1	7.8	1	11.3 (M:11.3)	1	8.9	148.11	1416
1417	TRUE	gi|58219008	putative DNA repair and recombination protein RAD26-like [Homo sapiens]	81	10	1	11.3 (M:11.3)	1	2.4	96.93	1417
1418	TRUE	gi|40385873	probable G-protein coupled receptor 150 [Homo sapiens]	46.3	11.9	1	11.3 (M:11.3)	1	4.4	106.8	1418
1419	TRUE	gi|532164728	eukaryotic peptide chain release factor subunit 1 isoform 3 [Homo sapiens]	47.4	5.3	1	11.3 (M:11.3)	1	6.1	89.6	1419
1421	TRUE	gi|578819639	PREDICTED: tudor domain-containing protein 1 isoform X3 [Homo sapiens]	123.7	5.8	3	11.3 (M:11.3)	1	1.8	4.35	1421
1422	TRUE	gi|124244056	APC membrane recruitment protein 1 [Homo sapiens]	124	4.6	1	11.3 (M:11.3)	1	1.4	145.92	1422
1423	TRUE	gi|166235186	methylthioribulose-1-phosphate dehydratase [Homo sapiens]	27.1	6.9	1	11.3 (M:11.3)	1	2.9	212.47	1423
1424	TRUE	gi|11140811	cullin-4A isoform 2 [Homo sapiens]	76.8	6.8	8	11.3 (M:11.3)	1	1.8	43.85	1424
1426	TRUE	gi|151301053	RNA-binding protein 33 [Homo sapiens]	129.9	6.5	6	11.3 (M:11.3)	1	1.4	116.79	1426
1427	TRUE	gi|24308452	diphthamide biosynthesis protein 7 [Homo sapiens]	50.5	6.1	1	11.3 (M:11.3)	1	4	137.2	1427
1428	TRUE	gi|530384600	PREDICTED: sorting nexin-13 isoform X3 [Homo sapiens]	62.1	4.7	4	11.3 (M:11.3)	1	3.5	8.04	1428
1429	TRUE	gi|155723000	mitogen-activated protein kinase kinase kinase MLK4 [Homo sapiens]	113.9	9.9	1	11.3 (M:11.3)	1	1.7	142.17	1429
1430	TRUE	gi|578822484	PREDICTED: rho GTPase-activating protein 32 isoform X2 [Homo sapiens]	156.7	6.2	4	11.3 (M:11.3)	1	0.8	26.75	1430
1431	TRUE	gi|530417039	PREDICTED: hypoxia-inducible factor 3-alpha isoform X4 [Homo sapiens]	63.4	7.2	1	11.3 (M:11.3)	1	2.4	229.39	1431
1432	TRUE	gi|299782546	phosphatidylinositol N-acetylglucosaminyltransferase subunit A isoform 3 [Homo sapiens]	28	5.7	2	11.3 (M:11.3)	1	4.4	55.99	1432
1433	TRUE	gi|530405491	PREDICTED: deoxyuridine 5'-triphosphate nucleotidohydrolase, mitochondrial isoform X1 [Homo sapiens]	28.2	10.5	1	11.3 (M:11.3)	1	3.4	414.72	1433
1434	TRUE	gi|13518026	LIM and senescent cell antigen-like-containing domain protein 1 isoform b [Homo sapiens]	37.2	9.8	10	11.3 (M:11.3)	1	3.1	144.49	1434
1436	TRUE	gi|578836645	PREDICTED: PR domain zinc finger protein 15 isoform X2 [Homo sapiens]	128.4	9.2	5	11.2 (M:11.2)	1	1.6	84.48	1436
1437	TRUE	gi|153792195	RIMS-binding protein 3A [Homo sapiens]	180.6	6.5	1	11.2 (M:11.2)	1	0.7	21.34	1437
1438	TRUE	gi|25453487	cystathionine gamma-lyase isoform 2 [Homo sapiens]	39.5	6.5	3	11.2 (M:11.2)	1	6.9	13.55	1438
1439	TRUE	gi|13676857	heat shock-related 70 kDa protein 2 [Homo sapiens]	70	5.4	1	11.2 (M:11.2)	1	1.6	158.27	1439
1440	TRUE	gi|72534754	adrenodoxin-like protein, mitochondrial precursor [Homo sapiens]	19.5	5.1	1	11.2 (M:11.2)	1	8.7	32.22	1440
1441	TRUE	gi|23097338	neurexophilin-1 precursor [Homo sapiens]	31.1	9.6	1	11.2 (M:11.2)	1	2.2	321.58	1441
1443	TRUE	gi|4507445	transcription factor AP-2 gamma [Homo sapiens]	49.1	8.7	1	11.2 (M:11.2)	1	6.2	56.96	1443
1444	TRUE	gi|530356822	PREDICTED: uncharacterized protein LOC101929393 [Homo sapiens]	20.3	11.1	2	11.2 (M:11.2)	1	8.6	148.24	1444
1445	TRUE	gi|530422789	PREDICTED: melanoma-associated antigen 4 isoform X1 [Homo sapiens]	43.5	4.8	1	11.2 (M:11.2)	1	4.8	1.19	1445
1446	TRUE	gi|530418407	PREDICTED: actin-related protein 5 isoform X4 [Homo sapiens]	51.3	5.1	2	11.2 (M:11.2)	1	4	80.32	1446
1447	TRUE	gi|530391285	PREDICTED: methylglutaconyl-CoA hydratase, mitochondrial isoform X7 [Homo sapiens]	26.3	10.4	1	11.2 (M:11.2)	1	7.5	73.03	1447
1448	TRUE	gi|15147248	epithelial-stromal interaction protein 1 isoform 2 [Homo sapiens]	35.4	10.5	5	11.2 (M:11.2)	1	4.9	76.55	1448
1449	TRUE	gi|375331911	acetylcholine receptor subunit delta isoform 2 precursor [Homo sapiens]	57	6.6	2	11.2 (M:11.2)	1	2.6	42.26	1449
1450	TRUE	gi|537361054	minor histocompatibility protein HA-1 isoform 3 [Homo sapiens]	84.6	5.5	1	11.2 (M:11.2)	1	0.8	399.22	1450
1452	TRUE	gi|530378821	PREDICTED: unconventional myosin-X isoform X2 [Homo sapiens]	163.5	5.8	4	11.2 (M:11.2)	1	2.2	4.24	1452
1453	TRUE	gi|375151595	putative uncharacterized protein ENSP00000383407 [Homo sapiens]	15.5	9.1	1	11.2 (M:11.2)	1	8.3	64.79	1453
1454	TRUE	gi|25282469	retinol dehydrogenase 10 [Homo sapiens]	38.1	7.9	1	11.2 (M:11.2)	1	2.9	7.68	1454
1455	TRUE	gi|530376863	PREDICTED: pre-mRNA 3'-end-processing factor FIP1 isoform X13 [Homo sapiens]	61.3	5.3	8	11.2 (M:11.2)	1	2.7	149.67	1455
1456	TRUE	gi|530408620	PREDICTED: ubiquitin carboxyl-terminal hydrolase 31 isoform X1 [Homo sapiens]	119.3	10.2	2	11.2 (M:11.2)	1	1.3	36.04	1456
1457	TRUE	gi|578837055	PREDICTED: calcineurin-binding protein cabin-1 isoform X12 [Homo sapiens]	134.8	5.6	13	11.2 (M:11.2)	1	1.7	27.19	1457
1458	TRUE	gi|530423816	PREDICTED: C-type lectin domain family 18 member C isoform X3 [Homo sapiens]	45.5	10	7	11.2 (M:11.2)	1	4.1	20.66	1458
1459	TRUE	gi|578827423	PREDICTED: probable phospholipid-transporting ATPase IM isoform X2 [Homo sapiens]	114.6	7.8	3	11.2 (M:11.2)	1	2.3	113.07	1459
1460	TRUE	gi|54400749	keratin-associated protein 5-1 [Homo sapiens]	24.2	12.2	1	11.2 (M:11.2)	1	7.2	13.02	1460
1462	TRUE	gi|578811209	PREDICTED: zinc finger protein 62 homolog isoform X4 [Homo sapiens]	79.2	10.4	6	11.2 (M:11.2)	1	2.3	116.92	1462
1464	TRUE	gi|227430301	CD109 antigen isoform 2 precursor [Homo sapiens]	159.6	5.5	2	11.1 (M:11.1)	1	1.3	48.6	1464
1466	TRUE	gi|22001420	thrombospondin-type laminin G domain and EAR repeat-containing protein isoform 1 precursor [Homo sapiens]	74.9	6	1	11.1 (M:11.1)	1	1.5	171.47	1466
1467	TRUE	gi|578823630	PREDICTED: sentrin-specific protease 1 isoform X2 [Homo sapiens]	51.2	9.2	3	11.1 (M:11.1)	1	6.1	7.71	1467
1468	TRUE	gi|5174419	putative ATP-dependent Clp protease proteolytic subunit, mitochondrial precursor [Homo sapiens]	30.2	9.2	1	11.1 (M:11.1)	1	6.1	103.43	1468
1469	TRUE	gi|21071014	epidermal growth factor receptor kinase substrate 8-like protein 3 isoform c [Homo sapiens]	63.5	8.7	4	11.1 (M:11.1)	1	3.4	24.02	1469
1470	TRUE	gi|88900503	tyrosine 3-monooxygenase isoform b [Homo sapiens]	55.6	5.7	3	11.1 (M:11.1)	1	5.2	76.93	1470
1471	TRUE	gi|530383594	PREDICTED: F-box/LRR-repeat protein 4 isoform X1 [Homo sapiens]	67.5	6.2	2	11.1 (M:11.1)	1	3.4	64.35	1471
1472	TRUE	gi|397137819	PREDICTED: uncharacterized protein LOC100996273 [Homo sapiens]	23.1	12.1	1	11.1 (M:11.1)	1	8	143.11	1472
1473	TRUE	gi|385648259	epidermal growth factor receptor substrate 15-like 1 isoform 4 [Homo sapiens]	66.4	5	9	11.1 (M:11.1)	1	1.3	113.78	1473
1474	TRUE	gi|530417371	PREDICTED: zinc finger protein 541 isoform X3 [Homo sapiens]	99.9	8.6	4	11.1 (M:11.1)	1	3.2	70.43	1474
1475	TRUE	gi|530414157	PREDICTED: rotatin isoform X1 [Homo sapiens]	146	6.5	4	11.1 (M:11.1)	1	1.4	97.01	1475
1476	TRUE	gi|543173125	nucleolar protein of 40 kDa isoform f [Homo sapiens]	20.4	10.5	7	11.0 (M:11.0)	1	6.1	80.17	1476
1477	TRUE	gi|530373218	PREDICTED: tRNA-splicing endonuclease subunit Sen2 isoform X5 [Homo sapiens]	42.4	8.6	5	11.0 (M:11.0)	1	7.8	91.45	1477
1478	TRUE	gi|5921992	adenosine receptor A2a [Homo sapiens]	44.7	9.6	1	11.0 (M:11.0)	1	3.2	135.29	1478
1479	TRUE	gi|213972593	phosphatidylinositol 3,4,5-trisphosphate 3-phosphatase TPTE2 isoform delta [Homo sapiens]	48.4	9.5	3	11.0 (M:11.0)	1	3.4	170.15	1479
1482	TRUE	gi|106067657	lutropin-choriogonadotropic hormone receptor precursor [Homo sapiens]	78.6	9.8	1	11.0 (M:11.0)	1	2.1	177.64	1482
1483	TRUE	gi|50428935	microtubule-associated protein 1S [Homo sapiens]	112.1	7.1	1	11.0 (M:11.0)	1	1.4	84.41	1483
1484	TRUE	gi|530403485	PREDICTED: signal-induced proliferation-associated 1-like protein 1 isoform X6 [Homo sapiens]	197.3	9.2	4	11.0 (M:11.0)	1	0.6	205.67	1484
1485	TRUE	gi|578821116	PREDICTED: solute carrier organic anion transporter family member 2B1 isoform X1 [Homo sapiens]	68.1	9.6	2	11.0 (M:11.0)	1	2.7	4.4	1485
1486	TRUE	gi|22024390	potassium voltage-gated channel subfamily H member 5 isoform 1 [Homo sapiens]	111.8	8.3	1	11.0 (M:11.0)	1	1.4	60.37	1486
1487	TRUE	gi|4758248	ephrin-B1 precursor [Homo sapiens]	38	9.8	1	11.0 (M:11.0)	1	5.5	97.91	1487
1488	TRUE	gi|206597509	arf-GAP domain and FG repeat-containing protein 1 isoform 4 [Homo sapiens]	54.1	9.8	8	11.0 (M:11.0)	1	3.3	131.14	1488
1489	TRUE	gi|530424142	PREDICTED: anamorsin isoform X3 [Homo sapiens]	27.5	7.8	4	11.0 (M:11.0)	1	5.9	70.66	1489
1490	TRUE	gi|256773201	olfactory receptor 1L6 [Homo sapiens]	35.2	10.2	2	11.0 (M:11.0)	1	5.1	88.68	1490
1491	TRUE	gi|147902746	RNA-binding protein MEX3A [Homo sapiens]	54.1	7.8	1	11.0 (M:11.0)	1	4.2	119.61	1491
1492	TRUE	gi|530419579	PREDICTED: iron-sulfur cluster co-chaperone protein HscB, mitochondrial isoform X3 [Homo sapiens]	16.5	11	3	11.0 (M:11.0)	1	8.4	26.92	1492
1494	TRUE	gi|13376888	transmembrane protein 121 [Homo sapiens]	35.8	10.2	1	11.0 (M:11.0)	1	8.5	60.28	1494
1496	TRUE	gi|30387648	late cornified envelope protein 1D [Homo sapiens]	11.2	12.8	1	11.0 (M:11.0)	1	26.3	26.6	1496
1497	TRUE	gi|207028905	microfibrillar-associated protein 2 isoform b precursor [Homo sapiens]	20.7	4.7	2	11.0 (M:11.0)	1	10.4	36.11	1497
1499	TRUE	gi|8923900	N-acylneuraminate cytidylyltransferase [Homo sapiens]	48.3	9.1	1	11.0 (M:11.0)	1	3.7	141.77	1499
1501	TRUE	gi|300068923	28S ribosomal protein S35, mitochondrial isoform 2 precursor [Homo sapiens]	21.4	10.3	2	11.0 (M:11.0)	1	9.3	94.57	1501
1502	TRUE	gi|189217874	neurensin-1 [Homo sapiens]	21.5	8.9	1	11.0 (M:11.0)	1	6.2	16.69	1502
1504	TRUE	gi|530374050	PREDICTED: protein ECT2 isoform X6 [Homo sapiens]	85.9	9.7	6	10.9 (M:10.9)	1	1.7	130.79	1504
1505	TRUE	gi|308737007	olfactory receptor 7G1 [Homo sapiens]	34.8	9.7	1	10.9 (M:10.9)	1	7.7	100.5	1505
1507	TRUE	gi|148762950	BEN domain-containing protein 4 isoform a [Homo sapiens]	58.3	5.7	1	10.9 (M:10.9)	1	2.2	50.52	1507
1508	TRUE	gi|530409257	PREDICTED: E3 ubiquitin-protein ligase TRAF7 isoform X1 [Homo sapiens]	74.3	6.9	2	10.9 (M:10.9)	1	1.6	179.62	1508
1509	TRUE	gi|149588791	retinoic acid receptor responder protein 3 [Homo sapiens]	18.2	9.6	1	10.9 (M:10.9)	1	6.7	185.27	1509
1513	TRUE	gi|578805484	PREDICTED: arf-GAP with GTPase, ANK repeat and PH domain-containing protein 2-like [Homo sapiens]	31.5	12.7	1	10.9 (M:10.9)	1	6.4	68.85	1513
1514	TRUE	gi|578799795	PREDICTED: dyslexia-associated protein KIAA0319-like protein isoform X6 [Homo sapiens]	76.2	5.4	2	10.9 (M:10.9)	1	2.6	124.95	1514
1515	TRUE	gi|557440793	GRAM domain-containing protein 1B isoform 3 [Homo sapiens]	81	5.5	12	10.9 (M:10.9)	1	3.3	14.93	1515
1516	TRUE	gi|238814322	mitochondrial 10-formyltetrahydrofolate dehydrogenase precursor [Homo sapiens]	101.7	6.1	1	10.9 (M:10.9)	1	2.4	82.27	1516
1517	TRUE	gi|530425235	PREDICTED: insulin receptor isoform X3 [Homo sapiens]	152.8	5.7	5	10.9 (M:10.9)	1	1.2	91.73	1517
1520	TRUE	gi|530427104	PREDICTED: uncharacterized protein C9orf9 isoform X1 [Homo sapiens]	25.1	10.2	1	10.9 (M:10.9)	1	10.4	18.18	1520
1521	TRUE	gi|320118911	EGF-containing fibulin-like extracellular matrix protein 2 precursor [Homo sapiens]	49.4	4.7	1	10.9 (M:10.9)	1	2.9	172.08	1521
1523	TRUE	gi|530415930	PREDICTED: cell adhesion molecule 4 isoform X1 [Homo sapiens]	38.3	5.9	2	10.9 (M:10.9)	1	4.6	159.27	1523
1524	TRUE	gi|343183350	homeobox protein Nkx-2.6 [Homo sapiens]	32.1	10.7	1	10.8 (M:10.8)	1	5	117.62	1524
1525	TRUE	gi|29540543	sulfotransferase 1A1 isoform b [Homo sapiens]	25.4	5.8	1	10.8 (M:10.8)	1	13.8	89.16	1525
1526	TRUE	gi|30089919	polymerase delta-interacting protein 3 isoform 2 [Homo sapiens]	42.9	10.5	3	10.8 (M:10.8)	1	5.4	116.11	1526
1528	TRUE	gi|578806578	PREDICTED: cysteine-rich with EGF-like domain protein 1 isoform X2 [Homo sapiens]	42.9	6.2	1	10.8 (M:10.8)	1	4.6	92.84	1528
1529	TRUE	gi|15375314	LIM/homeobox protein Lhx4 [Homo sapiens]	43.1	8.7	1	10.8 (M:10.8)	1	2.8	72.41	1529
1530	TRUE	gi|193788653	protein FAM196B [Homo sapiens]	59.2	9.4	1	10.8 (M:10.8)	1	2.1	89.9	1530
1532	TRUE	gi|54792146	tripartite motif-containing protein 47 [Homo sapiens]	69.5	6	1	10.8 (M:10.8)	1	3.1	44.12	1532
1533	TRUE	gi|578811764	PREDICTED: threonylcarbamoyladenosine tRNA methylthiotransferase isoform X2 [Homo sapiens]	47.7	6	2	10.8 (M:10.8)	1	1.4	368.15	1533
1534	TRUE	gi|18959276	forkhead box protein D4-like 1 [Homo sapiens]	43.6	10	9	10.8 (M:10.8)	1	3.4	169.79	1534
1535	TRUE	gi|578803401	PREDICTED: uncharacterized protein LOC102724921 [Homo sapiens]	90.1	9.5	1	10.8 (M:10.8)	1	1.9	148.55	1535
1536	TRUE	gi|578802222	PREDICTED: methionine synthase isoform X7 [Homo sapiens]	126.1	5.2	4	10.8 (M:10.8)	1	0.9	207.16	1536
1537	TRUE	gi|530414885	PREDICTED: neurogenic locus notch homolog protein 3 isoform X1 [Homo sapiens]	238.2	5.1	2	10.8 (M:10.8)	1	0.4	334.78	1537
1538	TRUE	gi|38348729	coiled-coil domain-containing protein 171 [Homo sapiens]	152.7	6.4	2	10.8 (M:10.8)	1	0.6	115.71	1538
1539	TRUE	gi|148271100	probable histone-lysine N-methyltransferase PRDM7 [Homo sapiens]	55.7	8.9	1	10.8 (M:10.8)	1	2.2	76.83	1539
1540	TRUE	gi|4557843	DNA-binding protein RFX5 [Homo sapiens]	65.3	10	1	10.7 (M:10.7)	1	2.1	64.59	1540
1542	TRUE	gi|290657146	thymidine kinase 2, mitochondrial isoform 3 precursor [Homo sapiens]	28.4	10	3	10.7 (M:10.7)	1	7.5	116.17	1542
1544	TRUE	gi|530362418	PREDICTED: cytochrome P450 4A22 isoform X2 [Homo sapiens]	40.1	9.2	3	10.7 (M:10.7)	1	7.8	79.88	1544
1545	TRUE	gi|578844233	PREDICTED: LOW QUALITY PROTEIN: putative speedy protein E8-like [Homo sapiens]	21.6	6.5	4	10.7 (M:10.7)	1	9	79.35	1545
1546	TRUE	gi|40385867	methionine aminopeptidase 1D, mitochondrial precursor [Homo sapiens]	37.1	6.4	1	10.7 (M:10.7)	1	4.8	54.55	1546
1550	TRUE	gi|224028219	zinc finger protein 506 isoform 2 [Homo sapiens]	48	10.2	2	10.7 (M:10.7)	1	2.9	32.71	1550
1551	TRUE	gi|578846031	PREDICTED: uncharacterized protein LOC388210 [Homo sapiens]	81.1	6.7	3	10.7 (M:10.7)	1	2.7	59.79	1551
1552	TRUE	gi|40217622	ventral anterior homeobox 1 isoform b [Homo sapiens]	21	10.4	2	10.7 (M:10.7)	1	9.1	103.58	1552
1554	TRUE	gi|530370982	PREDICTED: calcium-responsive transcription factor isoform X7 [Homo sapiens]	49.5	5.6	6	10.7 (M:10.7)	1	2	186.83	1554
1555	TRUE	gi|256985183	sodium-dependent multivitamin transporter [Homo sapiens]	68.6	9.5	1	10.7 (M:10.7)	1	2.4	85.59	1555
1556	TRUE	gi|155722990	kanadaptin [Homo sapiens]	88.8	5	1	10.7 (M:10.7)	1	2	45.3	1556
1560	TRUE	gi|23503313	lysM and putative peptidoglycan-binding domain-containing protein 2 isoform 1 [Homo sapiens]	23.4	5.1	1	10.7 (M:10.7)	1	8.4	151.61	1560
1561	TRUE	gi|89886237	cyclin-I2 isoform 2 [Homo sapiens]	40.6	9.3	3	10.7 (M:10.7)	1	4.1	14.49	1561
1562	TRUE	gi|24586688	ankyrin repeat and SOCS box protein 16 [Homo sapiens]	49.6	9.9	1	10.7 (M:10.7)	1	3.3	165.48	1562
1563	TRUE	gi|44680114	proteasome assembly chaperone 1 isoform b [Homo sapiens]	30.3	9.2	3	10.6 (M:10.6)	1	3	106.49	1563
1565	TRUE	gi|530416347	PREDICTED: glutamate receptor ionotropic, kainate 5 isoform X2 [Homo sapiens]	104.9	9.4	3	10.6 (M:10.6)	1	1.3	126.15	1565
1567	TRUE	gi|530399995	PREDICTED: palmitoyltransferase ZDHHC17 isoform X3 [Homo sapiens]	29.6	5.6	2	10.6 (M:10.6)	1	7.9	17.37	1567
1568	TRUE	gi|22758144	dehydrogenase/reductase SDR family member 9 precursor [Homo sapiens]	35.2	9.5	2	10.6 (M:10.6)	1	2.2	373.15	1568
1569	TRUE	gi|22027538	programmed cell death 6-interacting protein isoform 1 [Homo sapiens]	96	6.1	2	10.6 (M:10.6)	1	1.4	75.22	1569
1570	TRUE	gi|4507065	antileukoproteinase precursor [Homo sapiens]	14.3	10.7	1	10.6 (M:10.6)	1	8.3	126.02	1570
1571	TRUE	gi|12746412	ankyrin repeat family A protein 2 [Homo sapiens]	34.2	4.8	1	10.6 (M:10.6)	1	4.5	63.41	1571
1573	TRUE	gi|189217853	72 kDa type IV collagenase isoform b [Homo sapiens]	68.8	5	2	10.6 (M:10.6)	1	3.6	82.38	1573
1574	TRUE	gi|530416611	PREDICTED: mitogen-activated protein kinase kinase kinase 10 isoform X2 [Homo sapiens]	78.9	9.9	1	10.6 (M:10.6)	1	2.9	12.27	1574
1575	TRUE	gi|11641255	interferon alpha responsive protein isoform a [Homo sapiens]	15.3	7.8	1	10.6 (M:10.6)	1	13	99.62	1575
1576	TRUE	gi|5454030	ras-like protein family member 10A precursor [Homo sapiens]	22.5	10.7	1	10.6 (M:10.6)	1	10.8	93.2	1576
1577	TRUE	gi|530391404	PREDICTED: N-alpha-acetyltransferase 35, NatC auxiliary subunit isoform X4 [Homo sapiens]	66	9.7	3	10.6 (M:10.6)	1	4.6	11.53	1577
1580	TRUE	gi|145275216	kinesin-like protein KIF2B [Homo sapiens]	76.2	9.7	1	10.6 (M:10.6)	1	1.5	95.79	1580
1582	TRUE	gi|578809912	PREDICTED: UPF0600 protein C5orf51 isoform X2 [Homo sapiens]	25.7	5.5	2	10.6 (M:10.6)	1	11.3	93.38	1582
1583	TRUE	gi|47778921	collagen alpha-1(XIX) chain precursor [Homo sapiens]	115.1	9.3	1	10.6 (M:10.6)	1	2.9	12.84	1583
1584	TRUE	gi|168229214	C-type lectin domain family 2 member L [Homo sapiens]	23.9	7.7	1	10.6 (M:10.6)	1	6.1	117.54	1584
1585	TRUE	gi|578798787	PREDICTED: centromere protein R isoform X2 [Homo sapiens]	32.6	10	1	10.5 (M:10.5)	1	5.4	107.21	1585
1586	TRUE	gi|578834388	PREDICTED: zinc finger protein 181 isoform X5 [Homo sapiens]	65.3	10	4	10.5 (M:10.5)	1	3.4	87.27	1586
1587	TRUE	gi|110618244	lysine-specific demethylase 5A [Homo sapiens]	192	6.1	1	10.5 (M:10.5)	1	0.5	21.17	1587
1588	TRUE	gi|332164791	quinone oxidoreductase PIG3 isoform 2 [Homo sapiens]	25.4	6	2	10.5 (M:10.5)	1	5.6	117.77	1588
1590	TRUE	gi|4502527	voltage-dependent L-type calcium channel subunit alpha-1D isoform a [Homo sapiens]	247.4	6.6	2	10.5 (M:10.5)	1	0.6	248.62	1590
1591	TRUE	gi|90903231	huntingtin [Homo sapiens]	347.6	5.8	1	10.5 (M:10.5)	1	0.2	135.02	1591
1592	TRUE	gi|578827289	PREDICTED: zinc finger protein basonuclin-1 isoform X2 [Homo sapiens]	110.6	6.5	1	10.5 (M:10.5)	1	1.6	140.63	1592
1593	TRUE	gi|122937490	fatty acid-binding protein 9 [Homo sapiens]	15.1	9	1	10.5 (M:10.5)	1	10.6	122.11	1593
1594	TRUE	gi|110347455	POU domain, class 4, transcription factor 2 [Homo sapiens]	43.1	10.1	1	10.5 (M:10.5)	1	4.6	9.94	1594
1595	TRUE	gi|42718011	cyclic nucleotide-gated olfactory channel [Homo sapiens]	76	5.8	1	10.5 (M:10.5)	1	2.1	3.49	1595
1596	TRUE	gi|578834440	PREDICTED: kallikrein-2 isoform X2 [Homo sapiens]	29.6	6.5	1	10.5 (M:10.5)	1	9.5	65.71	1596
1597	TRUE	gi|541862246	amyloid protein-binding protein 2 isoform 2 [Homo sapiens]	58.5	6.6	3	10.5 (M:10.5)	1	3.5	38.43	1597
1598	TRUE	gi|148612831	kinesin-like protein KIF18A [Homo sapiens]	102.2	9.9	1	10.5 (M:10.5)	1	1.9	133.11	1598
1599	TRUE	gi|543583756	ubiquitin-conjugating enzyme E2 variant 1 isoform h [Homo sapiens]	10.4	10	1	10.5 (M:10.5)	1	7.7	189.17	1599
1601	TRUE	gi|530385421	PREDICTED: semaphorin-3C isoform X2 [Homo sapiens]	78.5	9.8	2	10.5 (M:10.5)	1	1.2	280.39	1601
1603	TRUE	gi|578828131	PREDICTED: nuclear distribution protein nudE homolog 1 isoform X9 [Homo sapiens]	39.7	5.2	3	10.5 (M:10.5)	1	4.8	46.6	1603
1604	TRUE	gi|157412255	E3 ubiquitin-protein ligase Praja-2 [Homo sapiens]	78.2	4.1	1	10.5 (M:10.5)	1	2.7	128.26	1604
1605	TRUE	gi|578834172	PREDICTED: caspase recruitment domain-containing protein 8 isoform X17 [Homo sapiens]	39.4	4.4	1	10.5 (M:10.5)	1	5.4	95.61	1605
1606	TRUE	gi|530413473	PREDICTED: coiled-coil domain-containing protein 57 isoform X3 [Homo sapiens]	85.4	5.5	3	10.5 (M:10.5)	1	2.1	168.48	1606
1607	TRUE	gi|578799442	PREDICTED: MAP7 domain-containing protein 1 isoform X7 [Homo sapiens]	85.5	10.6	9	10.5 (M:10.5)	1	1.8	198.38	1607
1609	TRUE	gi|13518021	protein Wnt-2b isoform WNT-2B2 [Homo sapiens]	43.7	11	1	10.4 (M:10.4)	1	4.1	102.47	1609
1610	TRUE	gi|530417172	PREDICTED: zinc finger protein 175 isoform X3 [Homo sapiens]	69.5	10.1	4	10.4 (M:10.4)	1	3.5	49.9	1610
1611	TRUE	gi|578819226	PREDICTED: probable E3 ubiquitin-protein ligase HERC4 isoform X2 [Homo sapiens]	104.8	5.6	1	10.4 (M:10.4)	1	1.7	61.03	1611
1612	TRUE	gi|5174487	spermatogenesis-associated protein 2 [Homo sapiens]	58.4	9.8	1	10.4 (M:10.4)	1	2.7	50.67	1612
1613	TRUE	gi|18129690	T-box transcription factor TBX4 [Homo sapiens]	60.2	7.9	4	10.4 (M:10.4)	1	2.9	46.68	1613
1614	TRUE	gi|21071032	probable ATP-dependent RNA helicase DDX41 [Homo sapiens]	69.8	6.4	1	10.4 (M:10.4)	1	1.6	231.18	1614
1615	TRUE	gi|33286444	mastermind-like protein 2 [Homo sapiens]	125.1	10	1	10.4 (M:10.4)	1	1.5	4.32	1615
1616	TRUE	gi|574584663	long-chain-fatty-acid--CoA ligase ACSBG2 isoform c [Homo sapiens]	53.5	9.3	3	10.4 (M:10.4)	1	2.7	37.46	1616
1617	TRUE	gi|22129778	sulfiredoxin-1 [Homo sapiens]	14.3	9.1	1	10.4 (M:10.4)	1	4.4	364.79	1617
1618	TRUE	gi|19923665	BRI3-binding protein precursor [Homo sapiens]	27.8	10	1	10.4 (M:10.4)	1	9.2	1.39	1618
1619	TRUE	gi|530414534	PREDICTED: zinc finger protein 558 isoform X2 [Homo sapiens]	37.9	10.5	2	10.4 (M:10.4)	1	4.5	160.21	1619
1620	TRUE	gi|33636717	protein FAM214B [Homo sapiens]	56.7	10	1	10.4 (M:10.4)	1	2.8	23.6	1620
1621	TRUE	gi|41406097	segment polarity protein dishevelled homolog DVL-3 [Homo sapiens]	78	6.2	2	10.4 (M:10.4)	1	2.4	22.97	1621
1623	TRUE	gi|7657023	dickkopf-related protein 2 precursor [Homo sapiens]	28.4	10.9	1	10.4 (M:10.4)	1	4.6	12.19	1623
1624	TRUE	gi|578838129	PREDICTED: sodium/hydrogen exchanger 7 isoform X6 [Homo sapiens]	77.7	6.3	5	10.4 (M:10.4)	1	2.3	55.89	1624
1626	TRUE	gi|530410856	PREDICTED: zinc finger CCHC domain-containing protein 9-like [Homo sapiens]	21.5	9.9	1	10.4 (M:10.4)	1	6.2	214.61	1626
1627	TRUE	gi|46877102	upstream stimulatory factor 1 isoform 2 [Homo sapiens]	27.4	5.9	5	10.4 (M:10.4)	1	4	30.73	1627
1630	TRUE	gi|530369772	PREDICTED: collagen alpha-3(IV) chain isoform X6 [Homo sapiens]	99.9	9.9	8	10.4 (M:10.4)	1	2.9	67.52	1630
1631	TRUE	gi|54292117	disintegrin and metalloproteinase domain-containing protein 28 isoform 3 preproprotein [Homo sapiens]	61.2	6.6	10	10.4 (M:10.4)	1	1.3	318.65	1631
1632	TRUE	gi|41327769	rho guanine nucleotide exchange factor 18 isoform a [Homo sapiens]	114	5.9	6	10.4 (M:10.4)	1	1.2	90.52	1632
1633	TRUE	gi|578809847	PREDICTED: calcyphosin-like protein isoform X2 [Homo sapiens]	23.1	8.9	3	10.4 (M:10.4)	1	10.6	41.61	1633
1634	TRUE	gi|578813924	PREDICTED: ankyrin repeat and SOCS box protein 15 isoform X7 [Homo sapiens]	54.7	5.7	3	10.4 (M:10.4)	1	2.4	126.89	1634
1635	TRUE	gi|21327667	ribosome biogenesis protein BOP1 [Homo sapiens]	83.6	5.8	1	10.4 (M:10.4)	1	1.5	79.09	1635
1636	TRUE	gi|578818188	PREDICTED: LOW QUALITY PROTEIN: ubiquitin-conjugating enzyme E2 variant 1-like [Homo sapiens]	15.9	10.2	1	10.3 (M:10.3)	1	0	21.83	1636
1637	TRUE	gi|40255016	E3 ubiquitin-protein ligase MARCH9 precursor [Homo sapiens]	37.7	10.5	1	10.3 (M:10.3)	1	9.2	14.26	1637
1639	TRUE	gi|32189371	transmembrane protein 165 precursor [Homo sapiens]	34.9	6.7	1	10.3 (M:10.3)	1	5.2	122.58	1639
1640	TRUE	gi|578808564	PREDICTED: phosphoglucomutase-2 isoform X1 [Homo sapiens]	53	6	2	10.3 (M:10.3)	1	1.9	225.67	1640
1641	TRUE	gi|31791032	keratin-associated protein 19-2 [Homo sapiens]	5.7	9.9	1	10.3 (M:10.3)	1	36.5	100.37	1641
1642	TRUE	gi|530377048	PREDICTED: tetraspanin-5 isoform X1 [Homo sapiens]	25.1	4.5	2	10.3 (M:10.3)	1	5.5	138.24	1642
1644	TRUE	gi|578796967	PREDICTED: golgin subfamily A member 6-like protein 2 [Homo sapiens]	55.8	5.6	1	10.3 (M:10.3)	1	2	183.74	1644
1645	TRUE	gi|321400059	epithelial discoidin domain-containing receptor 1 isoform 4 precursor [Homo sapiens]	56.1	6.7	12	10.3 (M:10.3)	1	4.5	46.44	1645
1646	TRUE	gi|56699463	protein-tyrosine sulfotransferase 2 precursor [Homo sapiens]	41.9	9.9	2	10.3 (M:10.3)	1	4.8	28.88	1646
1648	TRUE	gi|23397546	DNA helicase MCM9 isoform 2 [Homo sapiens]	44	5.4	2	10.3 (M:10.3)	1	5.9	112.34	1648
1649	TRUE	gi|157388957	schlafen family member 11 [Homo sapiens]	102.8	9	1	10.3 (M:10.3)	1	1.2	60.36	1649
1650	TRUE	gi|530381758	PREDICTED: zinc finger protein 451 isoform X2 [Homo sapiens]	111.8	6.8	3	10.3 (M:10.3)	1	1.3	131.97	1650
1652	TRUE	gi|530370487	PREDICTED: nuclear receptor subfamily 4 group A member 2 isoform X2 [Homo sapiens]	59.8	9.6	4	10.2 (M:10.2)	1	2.6	197.27	1652
1653	TRUE	gi|530424049	PREDICTED: pyruvate dehydrogenase phosphatase regulatory subunit, mitochondrial isoform X5 [Homo sapiens]	69.8	5.5	5	10.2 (M:10.2)	1	2	137.9	1653
1654	TRUE	gi|9506545	delta-like protein 4 precursor [Homo sapiens]	74.6	6.6	1	10.2 (M:10.2)	1	2.9	60.41	1654
1656	TRUE	gi|85362737	UPF0687 protein C20orf27 isoform 1 [Homo sapiens]	21.6	7.1	1	10.2 (M:10.2)	1	10.1	59.36	1656
1657	TRUE	gi|169234721	protein lin-54 homolog isoform b [Homo sapiens]	56.2	10.6	5	10.2 (M:10.2)	1	2.5	42.14	1657
1658	TRUE	gi|126362955	sodium channel protein type 3 subunit alpha isoform 3 [Homo sapiens]	221.3	5.5	3	10.2 (M:10.2)	1	1.3	75.47	1658
1659	TRUE	gi|42544123	splicing factor 1 isoform 3 [Homo sapiens]	59.7	10.1	11	10.2 (M:10.2)	1	3.3	132.35	1659
1660	TRUE	gi|54607135	mitochondrial import receptor subunit TOM70 [Homo sapiens]	67.4	6.9	1	10.2 (M:10.2)	1	3.3	111.53	1660
1661	TRUE	gi|578838023	PREDICTED: glyoxalase domain-containing protein 5 isoform X1 [Homo sapiens]	13.3	5.2	2	10.2 (M:10.2)	1	11.9	36.84	1661
1662	TRUE	gi|32454737	tripartite motif-containing protein 3 isoform 1 [Homo sapiens]	80.8	9.1	1	10.2 (M:10.2)	1	3.2	94.03	1662
1663	TRUE	gi|530415623	PREDICTED: choriogonadotropin subunit beta variant 1 isoform X1 [Homo sapiens]	15.3	10.7	9	10.2 (M:10.2)	1	16.1	43.75	1663
1664	TRUE	gi|7662346	ADNP homeobox protein 2 [Homo sapiens]	122.8	10.1	1	10.2 (M:10.2)	1	1.3	90.42	1664
1666	TRUE	gi|556503362	kin of IRRE-like protein 1 isoform 2 precursor [Homo sapiens]	72.7	5.4	5	10.2 (M:10.2)	1	2.4	53.76	1666
1667	TRUE	gi|24429572	transcription initiation factor TFIID subunit 1-like [Homo sapiens]	207.2	5.1	1	10.2 (M:10.2)	1	0.9	43.81	1667
1668	TRUE	gi|50344744	beta-defensin 108B precursor [Homo sapiens]	8.3	10.5	1	10.2 (M:10.2)	1	28.8	3.71	1668
1669	TRUE	gi|4885523	noggin precursor [Homo sapiens]	25.8	10.2	1	10.2 (M:10.2)	1	6.5	104.52	1669
1670	TRUE	gi|530412539	PREDICTED: dual specificity mitogen-activated protein kinase kinase 6 isoform X1 [Homo sapiens]	31.3	6.7	2	10.2 (M:10.2)	1	5	67.23	1670
1671	TRUE	gi|24308279	N-terminal EF-hand calcium-binding protein 1 [Homo sapiens]	40.5	4.7	1	10.2 (M:10.2)	1	4.8	145.82	1671
1672	TRUE	gi|4758208	dual specificity protein phosphatase 3 [Homo sapiens]	20.5	8.9	1	10.2 (M:10.2)	1	9.2	41.08	1672
1673	TRUE	gi|225007648	ribonucleases P/MRP protein subunit POP1 [Homo sapiens]	114.6	10.3	1	10.2 (M:10.2)	1	1	184.38	1673
1675	TRUE	gi|193211610	dipeptidase 3 isoform b precursor [Homo sapiens]	56.3	9.8	2	10.2 (M:10.2)	1	3.7	21.38	1675
1676	TRUE	gi|32307161	cullin-1 [Homo sapiens]	89.6	8.9	1	10.2 (M:10.2)	1	1.4	29.92	1676
1677	TRUE	gi|5454168	ranBP-type and C3HC4-type zinc finger-containing protein 1 isoform 1 [Homo sapiens]	52.9	5.3	3	10.1 (M:10.1)	1	3	189.81	1677
1679	TRUE	gi|56118949	cytochrome c oxidase assembly factor 5 [Homo sapiens]	8.4	10	1	10.1 (M:10.1)	1	20.3	44.34	1679
1680	TRUE	gi|530355909	PREDICTED: uncharacterized protein LOC101930265 [Homo sapiens]	38.6	10.5	1	10.1 (M:10.1)	1	3.6	182.21	1680
1682	TRUE	gi|27777657	serpin A12 precursor [Homo sapiens]	47.1	9.8	1	10.1 (M:10.1)	1	1.9	276.28	1682
1684	TRUE	gi|379642551	probable gluconokinase isoform 3 [Homo sapiens]	15.7	5.9	4	10.1 (M:10.1)	1	5	42.29	1684
1685	TRUE	gi|578837697	PREDICTED: outer dense fiber protein 3B isoform X8 [Homo sapiens]	21.9	11.9	2	10.1 (M:10.1)	1	8.8	28.32	1685
1686	TRUE	gi|167466169	growth arrest-specific protein 1 precursor [Homo sapiens]	35.7	5.2	1	10.1 (M:10.1)	1	4.9	58.2	1686
1687	TRUE	gi|578819504	PREDICTED: nuclear factor NF-kappa-B p100 subunit isoform X3 [Homo sapiens]	92.6	5.6	3	10.1 (M:10.1)	1	1.3	233.36	1687
1688	TRUE	gi|530416049	PREDICTED: zinc finger CCCH domain-containing protein 4 isoform X3 [Homo sapiens]	135.2	5.9	4	10.1 (M:10.1)	1	1.8	45.15	1688
1689	TRUE	gi|578824119	PREDICTED: splicing factor, suppressor of white-apricot homolog isoform X1 [Homo sapiens]	96.4	9.4	3	10.1 (M:10.1)	1	1.5	23.69	1689
1690	TRUE	gi|530370081	PREDICTED: obscurin-like protein 1 isoform X8 [Homo sapiens]	188.3	5.4	7	10.1 (M:10.1)	1	0.6	26.26	1690
1691	TRUE	gi|113420837	PREDICTED: prothymosin alpha-like [Homo sapiens]	11.9	3.7	1	10.1 (M:10.1)	1	16.5	146.89	1691
1692	TRUE	gi|530424409	PREDICTED: lon protease homolog 2, peroxisomal isoform X1 [Homo sapiens]	89.6	6.8	2	10.1 (M:10.1)	1	1.5	87.47	1692
1693	TRUE	gi|578824999	PREDICTED: zinc finger MYM-type protein 2 isoform X7 [Homo sapiens]	129.3	6.2	3	10.1 (M:10.1)	1	1.5	135.18	1693
1694	TRUE	gi|578835536	PREDICTED: zinc finger protein 133 isoform X15 [Homo sapiens]	62.4	10.9	14	10.1 (M:10.1)	1	4.3	64.5	1694
1696	TRUE	gi|300863076	semaphorin-4A isoform 2 [Homo sapiens]	69.1	6.3	2	10.1 (M:10.1)	1	2.2	92.08	1696
1699	TRUE	gi|156415996	zinc finger protein 219 [Homo sapiens]	76.8	10.9	3	10.0 (M:10.0)	1	2.2	151.95	1699
1700	TRUE	gi|574584777	zinc finger protein 227 isoform d [Homo sapiens]	80.4	10.2	5	10.0 (M:10.0)	1	1.9	38.38	1700
1701	TRUE	gi|578828897	PREDICTED: L-fucose kinase isoform X3 [Homo sapiens]	81.7	6.4	3	10.0 (M:10.0)	1	1.7	181.61	1701
1703	TRUE	gi|578810932	PREDICTED: FCH and double SH3 domains protein 1 isoform X2 [Homo sapiens]	72	5.1	3	10.0 (M:10.0)	1	2	44.4	1703
1704	TRUE	gi|148839342	carnosine synthase 1 isoform 2 [Homo sapiens]	88.4	5.8	3	10.0 (M:10.0)	1	2.5	112.9	1704
1705	TRUE	gi|170295797	carbamoyl-phosphate synthase [ammonia], mitochondrial isoform c [Homo sapiens]	116	5.6	3	10.0 (M:10.0)	1	1.6	12.35	1705
1706	TRUE	gi|10863955	phosphoserine aminotransferase isoform 2 [Homo sapiens]	35.2	6.3	2	10.0 (M:10.0)	1	2.2	164.85	1706
1707	TRUE	gi|333033779	disintegrin and metalloproteinase domain-containing protein 21 preproprotein [Homo sapiens]	80.8	6.2	1	10.0 (M:10.0)	1	1.2	119.04	1707
1710	TRUE	gi|4504605	interferon omega-1 precursor [Homo sapiens]	22.3	10.1	1	10.0 (M:10.0)	1	8.2	81.85	1710
1711	TRUE	gi|11321577	2'-5'-oligoadenylate synthase-like protein isoform a [Homo sapiens]	59.2	8.8	1	10.0 (M:10.0)	1	2.1	39.85	1711
