# Supplementary material for: Exploration of key factors in Gingival Crevicular fluids from patients undergoing Periodontally Accelerated Osteogenic Orthodontics (PAOO) using proteome analysis
Source: BMC Oral Health. 2023 Nov 27;23:934. doi: 10.1186/s12903-023-03606-7 (PMC10683118; doi:10.1186/s12903-023-03606-7)
Supplement: Supplementary file 10 — Supplementary Material 10 [file 12903_2023_3606_MOESM10_ESM.xlsx]

## Sheet: all
		Table title	Supplementary table 3: whole
		Table legend	Original statistical data in Table 1 shows the expressed proteins in the gingival crevicular fluid (GCF) of PAOO area and the control area at T1, T2 and T4 time points.
Row	OK	Accession	Protein	MW [kDa]	pI	Similar Proteins	Scores	Peptides	SC	RMS90 [ppm]	Rank	Median(T2:T1)	CV [%](T1:T2)	Median(T4:T1)	CV [%](T4:T1)
744	TRUE	gi|110611906	sodium-dependent phosphate transport protein 2B isoform a [Homo sapiens]	75.7	9.8	2	36.9 (M:36.9)	1	4.8	101.16	744	100	0	48.98	0
1022	TRUE	gi|156523054	uncharacterized protein C5orf55 precursor [Homo sapiens]	12.7	12	1	30.0 (M:30.0)	1	27.7	76.93	1022	100	0	48.98	0
450	TRUE	gi|530413079	PREDICTED: centrosomal protein of 95 kDa isoform X4 [Homo sapiens]	76.2	10	7	44.6 (M:44.6)	1	4.1	287.01	450	11.11	0	0.18	0
204	TRUE	gi|4507951	14-3-3 protein eta [Homo sapiens]	28.2	4.6	1	59.1 (M:59.1)	1	11.4	27.61	204	11.11	0
1947	TRUE	gi|530361747	PREDICTED: choline transporter-like protein 3 isoform X4 [Homo sapiens]	64.8	9.7	5	14.8 (M:14.8)	1	3.3	23.81	1947	11.11	0
1656	TRUE	gi|56090473	cancer/testis antigen family 45 member A5 [Homo sapiens]	21.1	10.4	9	21.8 (M:21.8)	2	15.9	45.83	1656	9.09	0	0.28	101.08
1010	TRUE	gi|578797994	PREDICTED: LOW QUALITY PROTEIN: BCL-6 corepressor-like [Homo sapiens]	70.6	9.6	2	30.3 (M:30.3)	1	3.6	128.72	1010	8.33	0	8.41	0
249	TRUE	gi|544346215	DNA-directed RNA polymerase I subunit RPA2 isoform 4 [Homo sapiens]	107.8	8.3	1	55.3 (M:55.3)	1	3.8	66.51	249	6.67	0	1.43	0
763	TRUE	gi|530373234	PREDICTED: peroxisomal acyl-coenzyme A oxidase 2 isoform X2 [Homo sapiens]	68.7	8.8	3	36.4 (M:36.4)	2	6.5	146.81	763	6.67	0	0.86	0
339	TRUE	gi|105990532	apolipoprotein B-100 precursor [Homo sapiens]	515.2	6.6	1	49.8 (M:49.8)	1	0.9	145.18	339	6.25	0	0.97	0
2299	TRUE	gi|156416009	regulator of G-protein signaling 16 [Homo sapiens]	22.7	6.2	1	11.9 (M:11.9)	1	9.4	31.94	2299	6.25	0
1393	TRUE	gi|530362445	PREDICTED: DBIRD complex subunit ZNF326 isoform X1 [Homo sapiens]	43.1	4.7	2	24.6 (M:24.6)	1	6.9	82.87	1393	5.56	0	15.38	0
410	TRUE	gi|226246608	putative RNA polymerase II subunit B1 CTD phosphatase RPAP2 [Homo sapiens]	69.5	8.8	3	46.2 (M:46.2)	2	6.4	96.9	410	5.56	0	1.78	0
619	TRUE	gi|578835791	PREDICTED: protein FAM65C isoform X2 [Homo sapiens]	105.1	7	3	39.7 (M:39.7)	2	2.3	101.53	619	5.56	0	1.78	0
236	TRUE	gi|154759255	collagen alpha-1(XXVIII) chain precursor [Homo sapiens]	116.6	6.1	1	56.2 (M:56.2)	2	6.6	57.47	236	5.56	0
403	TRUE	gi|530390837	PREDICTED: proteasome-associated protein ECM29 homolog isoform X5 [Homo sapiens]	203.7	6.7	4	46.5 (M:46.5)	1	3	147.4	403	5	0	4.39	0
165	TRUE	gi|530389281	PREDICTED: thyroglobulin isoform X9 [Homo sapiens]	232.1	5.1	7	64.1 (M:64.1)	4	2.3	55.11	165	5	0	1.34	16.34
70	TRUE	gi|530399223	PREDICTED: uncharacterized protein KIAA1551 isoform X1 [Homo sapiens]	194.7	9.7	6	93.3 (M:93.3)	6	4.2	61.09	70	5	54.75
93	TRUE	gi|333360860	smoothelin isoform e [Homo sapiens]	104.8	9.9	15	79.9 (M:79.9)	3	4	117.9	93	5	0
884	TRUE	gi|530367362	PREDICTED: EGF-containing fibulin-like extracellular matrix protein 1 isoform X2 [Homo sapiens]	59.3	9.5	1	33.4 (M:33.4)	2	9.8	76.08	884	5	0
583	TRUE	gi|41327773	probable ATP-dependent RNA helicase DDX46 [Homo sapiens]	117.3	9.9	2	40.6 (M:40.6)	3	3.6	124.8	583	4.76	0	0.51	0
564	TRUE	gi|117553580	AP-3 complex subunit delta-1 isoform 2 [Homo sapiens]	130.1	9.4	3	40.9 (M:40.9)	2	3.1	106.28	564	4.55	0	0.55	0
902	TRUE	gi|188536004	zinc finger protein 469 [Homo sapiens]	409.9	8.9	1	32.9 (M:32.9)	2	0.6	27.83	902	4.55	0	0.42	0
1552	TRUE	gi|331284176	nuclear receptor corepressor 2 isoform 2 [Homo sapiens]	267.9	8	3	23.0 (M:23.0)	1	1.4	166.25	1552	4.55	0	0.42	0
677	TRUE	gi|146219843	helicase SRCAP [Homo sapiens]	343.3	5.6	1	38.2 (M:38.2)	2	1.6	62.66	677	4.55	0
1105	TRUE	gi|57863255	zinc finger SWIM domain-containing protein 3 [Homo sapiens]	79.4	7.9	1	28.3 (M:28.3)	1	3.7	172.38	1105	4.55	0
2066	TRUE	gi|530393428	PREDICTED: programmed cell death protein 4 isoform X1 [Homo sapiens]	31.4	5.7	4	13.6 (M:13.6)	1	4.9	60.05	2066	4.55	0
244	TRUE	gi|109638751	ubiquitin carboxyl-terminal hydrolase 6 [Homo sapiens]	158.6	8.8	1	55.6 (M:55.6)	3	5.3	73.44	244	4.35	0	1.85	0
488	TRUE	gi|530407861	PREDICTED: serine/arginine repetitive matrix protein 2 isoform X3 [Homo sapiens]	281.3	12.6	4	43.2 (M:43.2)	3	1.5	47.05	488	4.35	0
1581	TRUE	gi|578825016	PREDICTED: protein aurora borealis isoform X1 [Homo sapiens]	55.2	4.6	1	22.7 (M:22.7)	1	5.5	166.57	1581	4.35	0
1861	TRUE	gi|578838360	PREDICTED: spermidine/spermine N(1)-acetyltransferase-like protein 1 isoform X1 [Homo sapiens]	75.8	5	1	16.2 (M:16.2)	1	1.9	1.11	1861	4.35	0
2050	TRUE	gi|258614015	branched-chain-amino-acid aminotransferase, mitochondrial isoform b [Homo sapiens]	33.8	8.9	3	13.7 (M:13.7)	1	4.7	76.37	2050	4.35	0
2082	TRUE	gi|530373904	PREDICTED: zona pellucida-like domain-containing protein 1 isoform X1 [Homo sapiens]	45.5	9.1	2	13.4 (M:13.4)	1	3.9	151.74	2082	4.17	0	3.05	0
1575	TRUE	gi|578822233	PREDICTED: NADPH oxidase 4 isoform X5 [Homo sapiens]	59.9	10	8	22.8 (M:22.8)	1	4.7	207.41	1575	4.17	0	1.28	0
108	TRUE	gi|156104908	myosin-6 [Homo sapiens]	223.6	5.5	8	74.2 (M:74.2)	3	3.5	104.2	108	4.17	0	1.23	113.96
2273	TRUE	gi|305410793	glutathione reductase, mitochondrial isoform 4 precursor [Homo sapiens]	47.2	9.7	4	12.0 (M:12.0)	1	2.7	59.83	2273	4.17	0	0.83	0
895	TRUE	gi|31795563	tryptophan 5-hydroxylase 2 [Homo sapiens]	56	6	2	33.0 (M:33.0)	1	5.3	48.67	895	4.17	0
15	TRUE	gi|4501885	actin, cytoplasmic 1 [Homo sapiens]	41.7	5.2	5	267.4 (M:267.4)	6	24	89	15	4	86.94	1.66	25.39
2204	TRUE	gi|530399087	PREDICTED: serine/threonine-protein kinase 38-like isoform X2 [Homo sapiens]	48	8.6	3	12.5 (M:12.5)	1	4.1	39.26	2204	4	0	0.43	0
960	TRUE	gi|38683851	round spermatid basic protein 1 [Homo sapiens]	90	9.7	1	31.2 (M:31.2)	1	1.9	90.42	960	3.85	0	2.81	0
1466	TRUE	gi|41872646	cullin-7 isoform 2 [Homo sapiens]	191	5.5	4	23.9 (M:23.9)	1	1.6	42.94	1466	3.85	0	2.81	0
1225	TRUE	gi|122937416	uncharacterized protein KIAA1751 [Homo sapiens]	86.9	5.3	4	26.6 (M:26.6)	1	2.5	143.81	1225	3.85	0	2.29	0
448	TRUE	gi|530402309	PREDICTED: dolichyl-phosphate beta-glucosyltransferase isoform X1 [Homo sapiens]	32.8	10.1	3	44.8 (M:44.8)	1	16.8	148.28	448	3.85	0
785	TRUE	gi|578809093	PREDICTED: coiled-coil domain-containing protein 158 isoform X8 [Homo sapiens]	122.8	6.4	5	35.8 (M:35.8)	2	4.5	169.57	785	3.7	0
582	TRUE	gi|21361468	nucleolar protein 11 [Homo sapiens]	81.1	5.7	1	40.6 (M:40.6)	1	3.8	299.65	582	3.57	0	1.74	0
136	TRUE	gi|578836098	PREDICTED: myosin-7B isoform X1 [Homo sapiens]	203.5	5.7	3	67.6 (M:67.6)	4	3.9	103.77	136	3.57	0	1	0
462	TRUE	gi|526253060	intraflagellar transport protein 122 homolog isoform 7 [Homo sapiens]	118.4	6.8	20	44.3 (M:44.3)	2	3	99.4	462	3.45	0	2.22	12.87
216	TRUE	gi|578802328	PREDICTED: tetratricopeptide repeat protein 13 isoform X7 [Homo sapiens]	57.4	9.3	8	58.5 (M:58.5)	2	10.8	167.54	216	3.33	0	1.6	0
1001	TRUE	gi|225543525	solute carrier organic anion transporter family member 1B1 [Homo sapiens]	76.4	9.7	1	30.4 (M:30.4)	1	3.5	184.55	1001	3.33	0	0.22	0
1239	TRUE	gi|157694511	nucleolar complex protein 2 homolog [Homo sapiens]	84.9	5.3	1	26.5 (M:26.5)	1	4.7	31.96	1239	3.23	0	3.28	0
17	TRUE	gi|312433998	lactotransferrin isoform 2 [Homo sapiens]	73.1	9.3	2	243.7 (M:243.7)	8	15.2	25.25	17	3.23	27.32	1.25	64.74
486	TRUE	gi|4885323	prosaposin receptor GPR37 precursor [Homo sapiens]	67.1	9.9	1	43.2 (M:43.2)	1	4.2	105.6	486	3.23	0	1.22	0
1490	TRUE	gi|11761629	fibrinogen alpha chain isoform alpha preproprotein [Homo sapiens]	69.7	9.1	2	23.6 (M:23.6)	1	3.7	73.74	1490	3.23	0
2193	TRUE	gi|578838386	PREDICTED: T-box transcription factor TBX22 isoform X4 [Homo sapiens]	39.7	9.6	4	12.6 (M:12.6)	1	4.9	146.5	2193	3.23	0
957	TRUE	gi|554506520	calponin-3 isoform 2 [Homo sapiens]	31.4	6.1	3	31.3 (M:31.3)	1	8.1	78.18	957	3.13	0
440	TRUE	gi|578821239	PREDICTED: lysine-specific demethylase 2A isoform X3 [Homo sapiens]	120.2	9.2	5	45.2 (M:45.2)	3	3.4	152.19	440	3.03	0	0.8	0
1672	TRUE	gi|530422799	PREDICTED: methyl-CpG-binding protein 2 isoform X2 [Homo sapiens]	42.4	10.6	3	21.7 (M:21.7)	1	4.1	357.96	1672	3.03	0	0.2	0
110	TRUE	gi|578810840	PREDICTED: rho GTPase-activating protein 26 isoform X13 [Homo sapiens]	71.6	9.8	14	73.4 (M:73.4)	3	9.9	140.07	110	2.94	0	2.74	0
1455	TRUE	gi|299890795	origin recognition complex subunit 1 isoform 2 [Homo sapiens]	96.7	10.1	2	24.0 (M:24.0)	1	2.5	184.92	1455	2.94	0	1.71	0
1569	TRUE	gi|39777604	rho guanine nucleotide exchange factor 1 isoform 3 [Homo sapiens]	98.7	5.3	4	22.8 (M:22.8)	1	2.7	31.19	1569	2.94	0	1.51	0
822	TRUE	gi|4758340	phenylalanine--tRNA ligase alpha subunit [Homo sapiens]	57.5	7.9	1	34.9 (M:34.9)	1	5.7	40.68	822	2.94	0	1.19	0
127	TRUE	gi|530369685	PREDICTED: striated muscle preferentially expressed protein kinase isoform X4 [Homo sapiens]	339	9.7	13	69.0 (M:69.0)	2	1.7	121.56	127	2.94	0	1.08	0
1019	TRUE	gi|6996021	cytochrome b-245 heavy chain [Homo sapiens]	65.3	9.8	1	30.1 (M:30.1)	1	4.9	86.7	1019	2.94	0
1627	TRUE	gi|578810352	PREDICTED: regulator of G-protein signaling 7-binding protein isoform X2 [Homo sapiens]	22.7	7.9	3	22.2 (M:22.2)	1	13.2	188.49	1627	2.86	0	1.72	0
468	TRUE	gi|578821335	PREDICTED: coiled-coil domain-containing protein 88B isoform X1 [Homo sapiens]	173.8	5	2	44.0 (M:44.0)	2	2.8	149.43	468	2.7	0	1.03	0
2201	TRUE	gi|39995107	fas-activated serine/threonine kinase isoform 4 [Homo sapiens]	45.8	11	4	12.6 (M:12.6)	1	3.4	210.31	2201	2.7	0
62	TRUE	gi|530397283	PREDICTED: neuroblast differentiation-associated protein AHNAK isoform X3 [Homo sapiens]	614.7	5.8	9	97.5 (M:97.5)	6	1.6	83.18	62	2.63	0	2.2	31.55
268	TRUE	gi|578829261	PREDICTED: polyamine-modulated factor 1-binding protein 1 isoform X3 [Homo sapiens]	118.6	5.9	4	53.9 (M:53.9)	2	4.7	99.94	268	2.63	1.63	1.29	22.99
48	TRUE	gi|578828592	PREDICTED: dynein heavy chain 3, axonemal isoform X1 [Homo sapiens]	466	6	2	108.2 (M:108.2)	6	2.7	68.08	48	2.63	0	1.17	46.9
186	TRUE	gi|7657671	nucleolar transcription factor 1 isoform a [Homo sapiens]	89.4	5.5	2	61.6 (M:61.6)	3	5	57.43	186	2.63	0	1.01	49.66
278	TRUE	gi|578800553	PREDICTED: complement receptor type 1 isoform X4 [Homo sapiens]	224.1	6.7	6	53.4 (M:53.4)	1	2.4	22.79	278	2.63	0	0.77	0
2120	TRUE	gi|9955963	ATP-binding cassette sub-family B member 6, mitochondrial [Homo sapiens]	93.8	9.4	1	13.2 (M:13.2)	1	1.5	86.99	2120	2.63	0
2326	TRUE	gi|157502197	uncharacterized protein KIAA0195 [Homo sapiens]	151.1	6	2	11.8 (M:11.8)	1	0.7	228.79	2326	2.56	0	2.63	0
133	TRUE	gi|94536866	zymogen granule protein 16 homolog B precursor [Homo sapiens]	22.7	7.6	1	68.1 (M:68.1)	2	14.4	98.53	133	2.56	0	1.8	0
2187	TRUE	gi|578827297	PREDICTED: apoptosis-enhancing nuclease isoform X4 [Homo sapiens]	40.2	12	2	12.7 (M:12.7)	1	4.1	44.65	2187	2.56	0	0.91	0
126	TRUE	gi|109255234	centrosomal protein of 290 kDa [Homo sapiens]	290.2	5.7	4	69.1 (M:69.1)	5	2.5	123.35	126	2.56	0
137	TRUE	gi|578830527	PREDICTED: keratin, type I cytoskeletal 24 isoform X1 [Homo sapiens]	46.1	4.7	2	67.2 (M:67.2)	1	4.9	147.62	137	2.56	0
2266	TRUE	gi|530384452	PREDICTED: beta-chimaerin isoform X6 [Homo sapiens]	30.1	6.5	4	12.1 (M:12.1)	1	3.8	3.64	2266	2.56	0
172	TRUE	gi|530410617	PREDICTED: 14-3-3 protein epsilon isoform X1 [Homo sapiens]	27.4	4.6	5	63.4 (M:63.4)	2	11.2	27.61	172	2.5	0
384	TRUE	gi|156766047	PERQ amino acid-rich with GYF domain-containing protein 2 isoform c [Homo sapiens]	149.4	5.3	3	47.1 (M:47.1)	3	2.8	19.76	384	2.44	0	2.86	152.73
11	TRUE	gi|119395754	keratin, type II cytoskeletal 5 [Homo sapiens]	62.3	8.6	1	433.7 (M:433.7)	4	17.5	77.72	11	2.44	48.83	0.66	17.74
444	TRUE	gi|554790418	cyclic nucleotide-gated cation channel beta-1 isoform c [Homo sapiens]	139.1	4.6	2	45.1 (M:45.1)	2	2.9	108.34	444	2.38	0	1.43	0
753	TRUE	gi|4557759	myeloperoxidase precursor [Homo sapiens]	83.8	10.1	1	36.7 (M:36.7)	1	3	145.51	753	2.38	0	1.36	0
3	TRUE	gi|131412225	keratin, type I cytoskeletal 13 isoform a [Homo sapiens]	49.5	4.8	2	753.3 (M:753.3)	16	39.7	116.4	3	2.38	37.76	0.76	30.01
159	TRUE	gi|110347412	latent-transforming growth factor beta-binding protein 4 isoform b [Homo sapiens]	169.3	5	3	65.1 (M:65.1)	4	4.3	160.7	159	2.38	0	0.59	196.24
1222	TRUE	gi|237820624	pleckstrin homology domain-containing family N member 1 isoform b [Homo sapiens]	62.6	9.4	3	26.7 (M:26.7)	1	5	139.9	1222	2.38	0
2160	TRUE	gi|530419282	PREDICTED: glycerol-3-phosphate transporter isoform X4 [Homo sapiens]	45.6	9.7	2	12.9 (M:12.9)	1	2.6	24.65	2160	2.38	0
670	TRUE	gi|295844832	poly [ADP-ribose] polymerase 8 isoform 2 [Homo sapiens]	91.1	9.5	3	38.4 (M:38.4)	1	3.2	10.1	670	2.33	0	1.36	0
1273	TRUE	gi|578811634	PREDICTED: zinc finger protein 40 isoform X2 [Homo sapiens]	222.1	9.5	2	26.0 (M:26.0)	2	1.3	80.9	1273	2.33	0	1.36	0
2140	TRUE	gi|17975763	myelin transcription factor 1 [Homo sapiens]	122.3	4.7	1	13.0 (M:13.0)	1	0.9	109.47	2140	2.33	0	0.81	0
1417	TRUE	gi|578811862	PREDICTED: helicase SKI2W isoform X1 [Homo sapiens]	113.9	5.7	2	24.3 (M:24.3)	1	1.9	86.35	1417	2.33	0
1526	TRUE	gi|66346693	protocadherin Fat 1 precursor [Homo sapiens]	506	4.7	2	23.3 (M:23.3)	1	0.7	49.19	1526	2.33	0
2196	TRUE	gi|151301211	transcription factor AP-2-delta [Homo sapiens]	49.5	9.3	1	12.6 (M:12.6)	1	2.9	28.75	2196	2.33	0
1265	TRUE	gi|530407547	PREDICTED: sodium/myo-inositol cotransporter 2 isoform X3 [Homo sapiens]	56.6	6.3	10	26.1 (M:26.1)	2	6.6	17.5	1265	2.27	0	1.34	0
259	TRUE	gi|578839865	PREDICTED: PHD and RING finger domain-containing protein 1 isoform X2 [Homo sapiens]	178.2	10.1	8	54.2 (M:54.2)	3	2.8	201.8	259	2.27	0	0.61	0
1335	TRUE	gi|530365060	PREDICTED: DDB1- and CUL4-associated factor 6 isoform X1 [Homo sapiens]	104.8	5.1	3	25.3 (M:25.3)	1	2	210.68	1335	2.27	0
1500	TRUE	gi|262399361	dual specificity protein kinase TTK isoform 2 [Homo sapiens]	96.9	9.2	2	23.5 (M:23.5)	1	4.1	55.05	1500	2.22	0	9.56	0
177	TRUE	gi|530424378	PREDICTED: chromodomain-helicase-DNA-binding protein 9 isoform X9 [Homo sapiens]	269.5	8.8	7	63.1 (M:63.1)	3	2.6	137.65	177	2.22	18.3	1.55	0
724	TRUE	gi|578802960	PREDICTED: HEAT repeat-containing protein 5B isoform X3 [Homo sapiens]	222.9	6.8	4	37.3 (M:37.3)	2	1.8	21.95	724	2.22	55.01	0.99	4.12
113	TRUE	gi|256542310	dynein heavy chain 17, axonemal [Homo sapiens]	509	5.4	1	73.0 (M:73.0)	3	1.6	106.23	113	2.22	0	0.96	0
551	TRUE	gi|194248079	tripartite motif-containing protein 2 isoform 1 [Homo sapiens]	84.5	7.9	2	41.4 (M:41.4)	1	4.4	84.55	551	2.17	0	3.08	0
652	TRUE	gi|145309326	laminin subunit gamma-1 precursor [Homo sapiens]	177.5	4.9	1	38.8 (M:38.8)	2	2.5	57.28	652	2.17	0	3.08	0
151	TRUE	gi|53829368	neuralized-like protein 4 isoform 2 [Homo sapiens]	166.6	5.5	2	66.0 (M:66.0)	5	3.3	209.06	151	2.17	0	2.22	0
826	TRUE	gi|578812890	PREDICTED: brain-specific angiogenesis inhibitor 3 isoform X3 [Homo sapiens]	168.1	6.7	4	34.9 (M:34.9)	3	3.3	70.34	826	2.17	0	1.72	0
1600	TRUE	gi|21071070	transmembrane channel-like protein 1 [Homo sapiens]	87.7	6.2	1	22.4 (M:22.4)	2	4.9	147.37	1600	2.17	0	0.43	0
449	TRUE	gi|578813954	PREDICTED: zinc finger protein 467 isoform X5 [Homo sapiens]	66	11	3	44.8 (M:44.8)	3	9.3	118.42	449	2.17	0
13	TRUE	gi|4502101	annexin A1 [Homo sapiens]	38.7	6.7	1	346.8 (M:346.8)	9	35.5	46.5	13	2.13	50.31	1.2	24.24
146	TRUE	gi|112382252	spectrin beta chain, non-erythrocytic 1 isoform 2 [Homo sapiens]	251.2	5.3	3	66.5 (M:66.5)	3	2.5	73.51	146	2.13	0	1.09	27.85
47	TRUE	gi|4758146	neutrophil defensin 1 preproprotein [Homo sapiens]	10.2	7.6	2	108.8 (M:108.8)	2	19.1	99.08	47	2.13	0	0.98	25.99
814	TRUE	gi|194595482	guanylate cyclase soluble subunit alpha-3 isoform D [Homo sapiens]	70.1	7.8	2	35.1 (M:35.1)	2	5.6	183.14	814	2.13	0	0.83	0
1527	TRUE	gi|169790926	polypeptide N-acetylgalactosaminyltransferase 9 isoform A [Homo sapiens]	68.3	9.4	1	23.3 (M:23.3)	1	3.8	92.61	1527	2.13	0	0.83	0
2029	TRUE	gi|530421293	PREDICTED: oral-facial-digital syndrome 1 protein isoform X11 [Homo sapiens]	63	5.4	11	13.9 (M:13.9)	1	2	82.53	2029	2.13	0	0.54	0
1212	TRUE	gi|6382071	protein diaphanous homolog 2 isoform 12C [Homo sapiens]	124.7	6	2	26.8 (M:26.8)	1	3.2	101.33	1212	2.13	0
2083	TRUE	gi|530367390	PREDICTED: centrosomal protein of 68 kDa isoform X2 [Homo sapiens]	77.3	5.1	2	13.4 (M:13.4)	1	2.1	70.68	2083	2.08	0	1.74	0
211	TRUE	gi|116734710	ATP-binding cassette sub-family A member 3 [Homo sapiens]	191.2	8.2	1	58.7 (M:58.7)	3	2.3	174.72	211	2.08	62.97	1	4.58
692	TRUE	gi|307219238	zinc finger protein 865 [Homo sapiens]	111	10.6	1	38.0 (M:38.0)	3	4.4	113.18	692	2.08	0	0.73	0
1035	TRUE	gi|578833644	PREDICTED: zinc finger protein 442 isoform X1 [Homo sapiens]	71.7	10.2	2	29.7 (M:29.7)	2	4	73.42	1035	2.08	0
1619	TRUE	gi|4502163	apolipoprotein D precursor [Homo sapiens]	21.3	4.9	1	22.2 (M:22.2)	1	12.2	112.77	1619	2.08	0
648	TRUE	gi|38201706	sterile alpha motif domain-containing protein 9 [Homo sapiens]	184.2	8.7	1	38.9 (M:38.9)	3	2.8	88.41	648	2.04	0	1.46	0
1850	TRUE	gi|530415693	PREDICTED: NACHT, LRR and PYD domains-containing protein 8 isoform X1 [Homo sapiens]	117.3	9.5	2	16.4 (M:16.4)	1	1.7	74.48	1850	2.04	0	1.46	0
1480	TRUE	gi|255003738	polypyrimidine tract-binding protein 3 isoform 2 [Homo sapiens]	56.8	9.9	2	23.7 (M:23.7)	1	8.6	81.44	1480	2.04	0	1.09	0
1661	TRUE	gi|224967050	transcription factor SOX-6 isoform 3 [Homo sapiens]	88.9	6.9	4	21.8 (M:21.8)	2	3.5	151.53	1661	2.04	0	0.94	46.06
34	TRUE	gi|332164781	pyruvate kinase PKM isoform f [Homo sapiens]	58.5	8.7	7	119.1 (M:119.1)	4	9.9	96.47	34	2.04	3.89	0.8	40.92
1571	TRUE	gi|578803637	PREDICTED: xin actin-binding repeat-containing protein 2 isoform X1 [Homo sapiens]	375	6	6	22.8 (M:22.8)	1	0.8	104.77	1571	2	0	1.04	0
407	TRUE	gi|209862791	zinc finger protein 90 [Homo sapiens]	69	10.3	1	46.3 (M:46.3)	1	6	58.81	407	2	0	1.01	0
471	TRUE	gi|4504935	keratin, type II cuticular Hb5 [Homo sapiens]	55.8	6.3	2	43.8 (M:43.8)	1	6.5	126.49	471	2	0
594	TRUE	gi|116812628	coiled-coil domain-containing protein 67 [Homo sapiens]	70.9	5.8	1	40.2 (M:40.2)	1	5.8	133.02	594	2	0
958	TRUE	gi|150170665	zinc finger protein 486 [Homo sapiens]	53.6	10.1	1	31.2 (M:31.2)	2	9.5	83.2	958	1.96	0	1.49	0
344	TRUE	gi|530412523	PREDICTED: testis-expressed sequence 2 protein isoform X4 [Homo sapiens]	125	5.6	3	49.4 (M:49.4)	3	3.9	229.12	344	1.96	32.23	1.28	19.58
920	TRUE	gi|20143944	potassium channel subfamily K member 10 isoform 2 [Homo sapiens]	60.3	9.8	3	32.4 (M:32.4)	2	4.1	152.08	920	1.96	0	0.46	0
2086	TRUE	gi|530382202	PREDICTED: 28S ribosomal protein S10, mitochondrial isoform X1 [Homo sapiens]	22.9	8.8	2	13.4 (M:13.4)	1	6.5	6.93	2086	1.96	0	0.46	0
1536	TRUE	gi|283046694	tripartite motif-containing protein 5 isoform alpha [Homo sapiens]	56.3	5.7	1	23.2 (M:23.2)	1	5.9	52.22	1536	1.92	0	3.31	0
1789	TRUE	gi|578846041	PREDICTED: putative L-type amino acid transporter 1-like protein MLAS-like [Homo sapiens]	23.1	8.9	1	18.1 (M:18.1)	1	2.7	305.04	1789	1.92	0	2.31	0
548	TRUE	gi|530377422	PREDICTED: palladin isoform X4 [Homo sapiens]	142	7	10	41.5 (M:41.5)	2	3.1	106.88	548	1.92	0	1.08	159.14
66	TRUE	gi|578826753	PREDICTED: MAX gene-associated protein isoform X16 [Homo sapiens]	290.2	8.7	10	96.7 (M:96.7)	6	3.4	93.68	66	1.92	0	0.86	0
499	TRUE	gi|384475537	DNA-directed RNA polymerase III subunit RPC5 isoform 4 [Homo sapiens]	75.7	6	5	42.9 (M:42.9)	2	5.4	132.21	499	1.92	0	0.86	0
1556	TRUE	gi|5454014	tripartite motif-containing protein 38 [Homo sapiens]	53.4	6.7	1	23.0 (M:23.0)	1	7.3	80.69	1556	1.92	0
80	TRUE	gi|163659918	sacsin isoform 1 [Homo sapiens]	520.8	6.7	3	84.7 (M:84.7)	6	2.2	99.55	80	1.89	46.51	2.74	0
138	TRUE	gi|578830859	PREDICTED: integrin beta-4 isoform X9 [Homo sapiens]	198.8	5.8	9	67.2 (M:67.2)	3	2.3	85.94	138	1.85	0	1.7	0
1739	TRUE	gi|530406619	PREDICTED: diphthine--ammonia ligase isoform X1 [Homo sapiens]	40.1	7.8	1	20.6 (M:20.6)	1	4.4	194.69	1739	1.85	0	1.7	0
358	TRUE	gi|530386260	PREDICTED: coiled-coil domain-containing protein 146 isoform X3 [Homo sapiens]	97.2	9.8	3	48.6 (M:48.6)	4	4.6	168.36	358	1.85	59.91	1.34	104.27
187	TRUE	gi|530416942	PREDICTED: pleckstrin homology domain-containing family A member 4 isoform X3 [Homo sapiens]	65.5	10.7	6	61.5 (M:61.5)	4	10.4	167.85	187	1.85	37.77	0.54	8.15
1336	TRUE	gi|578815478	PREDICTED: steroidogenic acute regulatory protein, mitochondrial isoform X4 [Homo sapiens]	19.5	9.6	5	25.3 (M:25.3)	1	15	46.66	1336	1.85	0
1676	TRUE	gi|239787086	zinc finger protein 611 isoform b [Homo sapiens]	73.4	10.3	2	21.6 (M:21.6)	1	3	98.67	1676	1.85	0
2232	TRUE	gi|5031805	insulin receptor substrate 1 [Homo sapiens]	131.5	9.6	1	12.4 (M:12.4)	1	1	53.4	2232	1.85	0
2170	TRUE	gi|74271907	cytoplasmic FMR1-interacting protein 1 isoform b [Homo sapiens]	94.4	6.7	2	12.8 (M:12.8)	1	1.6	38.98	2170	1.82	0	0.82	0
1187	TRUE	gi|4504335	kalirin isoform 2 [Homo sapiens]	192.1	5.7	2	27.2 (M:27.2)	1	1.3	54.97	1187	1.82	0	0.77	0
1192	TRUE	gi|530417873	PREDICTED: gametocyte-specific factor 1-like isoform X1 [Homo sapiens]	11.9	9.1	3	27.1 (M:27.1)	1	20.4	133.7	1192	1.82	0	0.77	0
1305	TRUE	gi|578799447	PREDICTED: ligand-dependent nuclear receptor-interacting factor 1 isoform X2 [Homo sapiens]	69.2	10.3	3	25.6 (M:25.6)	1	4.2	154.22	1305	1.82	0	0.77	0
154	TRUE	gi|578837834	PREDICTED: dystrophin isoform X3 [Homo sapiens]	426.9	5.5	15	65.7 (M:65.7)	3	1.5	149.8	154	1.82	92.92	0.43	0
2144	TRUE	gi|578822479	PREDICTED: centrosomal protein of 57 kDa isoform X1 [Homo sapiens]	52.4	10.1	4	13.0 (M:13.0)	1	2.6	28.29	2144	1.82	0
413	TRUE	gi|578799774	PREDICTED: SH3 domain-containing protein 21 isoform X4 [Homo sapiens]	84.7	5.6	4	46.2 (M:46.2)	2	4.3	203.71	413	1.79	0
207	TRUE	gi|168823435	androglobin [Homo sapiens]	189.6	9.1	2	58.9 (M:58.9)	3	3.2	60.04	207	1.75	0	1.92	0
952	TRUE	gi|530404733	PREDICTED: ribosomal protein S6 kinase-like 1 isoform X5 [Homo sapiens]	57.3	7	7	31.4 (M:31.4)	2	10.3	75.91	952	1.75	0	1.92	0
765	TRUE	gi|5729877	heat shock cognate 71 kDa protein isoform 1 [Homo sapiens]	70.9	5.2	3	36.4 (M:36.4)	1	5.4	173.33	765	1.75	0	1.53	0
1205	TRUE	gi|530400550	PREDICTED: kinesin-like protein KIF21A isoform X9 [Homo sapiens]	179.8	6.1	17	26.9 (M:26.9)	1	1.5	86.99	1205	1.75	0	1.17	0
1242	TRUE	gi|34101286	zinc finger RNA-binding protein [Homo sapiens]	116.9	9.8	1	26.5 (M:26.5)	1	3.4	81.31	1242	1.75	0	1.17	0
45	TRUE	gi|66346695	fibrillin-2 precursor [Homo sapiens]	314.6	4.6	1	110.4 (M:110.4)	7	3.1	126.99	45	1.75	77.12	0.96	58.37
2211	TRUE	gi|21729876	ATP-binding cassette sub-family C member 11 isoform b [Homo sapiens]	150	9	2	12.5 (M:12.5)	1	1.1	150.95	2211	1.75	0	0.73	0
213	TRUE	gi|578819959	PREDICTED: pyridine nucleotide-disulfide oxidoreductase domain-containing protein 2 isoform X1 [Homo sapiens]	61	6.3	2	58.6 (M:58.6)	3	12	145.13	213	1.75	0
592	TRUE	gi|578830126	PREDICTED: serine/threonine-protein kinase ULK2 isoform X1 [Homo sapiens]	110.3	9.8	2	40.3 (M:40.3)	2	4	192.6	592	1.75	0
357	TRUE	gi|578817238	PREDICTED: tudor domain-containing protein 7 isoform X1 [Homo sapiens]	115.3	6.7	3	48.6 (M:48.6)	2	5.9	81.26	357	1.72	0	2.47	0
891	TRUE	gi|578824272	PREDICTED: histone-lysine N-methyltransferase 2D isoform X4 [Homo sapiens]	592.9	5.3	4	33.2 (M:33.2)	1	0.8	111.83	891	1.72	0	2.47	0
1129	TRUE	gi|238624122	trafficking protein particle complex subunit 9 isoform a [Homo sapiens]	139.3	6.9	3	27.9 (M:27.9)	1	2.7	130.03	1129	1.72	0	1.85	0
293	TRUE	gi|4505821	prolactin-inducible protein precursor [Homo sapiens]	16.6	9.3	1	52.4 (M:52.4)	2	18.5	133.43	293	1.72	15.99	0.94	9.42
365	TRUE	gi|578838748	PREDICTED: probable global transcription activator SNF2L1 isoform X5 [Homo sapiens]	121.1	9	5	48.0 (M:48.0)	3	3.5	118.41	365	1.72	0	0.8	18.37
5	TRUE	gi|5031839	keratin, type II cytoskeletal 6A [Homo sapiens]	60	8.9	7	566.1 (M:566.1)	13	27.1	87.37	5	1.72	111.72	0.71	109.19
2317	TRUE	gi|33667109	dehydrogenase/reductase SDR family member 2, mitochondrial isoform 1 [Homo sapiens]	31.5	11.5	1	11.8 (M:11.8)	1	4.7	145.43	2317	1.72	0	0.66	0
470	TRUE	gi|385198063	putative ribosomal RNA methyltransferase NOP2 isoform 4 [Homo sapiens]	69.6	6.2	4	43.8 (M:43.8)	2	6.2	34.46	470	1.72	0
783	TRUE	gi|511772963	cullin-4A isoform 3 [Homo sapiens]	77.7	7	3	35.9 (M:35.9)	2	6.4	69.12	783	1.72	0
812	TRUE	gi|530400429	PREDICTED: bridging integrator 2 isoform X2 [Homo sapiens]	62.1	5.2	3	35.1 (M:35.1)	1	7	57.4	812	1.69	0	2.5	0
1772	TRUE	gi|530394138	PREDICTED: nucleolar complex protein 3 homolog isoform X1 [Homo sapiens]	58.7	10.1	2	19.1 (M:19.1)	1	4.2	5.27	1772	1.69	0	1.06	0
333	TRUE	gi|32189392	peroxiredoxin-2 [Homo sapiens]	21.9	5.6	2	50.1 (M:50.1)	1	5.6	23.04	333	1.69	0
353	TRUE	gi|91718902	histone-lysine N-methyltransferase 2C [Homo sapiens]	541	6.1	9	48.7 (M:48.7)	2	1.3	86.83	353	1.69	0
1515	TRUE	gi|16933557	protocadherin-16 precursor [Homo sapiens]	346	4.6	2	23.4 (M:23.4)	1	0.6	219.96	1515	1.69	0
276	TRUE	gi|4504183	glutathione S-transferase P [Homo sapiens]	23.3	5.3	1	53.5 (M:53.5)	1	7.6	25.83	276	1.67	0	1.45	0
1117	TRUE	gi|530355638	PREDICTED: prothymosin alpha-like [Homo sapiens]	13	3.6	1	28.0 (M:28.0)	1	24.6	84.88	1117	1.67	0	1.45	0
71	TRUE	gi|4503647	coagulation factor VIII isoform a precursor [Homo sapiens]	266.8	7	1	92.5 (M:92.5)	6	4.8	84.29	71	1.67	0	0.26	0
798	TRUE	gi|578822107	PREDICTED: ankyrin repeat and protein kinase domain-containing protein 1 isoform X1 [Homo sapiens]	79.1	6.7	2	35.6 (M:35.6)	1	3.6	101.23	798	1.61	0	1.26	0
2095	TRUE	gi|224465231	sodium/hydrogen exchanger 11 [Homo sapiens]	129	6.5	1	13.4 (M:13.4)	1	1.2	14.86	2095	1.61	0	1.06	0
388	TRUE	gi|122937514	protein unc-13 homolog C [Homo sapiens]	250.8	5.6	2	47.0 (M:47.0)	2	2	84.26	388	1.61	0	0.62	0
297	TRUE	gi|4502353	transcription regulator protein BACH1 [Homo sapiens]	81.9	4.8	2	52.3 (M:52.3)	3	5.8	178.44	297	1.61	0
299	TRUE	gi|112821681	G protein-regulated inducer of neurite outgrowth 1 [Homo sapiens]	102.3	9.3	1	52.0 (M:52.0)	3	6.6	117.16	299	1.59	0	0.76	0
631	TRUE	gi|10862701	proto-oncogene tyrosine-protein kinase receptor Ret isoform c precursor [Homo sapiens]	119.8	6.6	3	39.4 (M:39.4)	1	2.1	121.83	631	1.59	0	0.76	0
792	TRUE	gi|14589909	mitogen-activated protein kinase kinase kinase kinase 5 [Homo sapiens]	95	8.7	1	35.7 (M:35.7)	2	5.6	105.38	792	1.59	0	0.76	0
1264	TRUE	gi|14210504	AP-1 complex subunit mu-1 isoform 2 [Homo sapiens]	48.6	7	4	26.1 (M:26.1)	2	6.4	113.02	1264	1.59	0	0.76	0
1972	TRUE	gi|4557625	glutamate--cysteine ligase catalytic subunit isoform a [Homo sapiens]	72.7	5.7	1	14.5 (M:14.5)	1	1.4	265.47	1972	1.59	0
40	TRUE	gi|4504517	heat shock protein beta-1 [Homo sapiens]	22.8	6	1	113.8 (M:113.8)	2	21.5	109.82	40	1.56	0	1.22	0
829	TRUE	gi|578838557	PREDICTED: hephaestin isoform X3 [Homo sapiens]	97.3	5.8	8	34.8 (M:34.8)	1	4.1	116.37	829	1.56	0	0.93	0
1983	TRUE	gi|14149657	transcription factor 25 [Homo sapiens]	76.6	5.9	4	14.4 (M:14.4)	1	2.4	10.55	1983	1.56	0
29	TRUE	gi|118918407	nesprin-2 isoform 5 [Homo sapiens]	798.4	5.1	14	131.1 (M:131.1)	10	1.9	50.9	29	1.54	0	1.86	72.29
1889	TRUE	gi|21361559	visinin-like protein 1 [Homo sapiens]	22.1	4.9	1	15.7 (M:15.7)	1	7.3	69.47	1889	1.54	0	1.18	0
2259	TRUE	gi|578811677	PREDICTED: kinesin-like protein KIFC1 isoform X2 [Homo sapiens]	45.7	10.6	4	12.2 (M:12.2)	1	3.4	124.4	2259	1.54	0	1.17	0
1361	TRUE	gi|5802966	destrin isoform a [Homo sapiens]	18.5	9.2	1	25.0 (M:25.0)	2	14.5	80.65	1361	1.54	19.24	1.05	0
1288	TRUE	gi|530419599	PREDICTED: chondroadherin-like protein isoform X2 [Homo sapiens]	81.7	10.9	3	25.8 (M:25.8)	2	4.4	24.3	1288	1.54	0	0.97	0
1700	TRUE	gi|76257392	ubiquitin carboxyl-terminal hydrolase 48 isoform b [Homo sapiens]	56.1	6	9	21.3 (M:21.3)	1	5.6	130.79	1700	1.54	0	0.97	0
1432	TRUE	gi|21735572	protein ECT2 isoform b [Homo sapiens]	100	7.9	5	24.2 (M:24.2)	2	3.4	113.54	1432	1.54	0	0.68	0
12	TRUE	gi|15431310	keratin, type I cytoskeletal 14 [Homo sapiens]	51.6	4.9	9	405.3 (M:405.3)	7	22	103.04	12	1.52	73.93	1.31	77.01
57	TRUE	gi|7669492	glyceraldehyde-3-phosphate dehydrogenase isoform 1 [Homo sapiens]	36	9.3	2	99.9 (M:99.9)	3	13.7	41.67	57	1.52	28.83	1.28	20.51
2327	TRUE	gi|171906611	signal-regulatory protein beta-2 isoform 1 precursor [Homo sapiens]	36.9	5.4	2	11.8 (M:11.8)	1	3.8	52.03	2327	1.52	0	0.98	0
382	TRUE	gi|578828932	PREDICTED: conserved oligomeric Golgi complex subunit 4 isoform X1 [Homo sapiens]	73.7	5.1	3	47.1 (M:47.1)	1	11	59.78	382	1.49	0	1.47	0
102	TRUE	gi|89363020	NF-X1-type zinc finger protein NFXL1 [Homo sapiens]	101.3	10.5	1	77.2 (M:77.2)	5	10.1	65.56	102	1.49	0	0.08	0
74	TRUE	gi|578798826	PREDICTED: microtubule-actin cross-linking factor 1 isoform X23 [Homo sapiens]	844.7	5.2	29	89.4 (M:89.4)	6	1	105.89	74	1.49	0
1933	TRUE	gi|578799689	PREDICTED: transcription elongation factor A protein 3 isoform X4 [Homo sapiens]	35	10.2	5	15.0 (M:15.0)	1	4.5	71.91	1933	1.47	0	0.82	0
668	TRUE	gi|239735519	myotubularin-related protein 5 [Homo sapiens]	210.9	6.7	5	38.4 (M:38.4)	2	2	133.64	668	1.45	58.07	0.97	47.15
128	TRUE	gi|226246523	fanconi-associated nuclease 1 isoform a [Homo sapiens]	114.2	7.4	3	68.8 (M:68.8)	3	7.2	121.33	128	1.45	0	0.9	0
1039	TRUE	gi|169234617	cell cycle checkpoint control protein RAD9B isoform 1 [Homo sapiens]	48.1	6.5	1	29.6 (M:29.6)	2	7.7	13.68	1039	1.43	0	1	0
1639	TRUE	gi|190341077	pancreatic lipase-related protein 3 precursor [Homo sapiens]	52.2	9.4	1	22.1 (M:22.1)	1	4.5	141.77	1639	1.43	0	0.67	0
337	TRUE	gi|578809999	PREDICTED: sperm flagellar protein 2 isoform X4 [Homo sapiens]	202.4	5.2	5	49.9 (M:49.9)	3	3.4	119.57	337	1.43	0
712	TRUE	gi|530378097	PREDICTED: tolloid-like protein 1 isoform X2 [Homo sapiens]	82	5.5	3	37.6 (M:37.6)	1	3.9	41.99	712	1.43	0
1176	TRUE	gi|530397573	PREDICTED: synaptotagmin-7 isoform X3 [Homo sapiens]	68.4	9.9	10	27.3 (M:27.3)	2	3.9	21.07	1176	1.43	0
1705	TRUE	gi|530375932	PREDICTED: probable cation-transporting ATPase 13A3 isoform X4 [Homo sapiens]	123.9	6.1	4	21.2 (M:21.2)	2	3	97.13	1705	1.43	0
240	TRUE	gi|578817784	PREDICTED: serine/threonine-protein kinase WNK2 isoform X12 [Homo sapiens]	227.1	5.4	32	55.8 (M:55.8)	2	3	77.01	240	1.41	110.97	2.02	0
30	TRUE	gi|28559088	laminin subunit alpha-2 isoform a precursor [Homo sapiens]	343.7	6	6	127.6 (M:127.6)	10	4.5	124.45	30	1.41	89.66	1.07	37.41
316	TRUE	gi|82830440	Fanconi anemia group I protein isoform 2 [Homo sapiens]	142.5	6.3	2	51.0 (M:51.0)	3	3.3	63.31	316	1.39	30.79	1.85	0
1387	TRUE	gi|12545406	ras GTPase-activating protein 1 isoform 2 [Homo sapiens]	100.3	7.9	2	24.6 (M:24.6)	1	4.5	74.84	1387	1.39	0	0.54	0
1589	TRUE	gi|4503459	sphingosine 1-phosphate receptor 4 precursor [Homo sapiens]	41.6	11.8	1	22.5 (M:22.5)	2	7.3	130.46	1589	1.39	0	0.32	0
924	TRUE	gi|51944974	tumor suppressor candidate gene 1 protein [Homo sapiens]	23.4	11.8	1	32.3 (M:32.3)	3	8.5	59.5	924	1.37	0	3.97	0
1374	TRUE	gi|156564388	carcinoembryonic antigen-related cell adhesion molecule 20 isoform 4S precursor [Homo sapiens]	54.1	5.9	4	24.7 (M:24.7)	2	9.4	90.69	1374	1.37	53.29	0.43	0
1228	TRUE	gi|155723000	mitogen-activated protein kinase kinase kinase MLK4 [Homo sapiens]	113.9	9.9	1	26.6 (M:26.6)	1	2.6	116.87	1228	1.37	0
1698	TRUE	gi|530425435	PREDICTED: zinc finger protein 556 isoform X1 [Homo sapiens]	51.5	11.1	2	21.3 (M:21.3)	1	7.5	52.18	1698	1.37	0
1863	TRUE	gi|9257240	neuroplastin isoform a precursor [Homo sapiens]	31.3	6.5	2	16.2 (M:16.2)	1	5.7	96.7	1863	1.35	0	1.34	0
247	TRUE	gi|4502285	sarcoplasmic/endoplasmic reticulum calcium ATPase 2 isoform a [Homo sapiens]	109.6	5.1	3	55.5 (M:55.5)	3	3.4	129.68	247	1.35	131.09
298	TRUE	gi|530407100	PREDICTED: insulin-like growth factor 1 receptor isoform X1 [Homo sapiens]	154.7	5.5	5	52.1 (M:52.1)	4	3.4	102.28	298	1.32	0	4.18	0
507	TRUE	gi|5174513	mothers against decapentaplegic homolog 3 isoform 1 [Homo sapiens]	48	6.8	1	42.7 (M:42.7)	3	10.8	50.77	507	1.32	0	1.04	0
22	TRUE	gi|331999954	keratin, type II cytoskeletal 4 [Homo sapiens]	56.1	6.2	1	179.5 (M:179.5)	5	10.2	39.53	22	1.32	30.81	0.61	5.54
308	TRUE	gi|4503475	elongation factor 1-alpha 2 [Homo sapiens]	50.4	9.7	2	51.4 (M:51.4)	2	4.3	47.6	308	1.32	0
270	TRUE	gi|530386508	PREDICTED: cortactin-binding protein 2 isoform X1 [Homo sapiens]	179.5	9.5	2	53.7 (M:53.7)	2	2.8	107.92	270	1.28	52.17	3.09	0
36	TRUE	gi|56676397	ankyrin repeat domain-containing protein 11 [Homo sapiens]	297.7	6.7	4	116.2 (M:116.2)	9	4.4	132.45	36	1.28	56.06	0.93	66.82
1583	TRUE	gi|530390795	PREDICTED: formin-binding protein 1 isoform X20 [Homo sapiens]	64	5	14	22.7 (M:22.7)	1	3.4	78.75	1583	1.28	0	0.59	0
1202	TRUE	gi|59806361	protein SOGA3 precursor [Homo sapiens]	103.1	5.7	1	27.0 (M:27.0)	1	2.6	102.78	1202	1.27	0
757	TRUE	gi|359385708	tetratricopeptide repeat protein 40 [Homo sapiens]	303.3	7.2	1	36.6 (M:36.6)	3	1.6	70.02	757	1.25	2.23	1.35	0
33	TRUE	gi|4507725	transthyretin precursor [Homo sapiens]	15.9	5.4	1	120.5 (M:120.5)	3	18.4	11.28	33	1.25	0	0.88	0
1645	TRUE	gi|578823928	PREDICTED: stabilin-2 isoform X1 [Homo sapiens]	243.6	6.1	2	22.0 (M:22.0)	2	1.1	110.62	1645	1.25	0	0.88	0
889	TRUE	gi|578814735	PREDICTED: diacylglycerol kinase iota isoform X2 [Homo sapiens]	113.9	9.1	1	33.2 (M:33.2)	3	6	138	889	1.23	46.87	1.5	0
1966	TRUE	gi|27262624	ATP-binding cassette sub-family A member 5 [Homo sapiens]	186.4	6.5	1	14.6 (M:14.6)	1	0.9	128.42	1966	1.23	0	1.04	0
698	TRUE	gi|346644665	protein TALPID3 isoform 3 [Homo sapiens]	161.7	5.2	14	37.8 (M:37.8)	2	2.6	156.81	698	1.23	0	0.76	0
577	TRUE	gi|34303941	zinc finger protein 567 [Homo sapiens]	71.5	10.3	3	40.6 (M:40.6)	3	6.8	75.1	577	1.23	0	0.53	39.09
1004	TRUE	gi|544346178	DNA-directed RNA polymerase I subunit RPA49 isoform 2 [Homo sapiens]	39.8	9.6	3	30.4 (M:30.4)	1	6.3	23.63	1004	1.2	0	2.06	0
869	TRUE	gi|217330572	EH domain-binding protein 1 isoform 3 [Homo sapiens]	132.2	5.6	5	33.9 (M:33.9)	2	2.7	111.91	869	1.2	0	1.75	15.99
495	TRUE	gi|578816361	PREDICTED: protein unc-13 homolog B isoform X1 [Homo sapiens]	268.9	5.4	1	43.0 (M:43.0)	1	1.7	39.81	495	1.2	0
894	TRUE	gi|4506775	membrane-bound transcription factor site-1 protease preproprotein [Homo sapiens]	117.7	9.5	1	33.1 (M:33.1)	2	3.4	115.5	894	1.19	0	1.56	0
1626	TRUE	gi|300388142	transcriptional repressor CTCF isoform 2 [Homo sapiens]	46	9.7	3	22.2 (M:22.2)	1	7.3	77.14	1626	1.19	0	1.56	0
1881	TRUE	gi|13375913	IGF-like family receptor 1 precursor [Homo sapiens]	37.9	6.9	1	15.8 (M:15.8)	1	5.1	93.29	1881	1.19	0	1.56	0
1409	TRUE	gi|73760403	Krueppel-like factor 10 isoform b [Homo sapiens]	51.4	10.3	2	24.4 (M:24.4)	1	6	89.52	1409	1.19	0	1.08	0
335	TRUE	gi|150170670	protein piccolo isoform 2 [Homo sapiens]	537.6	5.9	3	50.0 (M:50.0)	1	1.3	101.21	335	1.19	0	0.99	0
392	TRUE	gi|530358441	PREDICTED: uncharacterized protein LOC101928409 [Homo sapiens]	60.4	11.3	1	46.7 (M:46.7)	1	7	128.52	392	1.19	0	0.99	0
104	TRUE	gi|118421089	chromodomain-helicase-DNA-binding protein 2 isoform 1 [Homo sapiens]	211.2	8.8	1	75.8 (M:75.8)	6	4.3	102.65	104	1.19	0	0.7	0
685	TRUE	gi|578819987	PREDICTED: disks large homolog 5 isoform X3 [Homo sapiens]	176.9	6.5	5	38.0 (M:38.0)	2	1.6	122.86	685	1.19	0	0.64	0
1177	TRUE	gi|7242140	ATP-dependent Clp protease ATP-binding subunit clpX-like, mitochondrial precursor [Homo sapiens]	69.2	8.5	1	27.3 (M:27.3)	2	3.9	131.66	1177	1.19	0	0.64	0
608	TRUE	gi|578822054	PREDICTED: centrosomal protein of 164 kDa isoform X15 [Homo sapiens]	220.6	5.2	13	39.9 (M:39.9)	1	2.2	58.53	608	1.19	0
1115	TRUE	gi|530401786	PREDICTED: huntingtin-interacting protein 1-related protein isoform X2 [Homo sapiens]	118.6	6.2	3	28.0 (M:28.0)	1	2.6	122.15	1115	1.18	0	0.83	0
781	TRUE	gi|578803629	PREDICTED: collagen alpha-4(IV) chain isoform X9 [Homo sapiens]	135	10.1	8	36.0 (M:36.0)	2	3.8	172.38	781	1.16	0	4.49	0
1262	TRUE	gi|530359463	PREDICTED: ERV-FRD provirus ancestral Env polyprotein-like isoform X1 [Homo sapiens]	36.5	7.7	2	26.1 (M:26.1)	1	5.5	111.01	1262	1.16	0	1.38	0
42	TRUE	gi|530378724	PREDICTED: dynein heavy chain 5, axonemal isoform X1 [Homo sapiens]	526.8	5.7	3	112.2 (M:112.2)	6	2.6	118.18	42	1.16	0	1.04	0
148	TRUE	gi|5174693	small proline-rich protein 2A [Homo sapiens]	8	10.3	5	66.3 (M:66.3)	3	36.1	30.49	148	1.16	33.96	0.87	0
2114	TRUE	gi|112421134	nuclear pore-associated protein 1 [Homo sapiens]	120.9	9.8	1	13.2 (M:13.2)	1	0.9	244.56	2114	1.16	0	0.82	0
189	TRUE	gi|329663531	voltage-dependent R-type calcium channel subunit alpha-1E isoform 2 [Homo sapiens]	254.4	9.3	5	61.3 (M:61.3)	5	3.1	47.44	189	1.16	50.67	0.58	167.04
2223	TRUE	gi|530355840	PREDICTED: uncharacterized protein LOC100996412 [Homo sapiens]	22.5	11	1	12.4 (M:12.4)	1	6.3	67.63	2223	1.16	0	0.41	0
1860	TRUE	gi|4502735	cyclin-dependent kinase 4 [Homo sapiens]	33.7	6.6	1	16.2 (M:16.2)	1	4.3	17.46	1860	1.16	0
2022	TRUE	gi|578832131	PREDICTED: guanine nucleotide-binding protein G(olf) subunit alpha isoform X3 [Homo sapiens]	26.7	9.5	2	14.0 (M:14.0)	1	8.8	17.03	2022	1.15	0	1.18	0
663	TRUE	gi|530422388	PREDICTED: zinc finger protein 449 isoform X1 [Homo sapiens]	32.2	10.5	2	38.5 (M:38.5)	2	14.8	109	663	1.14	0	0.8	0
733	TRUE	gi|254910983	protein FAM117B [Homo sapiens]	61.9	10.8	1	37.2 (M:37.2)	2	7.1	68.84	733	1.14	0	0.67	18.2
1450	TRUE	gi|578834752	PREDICTED: doublesex- and mab-3-related transcription factor C2 isoform X5 [Homo sapiens]	23.8	11	4	24.0 (M:24.0)	1	4.2	261.49	1450	1.14	0
59	TRUE	gi|188528648	tenascin-X isoform 1 precursor [Homo sapiens]	457.9	4.9	1	98.2 (M:98.2)	7	2.7	81.2	59	1.12	0	1.4	0
326	TRUE	gi|66472382	nischarin isoform 1 [Homo sapiens]	166.5	4.9	3	50.5 (M:50.5)	4	4.5	91.67	326	1.12	0	1.4	0
68	TRUE	gi|167614506	plastin-2 [Homo sapiens]	70.2	5.2	2	93.8 (M:93.8)	6	14.5	86.7	68	1.12	8.51	1.04	0
24	TRUE	gi|4503571	alpha-enolase isoform 1 [Homo sapiens]	47.1	7.7	6	161.6 (M:161.6)	5	16.6	82.95	24	1.12	19.41	0.93	29.08
2124	TRUE	gi|13443018	U11/U12 small nuclear ribonucleoprotein 25 kDa protein [Homo sapiens]	15.3	9	1	13.1 (M:13.1)	1	5.3	321.45	2124	1.12	0
8	TRUE	gi|578804834	PREDICTED: titin isoform X6 [Homo sapiens]	3773.1	6	10	475.7 (M:475.7)	35	1.4	121.94	8	1.11	62.64	0.75	44.89
75	TRUE	gi|13654237	DNA-dependent protein kinase catalytic subunit isoform 1 [Homo sapiens]	468.8	6.8	2	89.2 (M:89.2)	6	2.1	161.91	75	1.09	494.79	0.86	0.03
682	TRUE	gi|223468690	uncharacterized protein LOC100132994 [Homo sapiens]	54.4	10.1	1	38.1 (M:38.1)	3	6.8	135.83	682	1.08	10.03	0.88	33.17
784	TRUE	gi|116008190	myosin light chain kinase, smooth muscle isoform 3B [Homo sapiens]	197.3	6.1	8	35.8 (M:35.8)	2	2.3	65.3	784	1.08	12.5	0.53	0
916	TRUE	gi|118600977	C3 and PZP-like alpha-2-macroglobulin domain-containing protein 8 [Homo sapiens]	211.2	6.2	1	32.4 (M:32.4)	1	1.8	168.9	916	1.06	0	0.95	0
245	TRUE	gi|578823227	PREDICTED: bromodomain adjacent to zinc finger domain protein 2A isoform X11 [Homo sapiens]	170.8	6.2	8	55.6 (M:55.6)	3	3	88.52	245	1.06	0	0.86	0
279	TRUE	gi|578830023	PREDICTED: sterol regulatory element-binding protein 1 isoform X2 [Homo sapiens]	119.1	9.9	4	53.4 (M:53.4)	2	4.4	94.2	279	1.06	0	0.86	0
428	TRUE	gi|578819310	PREDICTED: ankyrin-3 isoform X13 [Homo sapiens]	478.5	6	9	45.7 (M:45.7)	1	0.9	87.01	428	1.06	0	0.86	0
742	TRUE	gi|221316669	2-oxoglutarate dehydrogenase-like, mitochondrial isoform c [Homo sapiens]	91.2	6.4	8	36.9 (M:36.9)	1	4.4	59.56	742	1.06	0	0.86	0
2065	TRUE	gi|530361370	PREDICTED: EF-hand domain-containing protein D2 isoform X1 [Homo sapiens]	21.9	5	2	13.6 (M:13.6)	1	4.6	231.51	2065	1.06	0	0.57	0
436	TRUE	gi|578804973	PREDICTED: testis-specific gene 10 protein isoform X9 [Homo sapiens]	103.2	5.3	3	45.4 (M:45.4)	2	3.9	156.99	436	1.05	0	0.88	57.09
280	TRUE	gi|22208850	GRIP and coiled-coil domain-containing protein 1 [Homo sapiens]	87.8	5.2	1	53.4 (M:53.4)	3	6.5	100.28	280	1.05	74.07	0.85	11.9
1713	TRUE	gi|189491763	cytochrome P450 1B1 [Homo sapiens]	60.8	10	1	21.1 (M:21.1)	1	6.6	165.97	1713	1.05	0	0.79	0
286	TRUE	gi|530417172	PREDICTED: zinc finger protein 175 isoform X3 [Homo sapiens]	69.5	10.1	4	53.1 (M:53.1)	3	3.5	20.66	286	1.05	0	0.77	0
1007	TRUE	gi|47458041	calcium-binding mitochondrial carrier protein SCaMC-1 isoform 2 [Homo sapiens]	51.3	5.6	2	30.3 (M:30.3)	1	7.2	114.56	1007	1.05	0	0.77	0
1156	TRUE	gi|4502271	sodium/potassium-transporting ATPase subunit alpha-2 proprotein [Homo sapiens]	112.2	5.4	1	27.6 (M:27.6)	2	3.2	55.26	1156	1.05	0	0.77	0
1484	TRUE	gi|25306253	brain-derived neurotrophic factor isoform a preproprotein [Homo sapiens]	27.8	9.8	5	23.7 (M:23.7)	1	7.7	125.59	1484	1.05	0
1003	TRUE	gi|116517292	homeobox protein cut-like 2 [Homo sapiens]	161.6	5.3	5	30.4 (M:30.4)	1	1.5	157.08	1003	1.04	0	0.59	0
112	TRUE	gi|550544215	rapamycin-insensitive companion of mTOR isoform 3 [Homo sapiens]	155.8	6.8	5	73.3 (M:73.3)	3	3.9	147.51	112	1.04	73.6	0.58	19.84
1465	TRUE	gi|578809070	PREDICTED: ankyrin-2 isoform X16 [Homo sapiens]	454.5	4.9	5	23.9 (M:23.9)	1	0.8	114.25	1465	1.04	0	0.46	0
824	TRUE	gi|119943096	dnaJ homolog subfamily C member 14 [Homo sapiens]	78.5	9.4	1	34.9 (M:34.9)	3	5.7	49.21	824	1.03	39.99	1.03	21.25
1610	TRUE	gi|154759273	testis-specific protein 10-interacting protein [Homo sapiens]	62.3	10.9	1	22.3 (M:22.3)	2	4.3	184.1	1610	1.03	0	0.81	0
185	TRUE	gi|89179321	protein unc-45 homolog A isoform 3 [Homo sapiens]	101.6	5.7	3	61.8 (M:61.8)	4	5.5	74.6	185	1.03	0
502	TRUE	gi|578815754	PREDICTED: suppression of tumorigenicity 18 protein isoform X4 [Homo sapiens]	106.1	5.8	3	42.8 (M:42.8)	1	3.6	90.75	502	1.03	0
1650	TRUE	gi|559098413	E3 ubiquitin-protein ligase HECW1 isoform b [Homo sapiens]	175.6	5.2	6	21.9 (M:21.9)	2	2	102.9	1650	1.03	185.92
52	TRUE	gi|197927452	dynein heavy chain 1, axonemal [Homo sapiens]	487.2	5.5	1	106.5 (M:106.5)	7	2.3	99.19	52	1.02	0	1.33	45.24
1424	TRUE	gi|530394650	PREDICTED: SH3 and PX domain-containing protein 2A isoform X5 [Homo sapiens]	106	9.5	7	24.3 (M:24.3)	2	2.6	26.55	1424	1.02	25.95	1.09	0
152	TRUE	gi|34878777	E3 ubiquitin-protein ligase BRE1A [Homo sapiens]	113.6	5.6	1	65.8 (M:65.8)	4	6.4	70.9	152	1.02	0	0.75	0
119	TRUE	gi|530373918	PREDICTED: beta/gamma crystallin domain-containing protein 3 isoform X1 [Homo sapiens]	298.2	5	2	70.8 (M:70.8)	4	2.8	113.14	119	1.02	0	0.74	23.23
718	TRUE	gi|530367071	PREDICTED: RAD51-associated protein 2 isoform X1 [Homo sapiens]	132.8	7.1	2	37.5 (M:37.5)	3	3.7	78.83	718	1.01	9.98	1.12	23.78
620	TRUE	gi|222418585	putative uncharacterized zinc finger protein 814 [Homo sapiens]	97.3	10.2	1	39.6 (M:39.6)	2	5.7	97.2	620	1.01	105.76	1.03	29.95
1669	TRUE	gi|28178851	homeobox protein TGIF1 isoform d [Homo sapiens]	27.7	9.8	1	21.7 (M:21.7)	1	9.5	72.98	1669	1.01	0	0.93	0
97	TRUE	gi|530362258	PREDICTED: ubiquitin carboxyl-terminal hydrolase 24 isoform X1 [Homo sapiens]	275.5	6.1	4	78.2 (M:78.2)	4	2.7	55.09	97	1.01	0	0.87	0
155	TRUE	gi|209863032	short transient receptor potential channel 4 isoform zeta [Homo sapiens]	92.2	9.3	6	65.6 (M:65.6)	1	6	68.32	155	1.01	0	0.87	0
522	TRUE	gi|221307575	rho GTPase-activating protein 42 [Homo sapiens]	98.5	8.9	1	42.2 (M:42.2)	1	3.4	249.65	522	1.01	0	0.87	0
1982	TRUE	gi|5453676	granzyme A precursor [Homo sapiens]	28.9	10.1	1	14.4 (M:14.4)	1	5.3	66.2	1982	1.01	0	0.87	0
341	TRUE	gi|15431316	keratin, type II cuticular Hb4 [Homo sapiens]	64.8	9	1	49.6 (M:49.6)	1	5.8	119.37	341	1.01	0
423	TRUE	gi|7662078	tetratricopeptide repeat protein 37 [Homo sapiens]	175.4	8.1	1	45.9 (M:45.9)	2	2.4	89.4	423	1	0	1.1	0
779	TRUE	gi|62241001	inhibitor of nuclear factor kappa-B kinase subunit alpha [Homo sapiens]	84.6	6.3	1	36.0 (M:36.0)	1	2.7	178.47	779	1	0	1.1	0
31	TRUE	gi|578811869	PREDICTED: dystonin isoform X18 [Homo sapiens]	851.5	5	22	125.3 (M:125.3)	8	1.7	123.19	31	1	21.27	0.86	41.32
2116	TRUE	gi|530377106	PREDICTED: PR domain zinc finger protein 5 isoform X3 [Homo sapiens]	39.6	7.9	1	13.2 (M:13.2)	1	2.6	216.94	2116	1	0
1501	TRUE	gi|4504993	leukemia inhibitory factor receptor precursor [Homo sapiens]	123.7	5.4	1	23.5 (M:23.5)	1	2.6	77.51	1501	0.99	0	1.12	0
741	TRUE	gi|341914886	PREDICTED: ankyrin repeat domain-containing protein SOWAHC-like [Homo sapiens]	25.7	12.2	1	36.9 (M:36.9)	2	12.8	145.85	741	0.99	12.67	1	15.44
328	TRUE	gi|89191868	von Willebrand factor preproprotein [Homo sapiens]	309.1	5.2	1	50.4 (M:50.4)	3	1.8	136.64	328	0.99	22.46	0.51	158.88
1071	TRUE	gi|4758384	peptidyl-prolyl cis-trans isomerase FKBP5 isoform 1 [Homo sapiens]	51.2	5.6	1	28.9 (M:28.9)	1	5.9	132.63	1071	0.99	0
1121	TRUE	gi|578826096	PREDICTED: putative dehydrogenase/reductase SDR family member 4-like 2 isoform X1 [Homo sapiens]	26.3	10.7	1	28.0 (M:28.0)	1	10.2	148.68	1121	0.99	0
1940	TRUE	gi|4502445	bisphosphoglycerate mutase [Homo sapiens]	30	6.1	1	14.9 (M:14.9)	1	5	21.43	1940	0.98	0	1.23	0
60	TRUE	gi|4505245	macrophage mannose receptor 1 precursor [Homo sapiens]	165.9	6.1	1	98.1 (M:98.1)	6	6	129.69	60	0.98	24.87	1.04	5.09
811	TRUE	gi|530421243	PREDICTED: cyclin-dependent kinase-like 5 isoform X2 [Homo sapiens]	110	10.1	3	35.2 (M:35.2)	1	4.6	140.53	811	0.98	0	0.65	0
44	TRUE	gi|145309304	cadherin EGF LAG seven-pass G-type receptor 3 precursor [Homo sapiens]	358	6.2	1	110.7 (M:110.7)	6	2.8	125.33	44	0.97	58.31	1.45	0
1153	TRUE	gi|578831448	PREDICTED: protein DBF4 homolog B isoform X5 [Homo sapiens]	54.7	9.5	1	27.6 (M:27.6)	1	5.5	63.21	1153	0.97	0	1.22	0
2218	TRUE	gi|257467548	endonuclease V isoform 2 [Homo sapiens]	25.6	10.2	2	12.4 (M:12.4)	1	8	9.86	2218	0.97	0	1.22	0
294	TRUE	gi|578833944	PREDICTED: WD repeat-containing protein 88 isoform X1 [Homo sapiens]	31	6.8	3	52.4 (M:52.4)	2	14.7	83.51	294	0.96	0	1.65	0
130	TRUE	gi|530426358	PREDICTED: E3 ubiquitin-protein ligase HUWE1 isoform X8 [Homo sapiens]	466.2	5.3	6	68.6 (M:68.6)	3	1.4	36.91	130	0.96	0	1.01	49.57
1	TRUE	gi|4502027	serum albumin preproprotein [Homo sapiens]	69.3	5.9	1	1677.2 (M:1677.2)	35	56.2	91.75	1	0.96	76.74	0.77	54.66
575	TRUE	gi|578800076	PREDICTED: SPOC domain-containing protein 1 isoform X4 [Homo sapiens]	100.9	9.5	7	40.7 (M:40.7)	2	4.4	134.1	575	0.96	0
1477	TRUE	gi|71565160	structural maintenance of chromosomes protein 1B [Homo sapiens]	143.7	7.8	1	23.7 (M:23.7)	1	1.9	117.74	1477	0.96	0
1548	TRUE	gi|49169841	UPF0598 protein C8orf82 [Homo sapiens]	23.9	10.4	1	23.1 (M:23.1)	1	14.8	90.38	1548	0.96	0
430	TRUE	gi|530401708	PREDICTED: ATP-dependent RNA helicase DDX55 isoform X1 [Homo sapiens]	50.9	9.9	2	45.5 (M:45.5)	1	7.3	182.19	430	0.95	0	0.48	0
1685	TRUE	gi|530416347	PREDICTED: glutamate receptor ionotropic, kainate 5 isoform X2 [Homo sapiens]	104.9	9.4	2	21.4 (M:21.4)	1	2	130.07	1685	0.95	0	0.48	0
95	TRUE	gi|148806865	zinc finger protein 492 [Homo sapiens]	61.1	10.3	17	79.6 (M:79.6)	4	11.3	12.99	95	0.95	0	0.46	22.43
85	TRUE	gi|530401632	PREDICTED: dynein heavy chain 10, axonemal isoform X1 [Homo sapiens]	528.4	5.5	2	83.7 (M:83.7)	6	1.7	49.81	85	0.94	52.16	0.97	0
1238	TRUE	gi|195927044	RNA 3'-terminal phosphate cyclase isoform a [Homo sapiens]	40.7	9.6	3	26.5 (M:26.5)	1	7.1	92.72	1238	0.94	0
686	TRUE	gi|59806363	uncharacterized protein KIAA0408 [Homo sapiens]	79.1	9.6	1	38.0 (M:38.0)	2	5.6	90.44	686	0.93	0	0.87	0
1166	TRUE	gi|157502191	metastasis-associated in colon cancer protein 1 [Homo sapiens]	96.6	6.5	1	27.5 (M:27.5)	1	3.2	100.06	1166	0.93	0	0.87	0
1503	TRUE	gi|194272161	inositol-trisphosphate 3-kinase B [Homo sapiens]	102.3	9.6	1	23.5 (M:23.5)	2	2.4	3.83	1503	0.93	0	0.65	0
2041	TRUE	gi|578818254	PREDICTED: mitogen-activated protein kinase kinase kinase 8 isoform X4 [Homo sapiens]	44.9	6.3	1	13.8 (M:13.8)	1	3	186.29	2041	0.93	0	0.63	0
1452	TRUE	gi|530384574	PREDICTED: coiled-coil domain-containing protein 129 isoform X1 [Homo sapiens]	104.8	5.3	4	24.0 (M:24.0)	1	3.2	80.67	1452	0.93	0
367	TRUE	gi|116642871	zinc finger protein 708 [Homo sapiens]	64.7	10.3	2	48.0 (M:48.0)	2	5.3	163.08	367	0.92	0	2.9	155.94
19	TRUE	gi|47132620	keratin, type II cytoskeletal 2 epidermal [Homo sapiens]	65.4	8.9	1	205.4 (M:205.4)	1	5.5	56.28	19	0.92	0	1.42	0
1405	TRUE	gi|14165272	serine/threonine-protein kinase PINK1, mitochondrial precursor [Homo sapiens]	62.7	10.4	1	24.4 (M:24.4)	2	4.6	168.84	1405	0.92	0	0.96	0
323	TRUE	gi|578830118	PREDICTED: nuclear receptor corepressor 1 isoform X13 [Homo sapiens]	277.7	6.8	11	50.6 (M:50.6)	3	2.9	27.66	323	0.92	0	0.83	0
1433	TRUE	gi|222537754	testis- and ovary-specific PAZ domain-containing protein 1 [Homo sapiens]	190.8	9.1	1	24.2 (M:24.2)	2	2	33.74	1433	0.92	0	0.83	0
1519	TRUE	gi|578813318	PREDICTED: polycystic kidney disease protein 1-like 1 isoform X1 [Homo sapiens]	223	6.1	2	23.3 (M:23.3)	2	1.3	164.15	1519	0.92	60.51	0.72	0
409	TRUE	gi|124430752	kinesin-like protein KIF26B [Homo sapiens]	223.7	9.7	1	46.2 (M:46.2)	3	3.1	120.06	409	0.92	0	0.57	0
1671	TRUE	gi|21314720	smad nuclear-interacting protein 1 [Homo sapiens]	45.8	10.4	1	21.7 (M:21.7)	1	6.3	94.3	1671	0.92	0	0.57	0
2012	TRUE	gi|503775288	RING finger protein 214 isoform 2 [Homo sapiens]	61.3	9.4	4	14.1 (M:14.1)	1	2.4	6.27	2012	0.92	0	0.57	0
764	TRUE	gi|145701025	multiple epidermal growth factor-like domains protein 8 isoform 2 precursor [Homo sapiens]	295.7	6.5	2	36.4 (M:36.4)	3	2.3	38.5	764	0.92	0	0.52	0
139	TRUE	gi|291463280	NACHT, LRR and PYD domains-containing protein 2 isoform 3 [Homo sapiens]	117.8	5.8	3	67.2 (M:67.2)	5	5.6	179.2	139	0.91	21.14	1.01	0
39	TRUE	gi|41322910	plectin isoform 1d [Homo sapiens]	512.3	5.5	21	115.3 (M:115.3)	5	2.6	89.84	39	0.91	0	0.94	9.14
1951	TRUE	gi|530408225	PREDICTED: phosphorylase b kinase gamma catalytic chain, liver/testis isoform isoform X3 [Homo sapiens]	34.4	6.4	5	14.8 (M:14.8)	1	4.3	45.54	1951	0.91	0	0.86	0
1622	TRUE	gi|153792351	A disintegrin and metalloproteinase with thrombospondin motifs 8 preproprotein [Homo sapiens]	96.4	5.8	1	22.2 (M:22.2)	1	3	164.71	1622	0.91	0	0.41	0
58	TRUE	gi|530370465	PREDICTED: nebulin isoform X22 [Homo sapiens]	961.5	9.5	30	98.9 (M:98.9)	6	1.1	58.1	58	0.89	20.66	1.12	41.82
456	TRUE	gi|485837026	spectrin beta chain, non-erythrocytic 5 [Homo sapiens]	416.5	6.2	2	44.5 (M:44.5)	3	1.2	98.11	456	0.89	0	0.66	0
140	TRUE	gi|40254823	phosphatidylinositol 3,4,5-trisphosphate 5-phosphatase 1 isoform b [Homo sapiens]	133.1	7.9	2	67.1 (M:67.1)	3	5.2	47.65	140	0.89	0
348	TRUE	gi|565671710	MAM and LDL-receptor class A domain-containing protein C10orf112 precursor [Homo sapiens]	240.9	4.9	1	49.3 (M:49.3)	2	2.6	43.25	348	0.88	0	1.17	0
950	TRUE	gi|530377246	PREDICTED: ras-GEF domain-containing family member 1B isoform X2 [Homo sapiens]	50.3	9	4	31.5 (M:31.5)	1	6.3	89.79	950	0.88	0	1.17	0
992	TRUE	gi|578794871	PREDICTED: serine/arginine repetitive matrix protein 1-like [Homo sapiens]	45	12.4	1	30.5 (M:30.5)	1	7.5	147.19	992	0.88	0	1.17	0
1041	TRUE	gi|46276893	transcription elongation factor B polypeptide 2 isoform b [Homo sapiens]	17.9	5.7	1	29.5 (M:29.5)	1	15.5	81.82	1041	0.88	0	1.17	0
7	TRUE	gi|4557871	serotransferrin precursor [Homo sapiens]	77	7	1	547.8 (M:547.8)	15	26.8	54.82	7	0.88	64.3	0.79	31.49
69	TRUE	gi|12667788	myosin-9 [Homo sapiens]	226.4	5.4	1	93.3 (M:93.3)	5	3.5	175.71	69	0.88	250.26	0.69	29.61
210	TRUE	gi|111118972	collagen alpha-2(XI) chain isoform 2 preproprotein [Homo sapiens]	162.1	8.8	3	58.7 (M:58.7)	2	3.5	82.43	210	0.88	0	0.69	277.92
1210	TRUE	gi|27734895	deleted in autism protein 1 isoform a precursor [Homo sapiens]	49.5	9.8	1	26.9 (M:26.9)	2	6	122.22	1210	0.88	0	0.3	0
1959	TRUE	gi|114431248	basic helix-loop-helix domain-containing protein KIAA2018 [Homo sapiens]	241.5	7.8	1	14.7 (M:14.7)	1	0.5	110.9	1959	0.87	0	1.17	0
2042	TRUE	gi|578801731	PREDICTED: immunoglobulin superfamily member 8 isoform X3 [Homo sapiens]	63.3	9.3	2	13.8 (M:13.8)	1	2.2	145.57	2042	0.87	0	1.17	0
217	TRUE	gi|296278200	partitioning defective 3 homolog isoform 8 [Homo sapiens]	138.2	8.4	26	58.3 (M:58.3)	3	5.1	52.53	217	0.86	0	1.17	0
221	TRUE	gi|578834915	PREDICTED: zinc finger protein 665 isoform X5 [Homo sapiens]	76.3	10.3	1	57.8 (M:57.8)	4	8.8	31.07	221	0.86	0	1.17	0
153	TRUE	gi|530389208	PREDICTED: focal adhesion kinase 1 isoform X5 [Homo sapiens]	125.2	6.2	17	65.8 (M:65.8)	4	6.5	94.46	153	0.86	0	0.26	0
1939	TRUE	gi|4506295	tyrosine-protein phosphatase non-receptor type 4 [Homo sapiens]	105.8	7.4	1	14.9 (M:14.9)	1	2.2	133.7	1939	0.85	0	0.97	0
342	TRUE	gi|257467636	TPR and ankyrin repeat-containing protein 1 [Homo sapiens]	336	6.3	2	49.5 (M:49.5)	3	1.9	70.01	342	0.85	0	0.7	0
1418	TRUE	gi|320461728	DNA replication ATP-dependent helicase/nuclease DNA2 [Homo sapiens]	120.3	8.9	2	24.3 (M:24.3)	1	2.5	128.58	1418	0.85	0	0.7	0
1302	TRUE	gi|8393412	probable polypeptide N-acetylgalactosaminyltransferase 8 [Homo sapiens]	72.8	9.7	1	25.6 (M:25.6)	1	2.8	79.19	1302	0.85	0	0.55	0
442	TRUE	gi|418203907	integrin beta-like protein 1 isoform 3 [Homo sapiens]	43.9	5	1	45.2 (M:45.2)	2	10	53.7	442	0.85	0	0.43	0
1338	TRUE	gi|578817480	PREDICTED: uncharacterized protein C9orf173 isoform X2 [Homo sapiens]	38	12	1	25.3 (M:25.3)	1	8	6.53	1338	0.85	0	0.43	0
477	TRUE	gi|239582741	FERM and PDZ domain-containing protein 1 [Homo sapiens]	173.3	5	1	43.6 (M:43.6)	3	2.7	73.77	477	0.85	0
203	TRUE	gi|530399725	PREDICTED: leucine-rich repeat serine/threonine-protein kinase 2 isoform X1 [Homo sapiens]	285.2	6.3	2	59.2 (M:59.2)	2	2.7	48.43	203	0.84	0	1.52	0
1720	TRUE	gi|578812314	PREDICTED: triadin isoform X4 [Homo sapiens]	81.5	9.9	1	20.9 (M:20.9)	1	1.9	101.49	1720	0.84	0	0.97	0
942	TRUE	gi|33519458	induced myeloid leukemia cell differentiation protein Mcl-1 isoform 2 [Homo sapiens]	28.6	6.3	2	31.8 (M:31.8)	1	11.4	55.51	942	0.84	0
1425	TRUE	gi|45643127	guanine nucleotide-binding protein-like 3 isoform 2 [Homo sapiens]	60.5	9.6	2	24.2 (M:24.2)	2	5	131.02	1425	0.84	0
387	TRUE	gi|157738687	wee1-like protein kinase 2 [Homo sapiens]	62.9	6.1	1	47.0 (M:47.0)	3	7.9	88.12	387	0.83	0	2.1	0
2288	TRUE	gi|545688070	GMP reductase 2 isoform 5 [Homo sapiens]	34.6	8.7	6	12.0 (M:12.0)	1	4.1	76.62	2288	0.83	0	2.1	0
1274	TRUE	gi|4507183	speckle-type POZ protein [Homo sapiens]	42.1	5.5	2	26.0 (M:26.0)	1	7.8	161.33	1274	0.83	0	1.24	0
1396	TRUE	gi|578822705	PREDICTED: EF-hand calcium-binding domain-containing protein 4B isoform X6 [Homo sapiens]	77.3	4.9	2	24.5 (M:24.5)	1	3.1	238.92	1396	0.83	0	1.24	0
4	TRUE	gi|4557321	apolipoprotein A-I preproprotein [Homo sapiens]	30.8	5.5	1	601.3 (M:601.3)	15	48.3	102.37	4	0.83	63.01	0.91	31.98
777	TRUE	gi|578833965	PREDICTED: zinc finger protein 578 isoform X4 [Homo sapiens]	65.3	10.2	2	36.1 (M:36.1)	1	9.6	78.05	777	0.83	0	0.76	0
1164	TRUE	gi|530424571	PREDICTED: pre-mRNA-splicing factor ATP-dependent RNA helicase PRP16 isoform X2 [Homo sapiens]	136.2	5.9	2	27.5 (M:27.5)	2	3.1	50.99	1164	0.83	0	0.43	0
1415	TRUE	gi|13376245	gametogenetin-binding protein 2 [Homo sapiens]	79	6	2	24.3 (M:24.3)	1	4.4	31.64	1415	0.83	0	0.43	0
518	TRUE	gi|222537743	phosphatidylinositol phosphatase PTPRQ precursor [Homo sapiens]	257.1	5.4	1	42.4 (M:42.4)	2	1.7	61.79	518	0.83	0
43	TRUE	gi|578824802	PREDICTED: probable E3 ubiquitin-protein ligase MYCBP2 isoform X12 [Homo sapiens]	514.4	6.7	14	111.7 (M:111.7)	6	3.5	82.67	43	0.81	0	1.93	0
447	TRUE	gi|578843302	PREDICTED: rootletin-like [Homo sapiens]	147.5	5.5	2	44.8 (M:44.8)	2	4.9	13.03	447	0.81	0	1.93	0
464	TRUE	gi|171184451	centrosome-associated protein 350 [Homo sapiens]	350.7	5.9	7	44.0 (M:44.0)	2	1.5	48.28	464	0.81	0	0.8	0
396	TRUE	gi|321267522	RNA polymerase II subunit A C-terminal domain phosphatase isoform 3 [Homo sapiens]	92.3	4.9	5	46.6 (M:46.6)	2	7.1	93.73	396	0.81	0	0.72	0
1245	TRUE	gi|125988411	tetratricopeptide repeat protein 30B [Homo sapiens]	76.1	5	1	26.4 (M:26.4)	1	5.3	49.53	1245	0.81	0	0.43	0
602	TRUE	gi|153792150	ubiquitin carboxyl-terminal hydrolase 17 [Homo sapiens]	59.6	9.5	5	40.1 (M:40.1)	2	8.5	93.18	602	0.81	0
1895	TRUE	gi|578813467	PREDICTED: heterogeneous nuclear ribonucleoproteins A2/B1 isoform X5 [Homo sapiens]	33.9	9.4	3	15.5 (M:15.5)	1	5.4	134.59	1895	0.81	0
2242	TRUE	gi|578809939	PREDICTED: 5'-AMP-activated protein kinase catalytic subunit alpha-1 isoform X1 [Homo sapiens]	52.4	5.8	3	12.3 (M:12.3)	1	2.2	144.15	2242	0.81	0
531	TRUE	gi|156151420	putative hexokinase HKDC1 [Homo sapiens]	102.4	7.2	1	41.9 (M:41.9)	2	5	23.33	531	0.81	0
1702	TRUE	gi|4503423	deoxyuridine 5'-triphosphate nucleotidohydrolase, mitochondrial isoform 2 [Homo sapiens]	17.7	6.2	1	21.2 (M:21.2)	1	20.1	65.81	1702	0.8	0	1.01	0
696	TRUE	gi|21071074	Krueppel-like factor 12 [Homo sapiens]	44.2	10.6	1	37.8 (M:37.8)	2	11.2	105.16	696	0.8	0	1	0
1660	TRUE	gi|392307009	receptor-type tyrosine-protein phosphatase C isoform 2 precursor [Homo sapiens]	131	5.9	6	21.8 (M:21.8)	1	3.5	59.15	1660	0.8	0
2106	TRUE	gi|155722990	kanadaptin [Homo sapiens]	88.8	5	1	13.3 (M:13.3)	1	2	46.89	2106	0.79	0	1.93	0
1293	TRUE	gi|544063437	protein kinase C theta type isoform 3 [Homo sapiens]	77.9	9.2	1	25.8 (M:25.8)	1	4.3	79.87	1293	0.79	0	1.55	0
83	TRUE	gi|578807065	PREDICTED: ceruloplasmin isoform X3 [Homo sapiens]	122.1	5.4	5	84.1 (M:84.1)	2	2.6	23.81	83	0.79	0	1.5	0
1497	TRUE	gi|578823400	PREDICTED: AT-rich interactive domain-containing protein 2 isoform X2 [Homo sapiens]	191.1	7.1	3	23.6 (M:23.6)	1	1	214.96	1497	0.79	0	0.99	0
61	TRUE	gi|58530840	desmoplakin isoform I [Homo sapiens]	331.6	6.4	2	97.7 (M:97.7)	6	3.6	115.1	61	0.79	0	0.86	50.55
476	TRUE	gi|289547607	zinc finger protein 177 isoform b [Homo sapiens]	36.4	9.8	11	43.7 (M:43.7)	3	10.6	48.41	476	0.79	0	0.81	0
53	TRUE	gi|226246554	coiled-coil domain-containing protein 168 [Homo sapiens]	801.4	9.6	1	103.7 (M:103.7)	7	1.8	61.98	53	0.79	15.77	0.56	1.18
76	TRUE	gi|254826809	uncharacterized protein C4orf21 [Homo sapiens]	236.5	5.8	1	88.5 (M:88.5)	4	4.7	85.52	76	0.79	0
673	TRUE	gi|224494026	tumor necrosis factor receptor superfamily member 10B isoform 2 precursor [Homo sapiens]	45.1	5.4	3	38.4 (M:38.4)	2	7.3	31.09	673	0.79	0
2314	TRUE	gi|530421010	PREDICTED: connector enhancer of kinase suppressor of ras 2 isoform X2 [Homo sapiens]	98.2	6.4	4	11.8 (M:11.8)	1	2	48.48	2314	0.79	0
55	TRUE	gi|295986608	immunoglobulin lambda-like polypeptide 5 isoform 1 [Homo sapiens]	23	10	2	100.4 (M:100.4)	3	23.8	67.32	55	0.78	0	1.41	0
1511	TRUE	gi|530433770	PREDICTED: collagen alpha-1(III) chain-like [Homo sapiens]	26.9	12.5	3	23.4 (M:23.4)	1	14.5	64.51	1511	0.78	0	0.49	0
1487	TRUE	gi|188536112	PAB-dependent poly(A)-specific ribonuclease subunit 2 isoform 3 [Homo sapiens]	134.9	5.6	2	23.7 (M:23.7)	2	3.5	96.05	1487	0.78	0
89	TRUE	gi|578805765	PREDICTED: dynein heavy chain 12, axonemal isoform X1 [Homo sapiens]	454.9	5.5	3	82.3 (M:82.3)	5	2.6	63.45	89	0.77	0	1.09	0
1613	TRUE	gi|47271406	7SK snRNA methylphosphate capping enzyme isoform A [Homo sapiens]	74.3	10.3	1	22.3 (M:22.3)	1	4.4	178.86	1613	0.77	0	1.09	0
786	TRUE	gi|189181724	proteoglycan 4 isoform D precursor [Homo sapiens]	136.5	10.1	6	35.8 (M:35.8)	2	1.4	170.31	786	0.77	21.39	0.56	0
125	TRUE	gi|148746183	ubiquitin carboxyl-terminal hydrolase 35 [Homo sapiens]	113.3	5.3	1	69.5 (M:69.5)	4	8.3	139.79	125	0.77	0	0.39	134.28
72	TRUE	gi|4826998	splicing factor, proline- and glutamine-rich [Homo sapiens]	76.1	9.9	2	91.8 (M:91.8)	5	6.9	84.04	72	0.76	26.15	0.53	20.95
20	TRUE	gi|119395750	keratin, type II cytoskeletal 1 [Homo sapiens]	66	8.8	1	204.4 (M:204.4)	5	11.8	20.51	20	0.76	0
2151	TRUE	gi|578826781	PREDICTED: lysophospholipid acyltransferase LPCAT4 isoform X3 [Homo sapiens]	45.1	10.9	2	12.9 (M:12.9)	1	2.9	135.15	2151	0.75	0	2.17	0
904	TRUE	gi|115392150	protein FAM83G [Homo sapiens]	90.8	5.9	1	32.8 (M:32.8)	2	2.3	209.94	904	0.75	0	0.63	0
107	TRUE	gi|578812604	PREDICTED: nesprin-1 isoform X19 [Homo sapiens]	1002.8	5.3	20	74.6 (M:74.6)	5	1.1	84.91	107	0.75	0
106	TRUE	gi|530399600	PREDICTED: rap guanine nucleotide exchange factor 3 isoform X2 [Homo sapiens]	87.5	7.2	5	74.6 (M:74.6)	4	4.9	157.94	106	0.74	0	1.01	0
1012	TRUE	gi|305410878	soluble scavenger receptor cysteine-rich domain-containing protein SSC5D isoform 2 precursor [Homo sapiens]	100.5	6.2	2	30.2 (M:30.2)	1	3.3	62.16	1012	0.74	0	1.01	0
1355	TRUE	gi|297206817	probable palmitoyltransferase ZDHHC8 isoform 1 [Homo sapiens]	83.1	10.4	1	25.0 (M:25.0)	1	4.9	82.25	1355	0.74	0	1.01	0
2119	TRUE	gi|557357687	adenosine 3'-phospho 5'-phosphosulfate transporter 1 isoform f [Homo sapiens]	32.6	10.4	1	13.2 (M:13.2)	1	4.7	203.76	2119	0.74	0	1.01	0
10	TRUE	gi|66932947	alpha-2-macroglobulin precursor [Homo sapiens]	163.2	6	2	452.3 (M:452.3)	15	13.8	90.73	10	0.74	22.47	0.77	33.36
51	TRUE	gi|459642365	dynein heavy chain 11, axonemal [Homo sapiens]	520	6	1	107.5 (M:107.5)	7	2.2	97.24	51	0.72	0	0.83	0
1258	TRUE	gi|236462242	potassium voltage-gated channel subfamily KQT member 5 isoform 5 [Homo sapiens]	89.9	10.2	5	26.2 (M:26.2)	2	3.8	150.23	1258	0.72	0	0.72	0
111	TRUE	gi|148833508	neurogenic locus notch homolog protein 1 preproprotein [Homo sapiens]	272.3	4.8	1	73.3 (M:73.3)	4	2.2	103.79	111	0.72	24.91	0.57	0
651	TRUE	gi|195972873	1-phosphatidylinositol 4,5-bisphosphate phosphodiesterase eta-1 isoform c [Homo sapiens]	114.4	8.3	6	38.8 (M:38.8)	2	4.8	191.84	651	0.72	0
1203	TRUE	gi|55953100	tubby-related protein 4 isoform 1 [Homo sapiens]	168.9	8.3	1	27.0 (M:27.0)	1	1.9	64.35	1203	0.72	0
1845	TRUE	gi|12758125	ribosomal RNA-processing protein 8 [Homo sapiens]	50.7	10.4	1	16.5 (M:16.5)	1	2.6	31.62	1845	0.72	0
28	TRUE	gi|70906437	fibrinogen gamma chain isoform gamma-A precursor [Homo sapiens]	49.5	5.7	2	139.8 (M:139.8)	4	10.8	128	28	0.71	38.93	0.85	0
567	TRUE	gi|8394456	toll-like receptor 9 precursor [Homo sapiens]	115.8	9.7	1	40.8 (M:40.8)	3	3.2	35.78	567	0.7	49.29	0.74	18.23
253	TRUE	gi|7657427	origin recognition complex subunit 6 [Homo sapiens]	28.1	9.8	1	54.8 (M:54.8)	3	20.6	59.76	253	0.7	0	0.71	0
807	TRUE	gi|38570103	TBC1 domain family member 8B isoform b [Homo sapiens]	72.6	5.9	4	35.3 (M:35.3)	2	5.5	42.78	807	0.7	0	0.71	0
1040	TRUE	gi|4504143	metabotropic glutamate receptor 5 isoform b precursor [Homo sapiens]	128.8	8.6	2	29.6 (M:29.6)	1	3	47.01	1040	0.7	0	0.71	0
81	TRUE	gi|19923586	histone-lysine N-methyltransferase, H3 lysine-36 and H4 lysine-20 specific isoform b [Homo sapiens]	296.5	9.5	5	84.6 (M:84.6)	4	1.8	164.47	81	0.7	34.59	0.49	0
49	TRUE	gi|578822195	PREDICTED: histone-lysine N-methyltransferase 2A isoform X1 [Homo sapiens]	323.9	9.2	4	107.6 (M:107.6)	6	3.7	39.66	49	0.7	37.29
1470	TRUE	gi|578838665	PREDICTED: probable phospholipid-transporting ATPase IG isoform X3 [Homo sapiens]	126.6	6.4	5	23.8 (M:23.8)	2	2.8	134.12	1470	0.69	0	0.83	0
182	TRUE	gi|4826898	profilin-1 [Homo sapiens]	15	9.4	1	62.6 (M:62.6)	2	20.7	42.33	182	0.69	4.87	0.54	0
1472	TRUE	gi|34222246	GTPase HRas isoform 2 [Homo sapiens]	18.9	4.7	2	23.8 (M:23.8)	1	10.6	62.28	1472	0.69	0
171	TRUE	gi|285002231	glycerol-3-phosphate dehydrogenase, mitochondrial precursor [Homo sapiens]	80.8	8.4	2	63.4 (M:63.4)	5	7	113.21	171	0.68	0	1.24	0
1815	TRUE	gi|148236531	uncharacterized protein C2orf53 [Homo sapiens]	44.7	11.9	1	17.3 (M:17.3)	1	2.7	17.94	1815	0.68	0	1.24	0
667	TRUE	gi|326319990	centrosomal protein of 170 kDa protein B isoform 2 [Homo sapiens]	163.5	6.5	3	38.4 (M:38.4)	1	3.5	107.11	667	0.68	0	0.67	0
1388	TRUE	gi|4506427	retinoic acid receptor responder protein 2 precursor [Homo sapiens]	18.6	10.5	1	24.6 (M:24.6)	1	12.9	126.57	1388	0.68	0	0.67	0
65	TRUE	gi|219842266	usherin isoform B [Homo sapiens]	575.2	6.4	2	97.2 (M:97.2)	5	2.1	95.99	65	0.67	0	0.57	0
1334	TRUE	gi|343183344	serine/threonine-protein kinase 36 isoform 2 [Homo sapiens]	141.6	5.5	3	25.3 (M:25.3)	1	2.6	242.42	1334	0.67	0	0.57	0
1703	TRUE	gi|134152694	retinal guanylyl cyclase 2 [Homo sapiens]	124.8	7	1	21.2 (M:21.2)	1	2.5	169.53	1703	0.67	0	0.56	0
300	TRUE	gi|122937257	thrombospondin type-1 domain-containing protein 7B [Homo sapiens]	175.5	9.1	2	52.0 (M:52.0)	4	4.1	131.8	300	0.67	0	0.54	0
1314	TRUE	gi|530367623	PREDICTED: DNA mismatch repair protein Msh2 isoform X1 [Homo sapiens]	103.1	5.7	1	25.5 (M:25.5)	1	2.8	84.16	1314	0.67	0	0.54	0
116	TRUE	gi|578805009	PREDICTED: RANBP2-like and GRIP domain-containing protein 5/6 isoform X6 [Homo sapiens]	196.8	5.9	18	71.9 (M:71.9)	3	4.6	49.11	116	0.67	8.81
479	TRUE	gi|262118216	coiled-coil domain-containing protein 88B precursor [Homo sapiens]	164.7	4.9	1	43.5 (M:43.5)	1	2.8	144.4	479	0.67	0
359	TRUE	gi|4507157	sortilin-related receptor preproprotein [Homo sapiens]	248.3	5.2	1	48.4 (M:48.4)	2	0.7	131.38	359	0.66	0	1.49	0
1034	TRUE	gi|530420293	PREDICTED: putative uncharacterized protein LOC388900 isoform X1 [Homo sapiens]	55.6	10.1	7	29.7 (M:29.7)	2	4.8	102.5	1034	0.66	0	0.96	0
275	TRUE	gi|226491199	coiled-coil domain-containing protein 38 [Homo sapiens]	65.3	9.4	3	53.5 (M:53.5)	3	10.8	81.01	275	0.66	0	0.58	0
1549	TRUE	gi|578803239	PREDICTED: lactosylceramide alpha-2,3-sialyltransferase isoform X4 [Homo sapiens]	43.2	9.7	3	23.1 (M:23.1)	1	6.9	33.08	1549	0.66	0	0.54	0
50	TRUE	gi|296080754	fibrinogen beta chain isoform 2 preproprotein [Homo sapiens]	49.9	9	2	107.6 (M:107.6)	5	14.4	135.01	50	0.66	17.59	0.53	42.01
312	TRUE	gi|134948605	ankyrin repeat domain-containing protein 12 isoform 2 [Homo sapiens]	232.9	6.6	5	51.3 (M:51.3)	3	3	125.81	312	0.65	0	1.54	0
573	TRUE	gi|530404193	PREDICTED: YLP motif-containing protein 1 isoform X1 [Homo sapiens]	231.6	6	2	40.8 (M:40.8)	2	1.3	67.1	573	0.65	0	0.91	0
18	TRUE	gi|4826762	haptoglobin isoform 1 preproprotein [Homo sapiens]	45.2	6.1	5	217.0 (M:217.0)	4	13.3	36.7	18	0.65	45.35	0.81	8.16
467	TRUE	gi|573459724	kinesin-like protein KIF6 isoform 3 [Homo sapiens]	86.2	6	4	44.0 (M:44.0)	2	5.7	39.19	467	0.65	0	0.73	0
659	TRUE	gi|530368284	PREDICTED: otoferlin isoform X1 [Homo sapiens]	225.9	5.3	3	38.7 (M:38.7)	2	2.4	96.33	659	0.65	0	0.73	0
662	TRUE	gi|530378791	PREDICTED: ribonuclease 3 isoform X4 [Homo sapiens]	151.2	8	5	38.5 (M:38.5)	1	3.1	102.23	662	0.65	0	0.63	0
855	TRUE	gi|578795301	PREDICTED: uncharacterized protein LOC101929108 [Homo sapiens]	23.1	12.7	3	34.2 (M:34.2)	1	16.9	57.71	855	0.65	0
1256	TRUE	gi|33239445	eukaryotic translation initiation factor 3 subunit B [Homo sapiens]	92.4	4.7	1	26.2 (M:26.2)	1	2.8	144.15	1256	0.64	0	0.84	0
458	TRUE	gi|530387108	PREDICTED: serine/threonine-protein kinase B-raf isoform X2 [Homo sapiens]	83.9	7.9	3	44.5 (M:44.5)	1	3.4	60.97	458	0.63	0	0.83	0
908	TRUE	gi|306922386	adenomatous polyposis coli protein isoform a [Homo sapiens]	308.5	9	2	32.6 (M:32.6)	1	1.4	107.75	908	0.63	0
846	TRUE	gi|578828338	PREDICTED: mitochondrial Rho GTPase 2 isoform X9 [Homo sapiens]	52.3	6.7	9	34.4 (M:34.4)	2	7.5	66.98	846	0.62	0	1.17	34.3
1510	TRUE	gi|19923308	melanoma-associated antigen 8 [Homo sapiens]	35.2	4.6	1	23.4 (M:23.4)	1	4.4	172.6	1510	0.62	0	1	0
736	TRUE	gi|58082085	peptidase M20 domain-containing protein 2 [Homo sapiens]	47.7	5.5	3	37.0 (M:37.0)	2	8.7	83.8	736	0.62	0	0.75	0
485	TRUE	gi|93352554	probable G-protein coupled receptor 179 precursor [Homo sapiens]	257.2	5.4	1	43.3 (M:43.3)	2	1.2	216.96	485	0.62	0	0.68	9.61
716	TRUE	gi|157671917	coiled-coil domain-containing protein 178 isoform 2 [Homo sapiens]	97.5	5.9	2	37.6 (M:37.6)	3	3.4	189.57	716	0.62	0
14	TRUE	gi|50363217	alpha-1-antitrypsin precursor [Homo sapiens]	46.7	5.3	1	268.7 (M:268.7)	6	26.3	132.29	14	0.61	46.8	1.08	23.67
1162	TRUE	gi|42718020	retinitis pigmentosa 9 protein [Homo sapiens]	26.1	10.4	1	27.5 (M:27.5)	2	9.5	239	1162	0.61	0	0.96	0
600	TRUE	gi|530423965	PREDICTED: tubulin polymerization-promoting protein family member 3 isoform X1 [Homo sapiens]	28.3	10.1	2	40.1 (M:40.1)	2	11.7	137.27	600	0.61	67.3	0.72	20.82
935	TRUE	gi|34101288	cleavage and polyadenylation specificity factor subunit 2 [Homo sapiens]	88.4	4.8	1	32.1 (M:32.1)	2	3.1	86.87	935	0.59	0	0.56	0
2323	TRUE	gi|530392993	PREDICTED: BTB/POZ domain-containing protein 16 isoform X2 [Homo sapiens]	50.8	9.9	2	11.8 (M:11.8)	1	3.4	166.64	2323	0.58	0	0.91	0
232	TRUE	gi|530404248	PREDICTED: uncharacterized aarF domain-containing protein kinase 1 isoform X2 [Homo sapiens]	52	9.7	4	56.5 (M:56.5)	2	10.1	152.42	232	0.58	65.42	0.77	0
1327	TRUE	gi|26051260	potassium voltage-gated channel subfamily KQT member 2 isoform c [Homo sapiens]	93	10	11	25.4 (M:25.4)	2	3.6	46.02	1327	0.58	0	0.55	0
981	TRUE	gi|578813833	PREDICTED: nuclear envelope pore membrane protein POM 121C isoform X1 [Homo sapiens]	128	11.2	2	30.8 (M:30.8)	2	2.7	35.28	981	0.58	0	0.43	0
1090	TRUE	gi|578816444	PREDICTED: KN motif and ankyrin repeat domain-containing protein 1 isoform X16 [Homo sapiens]	122.8	5	7	28.5 (M:28.5)	1	3.2	17.01	1090	0.58	0	0.43	0
2096	TRUE	gi|23503331	beta-defensin 123 precursor [Homo sapiens]	8.1	10.9	1	13.4 (M:13.4)	1	26.9	57.79	2096	0.58	0	0.43	0
1852	TRUE	gi|29336043	caytaxin [Homo sapiens]	42.1	4.4	1	16.4 (M:16.4)	1	2.7	241.45	1852	0.58	0	0.33	0
1030	TRUE	gi|578819760	PREDICTED: zinc finger protein 33B isoform X3 [Homo sapiens]	92.3	9.9	4	29.8 (M:29.8)	2	4.4	63.08	1030	0.58	0
380	TRUE	gi|71274144	AT-hook DNA-binding motif-containing protein 1 [Homo sapiens]	168.2	10	1	47.4 (M:47.4)	2	4.1	90.37	380	0.57	0	2.02	0
830	TRUE	gi|530388077	PREDICTED: dedicator of cytokinesis protein 5 isoform X2 [Homo sapiens]	119.2	7.9	4	34.8 (M:34.8)	2	3.9	56.08	830	0.57	0	2.02	0
595	TRUE	gi|6912622	DNA repair and recombination protein RAD54B isoform 1 [Homo sapiens]	102.9	9.4	2	40.2 (M:40.2)	1	4.6	27.67	595	0.57	0
1277	TRUE	gi|156139122	methylcytosine dioxygenase TET1 [Homo sapiens]	235.2	9.4	1	26.0 (M:26.0)	1	1.5	78.77	1277	0.57	0
630	TRUE	gi|375298680	tripartite motif-containing protein 46 isoform 4 [Homo sapiens]	81.8	9.6	1	39.4 (M:39.4)	2	3.8	55.57	630	0.56	0	1.09	0
901	TRUE	gi|195947407	TFIIH basal transcription factor complex helicase XPD subunit isoform 2 [Homo sapiens]	46.2	9.7	3	32.9 (M:32.9)	2	7.2	63.8	901	0.56	43.35	0.99	0
805	TRUE	gi|57242796	lysine-specific demethylase 5B [Homo sapiens]	175.5	6.3	1	35.4 (M:35.4)	2	2.4	146.66	805	0.56	0	0.76	0
1407	TRUE	gi|22748811	uncharacterized protein C1orf87 [Homo sapiens]	62	9.5	1	24.4 (M:24.4)	1	4	158.73	1407	0.56	0	0.49	0
1805	TRUE	gi|33457326	GS homeobox 1 [Homo sapiens]	27.9	10.2	1	17.6 (M:17.6)	1	9.8	8.41	1805	0.56	0	0.32	0
768	TRUE	gi|530417804	PREDICTED: centrosome-associated protein CEP250 isoform X4 [Homo sapiens]	208.3	4.9	6	36.4 (M:36.4)	2	2.7	43.88	768	0.56	0
1686	TRUE	gi|440309857	heat shock protein 75 kDa, mitochondrial isoform 2 [Homo sapiens]	74.2	8.5	2	21.4 (M:21.4)	1	4.9	115.88	1686	0.56	0
1399	TRUE	gi|578821149	PREDICTED: disks large homolog 2 isoform X10 [Homo sapiens]	73.1	6.7	13	24.5 (M:24.5)	1	5.1	46.85	1399	0.55	0	0.48	0
307	TRUE	gi|578818553	PREDICTED: supervillin isoform X13 [Homo sapiens]	217.6	6.6	14	51.5 (M:51.5)	3	3.4	90.44	307	0.55	0
1059	TRUE	gi|223972612	protein cramped-like [Homo sapiens]	134.6	9.1	1	29.1 (M:29.1)	1	2.4	81.24	1059	0.55	0
1375	TRUE	gi|578837749	PREDICTED: basic proline-rich protein-like [Homo sapiens]	40.4	13.1	1	24.7 (M:24.7)	2	8.7	56.54	1375	0.55	0
1618	TRUE	gi|530384120	PREDICTED: ubiquitin carboxyl-terminal hydrolase 45 isoform X4 [Homo sapiens]	81.3	9.1	3	22.2 (M:22.2)	2	5.1	19.7	1618	0.54	0	0.78	0
1127	TRUE	gi|90669931	tetratricopeptide repeat protein 12 [Homo sapiens]	78.7	5.4	5	27.9 (M:27.9)	1	5	57.58	1127	0.54	0	0.48	0
1348	TRUE	gi|578819975	PREDICTED: Golgi-specific brefeldin A-resistance guanine nucleotide exchange factor 1 isoform X6 [Homo sapiens]	205.8	5.5	9	25.1 (M:25.1)	1	1.4	71.55	1348	0.54	0	0.48	0
2104	TRUE	gi|578799581	PREDICTED: group IIF secretory phospholipase A2 isoform X1 [Homo sapiens]	12.9	10.9	2	13.3 (M:13.3)	1	8.2	255.01	2104	0.54	0
38	TRUE	gi|110349786	Alstrom syndrome protein 1 [Homo sapiens]	460.9	5.8	1	115.7 (M:115.7)	5	2.6	51.58	38	0.52	0	2.18	144.52
432	TRUE	gi|140560917	myomesin-1 isoform b [Homo sapiens]	177.6	6.4	2	45.5 (M:45.5)	2	2.3	53.19	432	0.52	0	0.76	0
1371	TRUE	gi|42544231	leucine-rich repeat neuronal protein 2 precursor [Homo sapiens]	78.8	7.3	1	24.8 (M:24.8)	1	4.6	52.63	1371	0.52	0	0.72	0
1495	TRUE	gi|530374901	PREDICTED: protein CDV3 homolog isoform X4 [Homo sapiens]	21.7	5.3	6	23.6 (M:23.6)	1	19	67	1495	0.52	0	0.69	0
35	TRUE	gi|530425287	PREDICTED: DNA-directed RNA polymerase, mitochondrial isoform X1 [Homo sapiens]	145	10.3	2	116.5 (M:116.5)	6	5.9	42.85	35	0.52	116.3	0.65	0.47
2	TRUE	gi|4504349	hemoglobin subunit beta [Homo sapiens]	16	6.9	1	811.9 (M:811.9)	13	84.4	94.29	2	0.51	66.22	1.29	77.56
37	TRUE	gi|156766050	protein AHNAK2 [Homo sapiens]	616.2	5.1	2	116.0 (M:116.0)	8	2.3	87.59	37	0.51	1141.42	1.22	79.66
191	TRUE	gi|295821221	sodium-driven chloride bicarbonate exchanger isoform 1 [Homo sapiens]	125.9	6	10	61.2 (M:61.2)	3	5.3	154.85	191	0.51	1.55	0.57	18.83
1280	TRUE	gi|4759254	TNF receptor-associated factor 6 [Homo sapiens]	59.5	6	1	25.9 (M:25.9)	2	3.8	72.45	1280	0.51	0
1697	TRUE	gi|22129778	sulfiredoxin-1 [Homo sapiens]	14.3	9.1	1	21.3 (M:21.3)	1	12.4	258.13	1697	0.51	0
644	TRUE	gi|312283621	podocan isoform 2 [Homo sapiens]	72.1	6.3	3	39.0 (M:39.0)	2	6.2	151.47	644	0.5	0	0.48	0
364	TRUE	gi|51100974	unconventional myosin-Id [Homo sapiens]	116.1	10	1	48.0 (M:48.0)	1	2.6	42.9	364	0.5	0
1620	TRUE	gi|5454016	oxygen-regulated protein 1 [Homo sapiens]	240.5	5.5	1	22.2 (M:22.2)	2	0.9	241.91	1620	0.5	0
2198	TRUE	gi|385862233	anion exchange protein 4 isoform 4 [Homo sapiens]	98.8	6.6	6	12.6 (M:12.6)	1	1.5	4.13	2198	0.5	0
269	TRUE	gi|356582273	complement C4-A isoform 2 preproprotein [Homo sapiens]	187.6	6.7	5	53.8 (M:53.8)	4	3.7	43.65	269	0.5	0
371	TRUE	gi|126116596	abnormal spindle-like microcephaly-associated protein isoform 1 [Homo sapiens]	409.5	11.2	2	47.8 (M:47.8)	4	1.4	132.54	371	0.5	0
579	TRUE	gi|568215736	tubulin-specific chaperone E isoform b [Homo sapiens]	64.8	7.1	3	40.6 (M:40.6)	1	6.9	122.57	579	0.5	0
246	TRUE	gi|578814266	PREDICTED: muskelin isoform X4 [Homo sapiens]	80.3	6.1	4	55.6 (M:55.6)	1	6.3	58.21	246	0.49	0	1.48	0
120	TRUE	gi|189181750	transcription factor HIVEP3 isoform b [Homo sapiens]	259.2	8.6	3	70.7 (M:70.7)	2	3	31.38	120	0.49	0	0.62	0
790	TRUE	gi|578798759	PREDICTED: protein SZT2 isoform X3 [Homo sapiens]	345.4	6	4	35.8 (M:35.8)	2	1.4	143.81	790	0.49	0	0.34	0
427	TRUE	gi|209862789	protein-methionine sulfoxide oxidase MICAL3 isoform 1 [Homo sapiens]	224.2	5.3	11	45.7 (M:45.7)	2	2.8	64.3	427	0.48	0	2.56	0
2048	TRUE	gi|226371733	inactive hydroxysteroid dehydrogenase-like protein 1 isoform b [Homo sapiens]	30.8	10	2	13.7 (M:13.7)	1	5.1	155.48	2048	0.48	0
766	TRUE	gi|12056465	rRNA 2'-O-methyltransferase fibrillarin [Homo sapiens]	33.8	10.7	2	36.4 (M:36.4)	3	14.6	161.26	766	0.47	0	0.82	0
1114	TRUE	gi|530378712	PREDICTED: protein CEI isoform X1 [Homo sapiens]	24.4	12.7	1	28.0 (M:28.0)	2	14.6	174.75	1114	0.46	0
88	TRUE	gi|126012573	low-density lipoprotein receptor-related protein 2 precursor [Homo sapiens]	521.6	4.8	4	82.9 (M:82.9)	6	1.9	89.25	88	0.45	0	1.4	0
1572	TRUE	gi|528078341	DNA helicase MCM8 isoform 4 [Homo sapiens]	88.7	7.8	4	22.8 (M:22.8)	1	2.8	218.76	1572	0.45	0	1.4	0
963	TRUE	gi|186928854	28S ribosomal protein S31, mitochondrial [Homo sapiens]	45.3	9.8	1	31.1 (M:31.1)	2	3	32.56	963	0.45	51.51	1.16	0
1013	TRUE	gi|171543895	ataxin-2 [Homo sapiens]	140.2	10.2	1	30.2 (M:30.2)	1	2.4	101.19	1013	0.44	0	1.5	0
2264	TRUE	gi|270265801	keratinocyte-associated protein 3 [Homo sapiens]	25.6	9.7	1	12.1 (M:12.1)	1	5.4	166.72	2264	0.44	0	1.5	0
1824	TRUE	gi|167857778	alpha-1,3-mannosyl-glycoprotein 2-beta-N-acetylglucosaminyltransferase [Homo sapiens]	50.8	9.8	1	17.1 (M:17.1)	1	3.6	17.6	1824	0.44	0	1.13	0
9	TRUE	gi|4504345	hemoglobin subunit alpha [Homo sapiens]	15.2	9.4	1	472.8 (M:472.8)	8	50.7	79.47	9	0.44	109.95	1.12	16.19
267	TRUE	gi|21237783	conserved oligomeric Golgi complex subunit 1 [Homo sapiens]	108.9	7.1	1	54.0 (M:54.0)	3	6.3	45.15	267	0.44	49.32	0.71	0
289	TRUE	gi|530361574	PREDICTED: guanine nucleotide exchange factor VAV3 isoform X4 [Homo sapiens]	72.1	6.9	4	52.8 (M:52.8)	3	6.8	114.93	289	0.44	0	0.68	0
778	TRUE	gi|291490685	nuclear receptor coactivator 3 isoform d [Homo sapiens]	154.3	7	4	36.1 (M:36.1)	2	4.2	54.48	778	0.44	0	0.62	0
1666	TRUE	gi|51871374	U3 small nucleolar RNA-associated protein 14 homolog C [Homo sapiens]	87.1	6.7	1	21.8 (M:21.8)	1	4.6	91.12	1666	0.44	0	0.62	0
94	TRUE	gi|530389313	PREDICTED: collagen alpha-1(XIV) chain isoform X1 [Homo sapiens]	191.8	5.1	2	79.9 (M:79.9)	4	4	62.16	94	0.44	0	0.55	0
596	TRUE	gi|530361825	PREDICTED: collagen alpha-1(XVI) chain isoform X1 [Homo sapiens]	156	9.2	2	40.2 (M:40.2)	1	2.5	184.1	596	0.44	0	0.55	0
864	TRUE	gi|226509740	splicing factor, arginine/serine-rich 19 [Homo sapiens]	139.2	9.9	1	34.0 (M:34.0)	1	2.7	162.42	864	0.44	0	0.55	0
2027	TRUE	gi|530422285	PREDICTED: uncharacterized protein LOC101928589 [Homo sapiens]	18.3	9.5	1	13.9 (M:13.9)	1	9.1	12.04	2027	0.44	0	0.55	0
977	TRUE	gi|530397403	PREDICTED: cleavage and polyadenylation specificity factor subunit 7 isoform X5 [Homo sapiens]	41.9	10.1	5	30.8 (M:30.8)	2	7.1	181.87	977	0.43	0	0.72	0
82	TRUE	gi|115298678	complement C3 precursor [Homo sapiens]	187	6	1	84.4 (M:84.4)	4	3.5	30.79	82	0.43	0	0.57	3.65
101	TRUE	gi|281485550	fibrillin-1 precursor [Homo sapiens]	312.1	4.7	1	77.3 (M:77.3)	5	3.2	107.3	101	0.43	34.06	0.41	1.01
570	TRUE	gi|530416587	PREDICTED: hormone-sensitive lipase isoform X1 [Homo sapiens]	108.8	6.2	5	40.8 (M:40.8)	2	3.6	55.62	570	0.43	15.48	0.37	0
773	TRUE	gi|578833130	PREDICTED: rho guanine nucleotide exchange factor 18 isoform X6 [Homo sapiens]	149.7	6.1	6	36.1 (M:36.1)	3	3	84.68	773	0.43	26.92
147	TRUE	gi|530419050	PREDICTED: T-lymphoma invasion and metastasis-inducing protein 1 isoform X4 [Homo sapiens]	161.7	6.4	2	66.4 (M:66.4)	3	3.9	25.49	147	0.42	0	1.63	79.73
230	TRUE	gi|530378475	PREDICTED: lipopolysaccharide-responsive and beige-like anchor protein isoform X3 [Homo sapiens]	318.2	5.3	8	56.9 (M:56.9)	4	2.5	79.5	230	0.42	0	1.38	0
2329	TRUE	gi|399154157	striatin-interacting protein 1 isoform 2 [Homo sapiens]	85.4	6.3	1	11.8 (M:11.8)	1	1.5	146.68	2329	0.42	0	1.38	0
21	TRUE	gi|4501883	actin, aortic smooth muscle [Homo sapiens]	42	5.1	5	199.2 (M:199.2)	3	23.3	97.07	21	0.42	0	0.81	0
515	TRUE	gi|578838225	PREDICTED: protein Shroom4 isoform X2 [Homo sapiens]	147.5	6	3	42.5 (M:42.5)	2	2.8	157.14	515	0.42	0	0.81	0
1689	TRUE	gi|110825974	A disintegrin and metalloproteinase with thrombospondin motifs 2 isoform 1 preproprotein [Homo sapiens]	134.7	6.8	1	21.4 (M:21.4)	2	2.3	122	1689	0.42	0	0.15	0
500	TRUE	gi|578845222	PREDICTED: uncharacterized protein LOC102725205, partial [Homo sapiens]	95.5	6	1	42.9 (M:42.9)	4	5.8	131.81	500	0.4	0	0.43	0
610	TRUE	gi|32129212	zinc finger and SCAN domain-containing protein 32 isoform b [Homo sapiens]	54.9	10.1	6	39.8 (M:39.8)	2	9.7	138.53	610	0.4	0	0.43	0
1591	TRUE	gi|283837894	zinc finger MYM-type protein 3 isoform 2 [Homo sapiens]	151	6	2	22.5 (M:22.5)	2	1.8	167.05	1591	0.4	0	0.43	0
1974	TRUE	gi|578822894	PREDICTED: cGMP-inhibited 3',5'-cyclic phosphodiesterase A isoform X1 [Homo sapiens]	118.5	5.5	2	14.5 (M:14.5)	1	1	227.08	1974	0.4	0	0.43	0
882	TRUE	gi|290463441	rho guanine nucleotide exchange factor 33 [Homo sapiens]	97.5	6.4	1	33.5 (M:33.5)	2	5.2	98.67	882	0.4	0
404	TRUE	gi|578822447	PREDICTED: centrosomal protein KIAA1731 isoform X7 [Homo sapiens]	268.9	5.4	7	46.5 (M:46.5)	3	1	83.81	404	0.39	0	0.83	0
860	TRUE	gi|530381706	PREDICTED: NAD-dependent protein deacylase sirtuin-5, mitochondrial isoform X3 [Homo sapiens]	31.7	11.1	1	34.0 (M:34.0)	2	14.1	78.8	860	0.39	0	0.83	0
800	TRUE	gi|384407369	SKI family transcriptional corepressor 1 [Homo sapiens]	93.7	8.5	1	35.6 (M:35.6)	2	6.2	75.08	800	0.39	0
1282	TRUE	gi|530381975	PREDICTED: zinc finger protein with KRAB and SCAN domains 4 isoform X3 [Homo sapiens]	49.6	9.3	2	25.9 (M:25.9)	2	7.5	68	1282	0.39	0
372	TRUE	gi|578822836	PREDICTED: inositol 1,4,5-trisphosphate receptor type 2 isoform X1 [Homo sapiens]	212.9	6.3	2	47.6 (M:47.6)	3	2.6	106.15	372	0.37	0	0.53	0
714	TRUE	gi|557878731	cytoskeleton-associated protein 2 isoform 3 [Homo sapiens]	71.2	10	5	37.6 (M:37.6)	2	6	83.61	714	0.37	0	0.37	0
1031	TRUE	gi|4502199	amphiregulin preproprotein [Homo sapiens]	27.9	7.8	1	29.8 (M:29.8)	1	9.9	117.86	1031	0.37	0
369	TRUE	gi|530387032	PREDICTED: NEDD8 ultimate buster 1 isoform X2 [Homo sapiens]	70.5	5.6	5	47.9 (M:47.9)	2	3.4	112.03	369	0.36	0	1.68	0
1137	TRUE	gi|74229019	2'-5'-oligoadenylate synthase 2 isoform 1 [Homo sapiens]	82.4	9.4	1	27.8 (M:27.8)	2	3.1	170.12	1137	0.36	0	1.68	0
1654	TRUE	gi|578799734	PREDICTED: ecotropic viral integration site 5 protein homolog isoform X6 [Homo sapiens]	93.7	5.5	9	21.9 (M:21.9)	1	2.7	79.41	1654	0.36	0	1.4	0
173	TRUE	gi|578825925	PREDICTED: autophagy-related protein 2 homolog B isoform X1 [Homo sapiens]	232.5	5.4	2	63.3 (M:63.3)	3	2.8	84.52	173	0.36	0	1.38	0
381	TRUE	gi|134031945	SCO-spondin precursor [Homo sapiens]	547.1	5.6	1	47.3 (M:47.3)	3	1.2	40.71	381	0.36	0	0.55	21.3
149	TRUE	gi|578809471	PREDICTED: uncharacterized protein KIAA1109 isoform X14 [Homo sapiens]	555	6.1	12	66.3 (M:66.3)	4	1.6	106.65	149	0.36	0	0.44	0
1199	TRUE	gi|115511036	alpha-protein kinase 3 [Homo sapiens]	201.1	8.8	1	27.0 (M:27.0)	1	1.2	59.86	1199	0.36	0	0.44	0
2337	TRUE	gi|7705636	vesicle transport protein GOT1B [Homo sapiens]	15.4	10.8	1	11.7 (M:11.7)	1	9.4	69.27	2337	0.36	0	0.24	0
199	TRUE	gi|209969819	protein PRR14L [Homo sapiens]	237.2	5.9	2	59.7 (M:59.7)	2	2.6	114.82	199	0.35	5.5	0.78	38.9
1434	TRUE	gi|578814196	PREDICTED: cytosolic carboxypeptidase 3 isoform X3 [Homo sapiens]	99.8	9.4	2	24.2 (M:24.2)	1	3	146.34	1434	0.33	0	1.13	0
226	TRUE	gi|217330592	GH3 domain-containing protein isoform 2 precursor [Homo sapiens]	53.5	10	3	57.2 (M:57.2)	3	7.9	49.83	226	0.33	0	0.89	0
123	TRUE	gi|578804775	PREDICTED: neurobeachin-like protein 1 isoform X7 [Homo sapiens]	307.1	6	7	69.9 (M:69.9)	4	2.1	109.29	123	0.33	0
2177	TRUE	gi|296434285	SLAM family member 5 isoform 1 precursor [Homo sapiens]	38.8	6.7	1	12.8 (M:12.8)	1	4.6	106.9	2177	0.33	0
1070	TRUE	gi|57863269	ribosomal RNA processing protein 1 homolog B [Homo sapiens]	84.4	10.4	1	28.9 (M:28.9)	1	2.2	115.9	1070	0.32	0	2.34	0
1903	TRUE	gi|530365026	PREDICTED: proline-rich protein PRCC isoform X2 [Homo sapiens]	48.9	5.3	3	15.4 (M:15.4)	1	2.6	155.12	1903	0.32	0	2.34	0
1308	TRUE	gi|530396894	PREDICTED: remodeling and spacing factor 1 isoform X1 [Homo sapiens]	163.4	4.8	2	25.6 (M:25.6)	1	2.1	83.62	1308	0.32	0
1317	TRUE	gi|530422749	PREDICTED: glucose-6-phosphate 1-dehydrogenase isoform X2 [Homo sapiens]	59.4	6.6	2	25.5 (M:25.5)	1	4.8	152.39	1317	0.31	0	1.11	0
79	TRUE	gi|110815815	centlein isoform 1 [Homo sapiens]	162.1	8.8	5	84.8 (M:84.8)	5	5.2	87.96	79	0.31	59.19	0.7	27.62
628	TRUE	gi|530404963	PREDICTED: serine/threonine-protein kinase MRCK beta isoform X4 [Homo sapiens]	169.5	5.8	5	39.4 (M:39.4)	1	3.1	124.13	628	0.3	0
560	TRUE	gi|578834834	PREDICTED: zinc finger protein 28 isoform X4 [Homo sapiens]	70.6	10.4	8	41.2 (M:41.2)	1	5.9	79.17	560	0.29	0
441	TRUE	gi|578830481	PREDICTED: transmembrane channel-like protein 8 isoform X4 [Homo sapiens]	45.7	10.7	2	45.2 (M:45.2)	1	4.2	176.34	441	0.28	0	1.38	0
728	TRUE	gi|578800146	PREDICTED: rootletin isoform X5 [Homo sapiens]	196.6	5.4	6	37.2 (M:37.2)	2	1.7	193.78	728	0.28	0
1922	TRUE	gi|148612795	small G protein signaling modulator 2 isoform 1 [Homo sapiens]	118.2	6.1	2	15.2 (M:15.2)	1	0.9	30.2	1922	0.26	0	1.05	0
437	TRUE	gi|530384769	PREDICTED: integrin beta-8 isoform X2 [Homo sapiens]	71.2	9.2	2	45.4 (M:45.4)	2	7.4	40.65	437	0.25	0	15.38	0
571	TRUE	gi|355390315	protein scribble homolog isoform b [Homo sapiens]	174.8	4.9	2	40.8 (M:40.8)	2	1.7	162.27	571	0.24	0	0.53	0
1140	TRUE	gi|222080060	mitochondrial dynamic protein MID49 isoform 3 [Homo sapiens]	20.5	10.7	1	27.8 (M:27.8)	1	17.6	56.65	1140	0.24	0	0.53	0
483	TRUE	gi|298676524	zinc finger protein 674 isoform 3 [Homo sapiens]	66.6	10.2	3	43.3 (M:43.3)	3	12	93.22	483	0.23	40.14	1.51	0
156	TRUE	gi|578817652	PREDICTED: CDK5 regulatory subunit-associated protein 2 isoform X4 [Homo sapiens]	211.3	5.4	10	65.3 (M:65.3)	4	3.3	82.15	156	0.23	12.53	0.54	54.26
361	TRUE	gi|126366080	regulator of G-protein signaling 9 isoform 2 [Homo sapiens]	76.6	10	3	48.3 (M:48.3)	2	6.3	72.56	361	0.22	0	0.89	0
132	TRUE	gi|20357522	lysine-specific demethylase 3A [Homo sapiens]	147.2	9.4	2	68.4 (M:68.4)	3	3.3	213.79	132	0.22	0	0.52	0
265	TRUE	gi|530419254	PREDICTED: pericentrin isoform X6 [Homo sapiens]	355.7	5.2	8	54.0 (M:54.0)	2	1.2	86.81	265	0.22	0	0.52	0
772	TRUE	gi|240255535	collagen alpha-3(VI) chain isoform 4 precursor [Homo sapiens]	278	9.1	6	36.2 (M:36.2)	2	1.4	202.21	772	0.22	0	0.52	0
2072	TRUE	gi|578799847	PREDICTED: cyclin-L2 isoform X7 [Homo sapiens]	33.8	11.5	5	13.5 (M:13.5)	1	2.3	224.93	2072	0.21	0	0.14	0
1905	TRUE	gi|578806427	PREDICTED: roundabout homolog 2 isoform X3 [Homo sapiens]	132.9	6.9	5	15.4 (M:15.4)	1	0.7	75.04	1905	0.21	0
161	TRUE	gi|578813577	PREDICTED: serine/threonine-protein kinase 31 isoform X3 [Homo sapiens]	95.7	4.8	5	64.6 (M:64.6)	4	4.4	112.4	161	0.19	0	0.96	0
6	TRUE	gi|4504351	hemoglobin subunit delta [Homo sapiens]	16	9.1	1	556.3 (M:556.3)	3	70.1	93.41	6	0.19	0	0.88	0
823	TRUE	gi|410170282	PREDICTED: putative uncharacterized protein CXorf49-like [Homo sapiens]	53.2	9.9	3	34.9 (M:34.9)	1	7	106.73	823	0.18	0	0.86	0
2316	TRUE	gi|153791313	protein SCO2 homolog, mitochondrial precursor [Homo sapiens]	29.8	9.7	1	11.8 (M:11.8)	1	3	207.64	2316	0.18	0	0.81	0
1221	TRUE	gi|119120907	partitioning defective 3 homolog B isoform a [Homo sapiens]	121.1	9.4	4	26.7 (M:26.7)	1	2.8	76.01	1221	0.18	0
839	TRUE	gi|229892270	DDB1- and CUL4-associated factor 13 [Homo sapiens]	67.5	10.2	1	34.6 (M:34.6)	2	5.2	48.75	839	0.17	0	1.39	0
991	TRUE	gi|530358255	PREDICTED: uncharacterized protein C4orf50 [Homo sapiens]	97.6	5.4	2	30.6 (M:30.6)	1	3.4	108.84	991	0.17	0	1.39	0
1360	TRUE	gi|205277458	G patch domain-containing protein 3 [Homo sapiens]	59.3	4.8	1	25.0 (M:25.0)	1	7	114.57	1360	0.17	0	1.39	0
131	TRUE	gi|578823289	PREDICTED: protein FAM186A isoform X1 [Homo sapiens]	262.1	9.1	2	68.5 (M:68.5)	3	2.2	28.45	131	0.17	151.36	1.22	82.57
1306	TRUE	gi|530388606	PREDICTED: leucine-rich repeat and coiled-coil domain-containing protein 1 isoform X6 [Homo sapiens]	77	6	5	25.6 (M:25.6)	1	3.2	163.29	1306	0.16	0	0.13	0
1892	TRUE	gi|530423519	PREDICTED: cadherin-11 isoform X6 [Homo sapiens]	62.7	5	1	15.6 (M:15.6)	1	3.2	116.45	1892	0.15	0	1.51	0
225	TRUE	gi|578818143	PREDICTED: LOW QUALITY PROTEIN: hemicentin-2 [Homo sapiens]	546	5.5	1	57.3 (M:57.3)	2	1.5	73.16	225	0.15	0	0.22	0
892	TRUE	gi|578821233	PREDICTED: SH3 and multiple ankyrin repeat domains protein 2 isoform X5 [Homo sapiens]	200	6.1	5	33.1 (M:33.1)	1	2.3	157.58	892	0.15	0	0.22	0
2311	TRUE	gi|578806532	PREDICTED: transketolase isoform X1 [Homo sapiens]	68.8	9	1	11.8 (M:11.8)	1	2.4	86.15	2311	0.15	0	0.22	0
997	TRUE	gi|530398394	PREDICTED: uncharacterized protein C11orf63 isoform X3 [Homo sapiens]	81.3	9.8	3	30.5 (M:30.5)	1	4.8	51.37	997	0.15	0	0.12	0
1287	TRUE	gi|312147324	E3 ubiquitin-protein ligase RNF103 isoform 2 [Homo sapiens]	78.6	5.5	2	25.9 (M:25.9)	1	4.6	103.19	1287	0.15	0	0.12	0
2026	TRUE	gi|156630992	OTU domain-containing protein 4 isoform 3 [Homo sapiens]	117	6.2	2	13.9 (M:13.9)	1	2	127.81	2026	0.15	0
2186	TRUE	gi|124256491	galactose-3-O-sulfotransferase 2 [Homo sapiens]	46.1	10.6	1	12.7 (M:12.7)	1	4.3	76.41	2186	0.15	0
932	TRUE	gi|116534898	desmoglein-2 preproprotein [Homo sapiens]	122.2	5	1	32.1 (M:32.1)	1	1.7	180.26	932	0.14	0
934	TRUE	gi|55956916	unconventional myosin-Ie [Homo sapiens]	127	9.5	1	32.1 (M:32.1)	1	1.6	149.12	934	0.14	0
1356	TRUE	gi|530425618	PREDICTED: cystatin-9 isoform X1 [Homo sapiens]	15.1	6.2	2	25.0 (M:25.0)	1	18.8	113.8	1356	0.12	0	0.26	0
385	TRUE	gi|530360370	PREDICTED: PR domain zinc finger protein 16 isoform X3 [Homo sapiens]	129.7	5.9	6	47.0 (M:47.0)	2	3.5	60.48	385	0.12	0
1797	TRUE	gi|50233787	NUT family member 1 isoform 3 [Homo sapiens]	120.3	5.2	3	17.8 (M:17.8)	1	1.6	119.58	1797	0.12	0
747	TRUE	gi|34734071	gamma-aminobutyric acid receptor subunit delta precursor [Homo sapiens]	50.7	9.3	1	36.8 (M:36.8)	1	3.5	126.03	747	0.1	0	0.17	0
1165	TRUE	gi|4885653	vascular endothelial growth factor C preproprotein [Homo sapiens]	46.9	9.2	1	27.5 (M:27.5)	2	4.8	172.3	1165	0.1	0	0.17	0
1231	TRUE	gi|578808887	PREDICTED: coiled-coil domain-containing protein 111 isoform X3 [Homo sapiens]	58.1	8.8	1	26.6 (M:26.6)	1	2.2	173.27	1231	0.08	0	0.71	0
767	TRUE	gi|578812779	PREDICTED: afadin isoform X15 [Homo sapiens]	185.3	6	15	36.4 (M:36.4)	1	1.4	179.53	767	0.08	0	0.33	0
1389	TRUE	gi|578804243	PREDICTED: nck-associated protein 5 isoform X4 [Homo sapiens]	205.8	8.8	3	24.6 (M:24.6)	1	1.4	105.75	1389	0.08	0	0.33	0
1701	TRUE	gi|578831752	PREDICTED: probable helicase with zinc finger domain isoform X6 [Homo sapiens]	177.5	9	1	21.3 (M:21.3)	1	1.4	51.21	1701	0.08	0	0.33	0
1910	TRUE	gi|530360946	PREDICTED: kazrin isoform X2 [Homo sapiens]	51.7	6.6	2	15.3 (M:15.3)	1	1.9	198.68	1910	0.08	0
158	TRUE	gi|154744870	zinc finger protein 574 [Homo sapiens]	98.8	9.7	1	65.2 (M:65.2)	1	2.2	22.99	158	0.06	0	0.59	0
875	TRUE	gi|530393888	PREDICTED: ubiquitin thioesterase ZRANB1 isoform X3 [Homo sapiens]	44.2	4.7	3	33.7 (M:33.7)	2	5.5	20.07	875	0.06	0	0.59	0
284	TRUE	gi|578819549	PREDICTED: 1-phosphatidylinositol 4,5-bisphosphate phosphodiesterase epsilon-1 isoform X6 [Homo sapiens]	225.1	6.1	7	53.2 (M:53.2)	3	2.2	112.66	284	0.06	0	0.51	14.44
621	TRUE	gi|367460087	myosin-10 isoform 2 [Homo sapiens]	228.9	5.3	5	39.6 (M:39.6)	1	2.4	66.5	621	0.06	0
421	TRUE	gi|31559825	polycystic kidney disease protein 1-like 3 precursor [Homo sapiens]	195.8	9.6	1	45.9 (M:45.9)	2	3	111.75	421			6.32	0
1197	TRUE	gi|578812678	PREDICTED: inhibitor of Bruton tyrosine kinase isoform X3 [Homo sapiens]	148.9	8.5	4	27.1 (M:27.1)	2	2.2	158.94	1197			4.32	0
2078	TRUE	gi|442796454	methyl-CpG-binding domain protein 4 isoform 4 [Homo sapiens]	60.9	9.9	4	13.5 (M:13.5)	1	2.2	215.52	2078			4.26	0
661	TRUE	gi|13259533	vasopressin-neurophysin 2-copeptin preproprotein [Homo sapiens]	17.3	5.1	1	38.5 (M:38.5)	1	11	120.85	661			3.31	0
1787	TRUE	gi|578799557	PREDICTED: retinoid isomerohydrolase isoform X1 [Homo sapiens]	65.6	8.4	1	18.2 (M:18.2)	1	1.9	13.64	1787			3.15	0
2208	TRUE	gi|52218862	olfactory receptor 13J1 [Homo sapiens]	34.7	10	1	12.5 (M:12.5)	1	2.9	103.56	2208			3.15	0
762	TRUE	gi|121583483	1-phosphatidylinositol 3-phosphate 5-kinase isoform 2 [Homo sapiens]	237	6.2	4	36.5 (M:36.5)	3	2	105.53	762			3.06	0
2231	TRUE	gi|578841102	PREDICTED: RNA-binding protein 6-like isoform X5 [Homo sapiens]	98.1	10.4	2	12.4 (M:12.4)	1	0.8	221.55	2231			2.99	0
1870	TRUE	gi|10257429	interferon-inducible GTPase 5 [Homo sapiens]	50.3	5.1	2	16.1 (M:16.1)	1	3	64.47	1870			2.87	0
1921	TRUE	gi|52317215	olfactory receptor 2T10 [Homo sapiens]	35.4	9.7	1	15.2 (M:15.2)	1	5.4	135.34	1921			2.79	0
2147	TRUE	gi|58219008	putative DNA repair and recombination protein RAD26-like [Homo sapiens]	81	10	1	12.9 (M:12.9)	1	2.4	75.88	2147			2.79	0
1533	TRUE	gi|102468717	mediator of RNA polymerase II transcription subunit 13 [Homo sapiens]	239.1	5.3	1	23.3 (M:23.3)	2	1.3	72.47	1533			2.51	0
1449	TRUE	gi|32698855	protein FAM216B [Homo sapiens]	16.4	12.1	1	24.0 (M:24.0)	1	14.4	169.22	1449			2.46	0
1888	TRUE	gi|530424267	PREDICTED: telomeric repeat-binding factor 2 isoform X4 [Homo sapiens]	50.4	9.9	5	15.7 (M:15.7)	1	2.8	114.6	1888			2.46	0
46	TRUE	gi|55770834	centromere protein F [Homo sapiens]	357.3	4.9	1	109.1 (M:109.1)	6	3.2	48.02	46			2.43	0
959	TRUE	gi|410170263	PREDICTED: oleosin-B4-like [Homo sapiens]	49.8	12.2	2	31.2 (M:31.2)	2	6.9	80.34	959			2.43	0
1088	TRUE	gi|578812153	PREDICTED: zinc finger and SCAN domain-containing protein 12 isoform X3 [Homo sapiens]	65.7	6.2	2	28.6 (M:28.6)	1	5	91.51	1088			2.4	0
2071	TRUE	gi|544710097	uncharacterized protein C2orf54 isoform 2 [Homo sapiens]	30.9	9	1	13.5 (M:13.5)	1	4.3	27.28	2071			2.37	0
678	TRUE	gi|578803955	PREDICTED: CLIP-associating protein 1 isoform X9 [Homo sapiens]	162.2	9.4	17	38.1 (M:38.1)	2	2.3	322.62	678			2.25	0
489	TRUE	gi|578808962	PREDICTED: tripartite motif-containing protein 2 isoform X2 [Homo sapiens]	84.7	7.3	1	43.2 (M:43.2)	1	4.5	85.21	489			2.24	0
1630	TRUE	gi|147905620	histone-lysine N-methyltransferase PRDM9 [Homo sapiens]	103.3	10.3	1	22.2 (M:22.2)	2	2.9	32.02	1630			2.24	0
2271	TRUE	gi|578799247	PREDICTED: phosphatidylinositol 4,5-bisphosphate 3-kinase catalytic subunit delta isoform isoform X7 [Homo sapiens]	116.2	7	3	12.1 (M:12.1)	1	1.2	12.11	2271			2.24	0
325	TRUE	gi|578818366	PREDICTED: ankyrin repeat domain-containing protein 26 isoform X6 [Homo sapiens]	192.6	5.4	11	50.6 (M:50.6)	1	1.7	151.92	325			2.22	0
819	TRUE	gi|578812991	PREDICTED: probable tubulin polyglutamylase TTLL2 isoform X1 [Homo sapiens]	59.5	9.4	2	35.0 (M:35.0)	2	5.2	65.96	819			2.2	0
885	TRUE	gi|5174673	semaphorin-3A precursor [Homo sapiens]	88.8	7.2	1	33.4 (M:33.4)	2	2.6	170.06	885			2.17	0
755	TRUE	gi|222418587	leucine-rich repeat and WD repeat-containing protein KIAA1239 [Homo sapiens]	197.3	5.8	1	36.6 (M:36.6)	2	2.1	157.54	755			2.15	0
482	TRUE	gi|7705415	protein Hook homolog 1 [Homo sapiens]	84.6	5	1	43.3 (M:43.3)	2	4.8	16.32	482			2.02	0
745	TRUE	gi|530380941	PREDICTED: F-box/WD repeat-containing protein 11 isoform X5 [Homo sapiens]	56.8	8.6	8	36.9 (M:36.9)	2	9.7	118.54	745			2.02	0
330	TRUE	gi|374088174	neuroblastoma breakpoint family member 3 isoform 2 [Homo sapiens]	71.6	4.3	5	50.3 (M:50.3)	2	7.6	96.11	330			1.95	0
871	TRUE	gi|11321577	2'-5'-oligoadenylate synthase-like protein isoform a [Homo sapiens]	59.2	8.8	1	33.8 (M:33.8)	1	4.3	54.93	871			1.95	0
1538	TRUE	gi|578807790	PREDICTED: extended synaptotagmin-3 isoform X2 [Homo sapiens]	91.8	9.2	1	23.2 (M:23.2)	1	2.4	200.51	1538			1.86	0
1233	TRUE	gi|222352127	protein sidekick-2 precursor [Homo sapiens]	239.2	6.6	1	26.6 (M:26.6)	1	1.5	137.73	1233			1.85	0
1276	TRUE	gi|530420028	PREDICTED: small G protein signaling modulator 3 isoform X6 [Homo sapiens]	71.6	5.8	1	26.0 (M:26.0)	1	2.7	84.5	1276			1.84	0
399	TRUE	gi|578826647	PREDICTED: tau-tubulin kinase 2 isoform X5 [Homo sapiens]	129.8	6.5	5	46.6 (M:46.6)	2	3.7	203.41	399			1.76	0
2001	TRUE	gi|530359082	PREDICTED: putative uncharacterized protein FLJ46235-like [Homo sapiens]	24.4	13	1	14.2 (M:14.2)	1	6	179.47	2001			1.76	0
1634	TRUE	gi|578820507	PREDICTED: anoctamin-9 isoform X8 [Homo sapiens]	68.7	7.5	1	22.1 (M:22.1)	1	4.3	130.89	1634			1.73	0
1648	TRUE	gi|4502827	neuronal acetylcholine receptor subunit alpha-4 isoform 1 precursor [Homo sapiens]	69.9	6.9	1	22.0 (M:22.0)	1	4	90.96	1648			1.72	0
964	TRUE	gi|530417068	PREDICTED: zinc finger protein 649 isoform X1 [Homo sapiens]	40.8	10.5	2	31.1 (M:31.1)	1	10.8	94.44	964			1.65	0
261	TRUE	gi|578830847	PREDICTED: keratin, type I cytoskeletal 26 isoform X2 [Homo sapiens]	51.6	4.7	3	54.2 (M:54.2)	4	10.5	57.54	261			1.64	0
350	TRUE	gi|221136844	neuroblastoma breakpoint family member 6 isoform 1 [Homo sapiens]	75.3	4.7	3	49.0 (M:49.0)	1	5.8	115.96	350			1.58	0
1887	TRUE	gi|68509926	putative pre-mRNA-splicing factor ATP-dependent RNA helicase DHX15 [Homo sapiens]	90.9	7.4	1	15.7 (M:15.7)	1	1.4	36.72	1887			1.57	0
310	TRUE	gi|530366678	PREDICTED: unhealthy ribosome biogenesis protein 2 homolog isoform X1 [Homo sapiens]	166.5	6.9	2	51.3 (M:51.3)	1	2.6	91.3	310			1.55	0
655	TRUE	gi|384229037	interleukin-4 receptor subunit alpha isoform c [Homo sapiens]	88.2	4.9	4	38.8 (M:38.8)	2	6.8	44.23	655			1.55	0
2200	TRUE	gi|548923952	U3 small nucleolar RNA-associated protein 15 homolog isoform 2 [Homo sapiens]	56.3	9.7	2	12.6 (M:12.6)	1	2.2	142.03	2200			1.55	0
2205	TRUE	gi|578794661	PREDICTED: uncharacterized protein LOC102725453 [Homo sapiens]	161.8	0	1	12.5 (M:12.5)	1	1.1	93.31	2205			1.54	0
315	TRUE	gi|578833065	PREDICTED: DNA (cytosine-5)-methyltransferase 1 isoform X1 [Homo sapiens]	169.3	8.8	3	51.1 (M:51.1)	2	3.9	120.51	315			1.52	0
1707	TRUE	gi|63003928	protein FAM78B [Homo sapiens]	29.8	10.2	1	21.2 (M:21.2)	1	11.1	80.75	1707			1.52	0
98	TRUE	gi|189217915	syntaxin-binding protein 5 isoform b [Homo sapiens]	127.5	7.1	3	77.6 (M:77.6)	4	5.3	53.6	98			1.51	0
170	TRUE	gi|35493701	vacuolar protein sorting-associated protein 13B isoform 1 [Homo sapiens]	445.7	6	6	63.5 (M:63.5)	4	2	83.08	170			1.51	0
218	TRUE	gi|530406610	PREDICTED: probable E3 ubiquitin-protein ligase HERC1 isoform X6 [Homo sapiens]	524.9	5.7	4	58.3 (M:58.3)	4	2.1	86.72	218			1.51	0
266	TRUE	gi|58761548	tau-tubulin kinase 1 [Homo sapiens]	142.6	5.4	2	54.0 (M:54.0)	3	4.6	154.22	266			1.51	0
345	TRUE	gi|148664242	contactin-associated protein-like 4 isoform 2 [Homo sapiens]	137.4	6.1	2	49.4 (M:49.4)	2	4.5	76.77	345			1.51	0
1151	TRUE	gi|578816078	PREDICTED: integrator complex subunit 8 isoform X1 [Homo sapiens]	107.3	6.8	3	27.6 (M:27.6)	2	3.8	58.18	1151			1.51	0
277	TRUE	gi|530414661	PREDICTED: latrophilin-1 isoform X1 [Homo sapiens]	164.7	6.1	6	53.5 (M:53.5)	2	4.2	69.19	277			1.5	0
394	TRUE	gi|281182822	stromal interaction molecule 2 isoform 2 precursor [Homo sapiens]	83.9	6.3	2	46.7 (M:46.7)	2	6	79.61	394			1.5	0
1976	TRUE	gi|42476013	NHL repeat-containing protein 2 [Homo sapiens]	79.4	5.2	1	14.5 (M:14.5)	1	2.1	43.66	1976			1.48	0
2216	TRUE	gi|157388906	lck-interacting transmembrane adapter 1 precursor [Homo sapiens]	31.3	11.1	1	12.4 (M:12.4)	1	4.1	205.72	2216			1.46	0
642	TRUE	gi|530413745	PREDICTED: SET-binding protein isoform X2 [Homo sapiens]	169.1	10.3	3	39.1 (M:39.1)	1	2.7	81.37	642			1.45	0
1131	TRUE	gi|578828903	PREDICTED: zinc finger protein 778 isoform X4 [Homo sapiens]	66.5	9.6	4	27.8 (M:27.8)	1	4.1	123.52	1131			1.38	0
2289	TRUE	gi|312261189	dynactin subunit 5 isoform 2 [Homo sapiens]	9.7	10.2	1	11.9 (M:11.9)	1	15.5	154.55	2289			1.38	0
585	TRUE	gi|530360520	PREDICTED: serine/threonine-protein kinase mTOR isoform X2 [Homo sapiens]	263.7	6.8	2	40.5 (M:40.5)	2	1.2	181.63	585			1.36	0
1758	TRUE	gi|4557305	fructose-bisphosphate aldolase A isoform 1 [Homo sapiens]	39.4	9.2	1	19.8 (M:19.8)	1	3.3	24.7	1758			1.36	0
1028	TRUE	gi|148664218	POU domain, class 2, transcription factor 3 isoform 1 [Homo sapiens]	47.4	9.6	1	29.9 (M:29.9)	1	2.8	41.08	1028			1.29	0
2330	TRUE	gi|50959176	endoplasmic reticulum-Golgi intermediate compartment protein 2 [Homo sapiens]	42.5	6.3	1	11.8 (M:11.8)	1	2.4	116.34	2330			1.29	0
2149	TRUE	gi|578816405	PREDICTED: zinc finger protein GLIS3 isoform X5 [Homo sapiens]	60.8	10.1	5	12.9 (M:12.9)	1	4.2	79.57	2149			1.27	0
309	TRUE	gi|293651621	protein FAM115C isoform B [Homo sapiens]	90.6	8.9	4	51.4 (M:51.4)	3	3.8	157.57	309			1.24	0
2226	TRUE	gi|211971080	ataxin-7-like protein 1 isoform 3 [Homo sapiens]	77.8	10.8	1	12.4 (M:12.4)	1	2	53.9	2226			1.24	0
1096	TRUE	gi|530402464	PREDICTED: M-phase phosphoprotein 8 isoform X2 [Homo sapiens]	68.4	5.3	3	28.4 (M:28.4)	1	5.2	55.24	1096			1.2	0
64	TRUE	gi|75677365	dynein heavy chain 2, axonemal [Homo sapiens]	507.4	5.9	1	97.3 (M:97.3)	8	2.3	67.8	64			1.19	0
751	TRUE	gi|578821001	PREDICTED: mucin-5AC [Homo sapiens]	520.3	6.6	2	36.8 (M:36.8)	3	0.9	68.62	751			1.19	0
794	TRUE	gi|56605998	EP300-interacting inhibitor of differentiation 3 [Homo sapiens]	38.1	4.9	1	35.7 (M:35.7)	2	14.7	111.7	794			1.19	0
1990	TRUE	gi|25121970	G protein-activated inward rectifier potassium channel 3 [Homo sapiens]	44	4.7	1	14.3 (M:14.3)	1	4.3	39.66	1990			1.19	0
169	TRUE	gi|578827891	PREDICTED: uncharacterized protein LOC101927628 [Homo sapiens]	109	12.3	8	63.5 (M:63.5)	5	7.8	60.08	169			1.17	0
290	TRUE	gi|578815634	PREDICTED: extracellular sulfatase Sulf-1 isoform X4 [Homo sapiens]	101.9	9.3	4	52.7 (M:52.7)	3	7.3	58.51	290			1.17	0
1814	TRUE	gi|206597515	arf-GAP with Rho-GAP domain, ANK repeat and PH domain-containing protein 1 isoform d [Homo sapiens]	127.6	5.7	3	17.3 (M:17.3)	1	1.2	128.31	1814			1.17	0
821	TRUE	gi|530402178	PREDICTED: sister chromatid cohesion protein PDS5 homolog B isoform X3 [Homo sapiens]	160.7	9.2	5	35.0 (M:35.0)	2	3.2	99.77	821			1.13	0
1366	TRUE	gi|578798358	PREDICTED: uncharacterized protein C1orf194 isoform X3 [Homo sapiens]	25.7	10.4	3	24.9 (M:24.9)	1	14	113.16	1366			1.13	0
1029	TRUE	gi|578804012	PREDICTED: coiled-coil domain-containing protein 108 isoform X2 [Homo sapiens]	87.3	9.5	5	29.9 (M:29.9)	1	3.4	147.69	1029			1.12	0
228	TRUE	gi|4557581	fatty acid-binding protein, epidermal [Homo sapiens]	15.2	7.5	1	57.2 (M:57.2)	1	10.4	64.19	228			1.1	0
687	TRUE	gi|103472027	vascular endothelial growth factor receptor 3 isoform 2 precursor [Homo sapiens]	145.5	5.9	9	38.0 (M:38.0)	3	2.9	117.57	687			1.09	0
1641	TRUE	gi|578824999	PREDICTED: zinc finger MYM-type protein 2 isoform X7 [Homo sapiens]	129.3	6.2	3	22.0 (M:22.0)	2	2.8	95.6	1641			1.09	0
374	TRUE	gi|388454220	CCR4-NOT transcription complex subunit 1 isoform c [Homo sapiens]	266.2	6.6	2	47.6 (M:47.6)	2	2.1	68.58	374			1.08	0
1257	TRUE	gi|530380768	PREDICTED: death ligand signal enhancer isoform X6 [Homo sapiens]	42.7	10.1	4	26.2 (M:26.2)	1	6.2	181.19	1257			1.03	0
1359	TRUE	gi|578799381	PREDICTED: E3 ubiquitin-protein ligase RNF220 isoform X7 [Homo sapiens]	35.4	6.8	3	25.0 (M:25.0)	1	6.8	55.77	1359			1.03	0
606	TRUE	gi|578802322	PREDICTED: zinc finger protein 124 isoform X3 [Homo sapiens]	35.5	10.4	13	40.0 (M:40.0)	2	13.9	96.55	606			1.01	0
1601	TRUE	gi|307344673	E3 ubiquitin-protein ligase Topors isoform 2 [Homo sapiens]	112.3	10.1	1	22.4 (M:22.4)	1	1.9	77.13	1601			1	0
622	TRUE	gi|66346676	vacuolar protein sorting-associated protein 13A isoform D [Homo sapiens]	347.5	5.8	4	39.6 (M:39.6)	1	1.4	143.94	622			0.98	0
1295	TRUE	gi|45580688	complement component C7 precursor [Homo sapiens]	93.5	6.1	1	25.8 (M:25.8)	2	4.4	81.1	1295			0.96	0
301	TRUE	gi|157426887	dedicator of cytokinesis protein 6 [Homo sapiens]	229.4	6.3	6	51.9 (M:51.9)	3	2.1	132.69	301			0.95	0
1251	TRUE	gi|578816466	PREDICTED: dynein intermediate chain 1, axonemal isoform X3 [Homo sapiens]	76.4	5.9	6	26.3 (M:26.3)	1	3.9	121.91	1251			0.95	0
109	TRUE	gi|530370295	PREDICTED: sp110 nuclear body protein isoform X3 [Homo sapiens]	58.5	10.2	10	74.1 (M:74.1)	5	16.9	57.59	109			0.94	0
601	TRUE	gi|532164745	PDZ domain-containing protein MAGIX isoform d [Homo sapiens]	26.7	11.6	7	40.1 (M:40.1)	2	11.9	100.91	601			0.94	0
272	TRUE	gi|578827454	PREDICTED: AP-3 complex subunit beta-2 isoform X2 [Homo sapiens]	114.4	5.4	9	53.6 (M:53.6)	3	4	114.76	272			0.93	0
1005	TRUE	gi|530394565	PREDICTED: bifunctional heparan sulfate N-deacetylase/N-sulfotransferase 2 isoform X2 [Homo sapiens]	59.2	9.8	8	30.4 (M:30.4)	1	6.3	90.67	1005			0.93	0
1183	TRUE	gi|530400013	PREDICTED: iron-sulfur cluster assembly enzyme ISCU, mitochondrial isoform X1 [Homo sapiens]	16.9	10.5	1	27.2 (M:27.2)	2	16	27.42	1183			0.93	0
1670	TRUE	gi|578816001	PREDICTED: PHD finger protein 20-like protein 1 isoform X14 [Homo sapiens]	63.4	9.7	10	21.7 (M:21.7)	1	5.8	84.98	1670			0.93	0
2301	TRUE	gi|11545785	putative methyltransferase NSUN3 [Homo sapiens]	38.2	10	1	11.9 (M:11.9)	1	4.4	51.2	2301			0.92	0
1416	TRUE	gi|578798430	PREDICTED: E3 ubiquitin-protein ligase MIB2 isoform X7 [Homo sapiens]	111.6	10.4	3	24.3 (M:24.3)	2	1.9	298.77	1416			0.91	0
775	TRUE	gi|142976783	PDZ domain-containing RING finger protein 4 isoform 2 [Homo sapiens]	89	5	2	36.1 (M:36.1)	1	2.6	70.33	775			0.9	0
222	TRUE	gi|578832310	PREDICTED: lipoxygenase homology domain-containing protein 1 isoform X1 [Homo sapiens]	220.7	5.2	11	57.7 (M:57.7)	4	2.7	170.18	222			0.89	0
1204	TRUE	gi|157738665	poly [ADP-ribose] polymerase 10 [Homo sapiens]	109.9	4.8	2	26.9 (M:26.9)	1	3.8	45.53	1204			0.89	0
1240	TRUE	gi|5454132	tumor necrosis factor alpha-induced protein 3 [Homo sapiens]	89.6	9.8	1	26.5 (M:26.5)	1	3.7	44.88	1240			0.89	0
2168	TRUE	gi|578818185	PREDICTED: pre-mRNA-splicing factor CWC22-like [Homo sapiens]	41.1	13.2	1	12.8 (M:12.8)	1	5	19.93	2168			0.89	0
223	TRUE	gi|4507953	14-3-3 protein zeta/delta [Homo sapiens]	27.7	4.6	2	57.6 (M:57.6)	1	9	22.2	223			0.88	0
984	TRUE	gi|530390628	PREDICTED: protein prune homolog 2 isoform X10 [Homo sapiens]	337.3	4.2	15	30.6 (M:30.6)	1	0.7	48.89	984			0.88	0
536	TRUE	gi|193083168	ectonucleoside triphosphate diphosphohydrolase 4 isoform b [Homo sapiens]	69.4	9.3	2	41.8 (M:41.8)	2	7.2	116	536			0.87	0
756	TRUE	gi|578804049	PREDICTED: enhancer of polycomb homolog 2 isoform X1 [Homo sapiens]	77.3	9.9	2	36.6 (M:36.6)	2	7	116.48	756			0.87	0
1241	TRUE	gi|190014620	zinc finger protein 483 isoform a [Homo sapiens]	85	9.9	2	26.5 (M:26.5)	1	4.6	67.85	1241			0.87	0
1486	TRUE	gi|578835055	PREDICTED: flt3-interacting zinc finger protein 1 isoform X3 [Homo sapiens]	51.6	10.4	2	23.7 (M:23.7)	1	6.1	53.26	1486			0.87	0
262	TRUE	gi|27881501	ATP-binding cassette sub-family A member 12 isoform b [Homo sapiens]	256.8	7.6	2	54.2 (M:54.2)	3	2.2	65.77	262			0.86	0
1798	TRUE	gi|16418357	ankyrin repeat domain-containing protein 40 [Homo sapiens]	41.1	4.7	1	17.8 (M:17.8)	1	2.7	255.01	1798			0.86	0
1877	TRUE	gi|16905373	beta-defensin 118 precursor [Homo sapiens]	13.6	7.8	1	15.9 (M:15.9)	1	10.6	177.83	1877			0.86	0
96	TRUE	gi|6715600	Golgin subfamily A member 4 isoform 2 [Homo sapiens]	261	5.2	10	78.5 (M:78.5)	6	3.3	101.49	96			0.85	0
1901	TRUE	gi|544346335	mitochondrial tRNA-specific 2-thiouridylase 1 isoform f [Homo sapiens]	26.9	10.3	7	15.4 (M:15.4)	1	4.7	58.7	1901			0.83	0
1913	TRUE	gi|56119108	schlafen family member 13 [Homo sapiens]	102	6.6	1	15.3 (M:15.3)	1	1.2	88.64	1913			0.82	0
54	TRUE	gi|403501446	obscurin isoform b [Homo sapiens]	867.9	5.6	35	101.9 (M:101.9)	7	1	68.6	54			0.81	0
117	TRUE	gi|578817731	PREDICTED: regulator of G-protein signaling 3 isoform X1 [Homo sapiens]	120.9	5.9	13	71.4 (M:71.4)	5	7.6	105.84	117			0.81	16.9
243	TRUE	gi|578801691	PREDICTED: immunoglobulin-like and fibronectin type III domain-containing protein 1 isoform X2 [Homo sapiens]	373.5	5.6	4	55.7 (M:55.7)	3	1.1	170.61	243			0.81	0
568	TRUE	gi|578820568	PREDICTED: nucleobindin-2 isoform X9 [Homo sapiens]	40.3	4.9	2	40.8 (M:40.8)	2	8.3	109.06	568			0.81	0
703	TRUE	gi|34452732	phosphatidylinositol 3,4,5-trisphosphate-dependent Rac exchanger 1 protein [Homo sapiens]	186.1	6	2	37.7 (M:37.7)	3	2.8	56.2	703			0.81	0
625	TRUE	gi|124430557	A disintegrin and metalloproteinase with thrombospondin motifs 20 preproprotein [Homo sapiens]	214.6	7.2	1	39.5 (M:39.5)	1	1.7	162.24	625			0.8	0
1537	TRUE	gi|553726985	GRINL1A combined protein isoform 3 [Homo sapiens]	87.8	5.7	1	23.2 (M:23.2)	1	3.1	88.85	1537			0.79	0
1586	TRUE	gi|578811209	PREDICTED: zinc finger protein 62 homolog isoform X4 [Homo sapiens]	79.2	10.4	6	22.6 (M:22.6)	2	3.9	82.76	1586			0.79	0
424	TRUE	gi|578830659	PREDICTED: GAS2-like protein 2 isoform X1 [Homo sapiens]	92.5	10.2	2	45.9 (M:45.9)	2	5.7	86.53	424			0.78	0
1133	TRUE	gi|530368444	PREDICTED: uncharacterized protein LOC101928647 [Homo sapiens]	25.5	12.1	1	27.8 (M:27.8)	2	13.3	152.8	1133			0.78	0
1201	TRUE	gi|150170667	zinc finger protein 471 [Homo sapiens]	73	9.9	2	27.0 (M:27.0)	1	4.6	99.49	1201			0.78	0
1411	TRUE	gi|578834259	PREDICTED: coiled-coil domain-containing protein 9 isoform X4 [Homo sapiens]	56.8	5.4	3	24.4 (M:24.4)	2	3.4	111.54	1411			0.78	0
776	TRUE	gi|578809847	PREDICTED: calcyphosin-like protein isoform X2 [Homo sapiens]	23.1	8.9	3	36.1 (M:36.1)	2	18.1	41.8	776			0.77	0
1054	TRUE	gi|578809297	PREDICTED: protein Shroom3 isoform X5 [Homo sapiens]	212.8	8.5	2	29.2 (M:29.2)	2	2.2	106.22	1054			0.75	0
1406	TRUE	gi|4885523	noggin precursor [Homo sapiens]	25.8	10.2	1	24.4 (M:24.4)	2	9.9	76.21	1406			0.73	0
1891	TRUE	gi|18105056	vacuolar protein sorting-associated protein 33A [Homo sapiens]	67.6	6.5	1	15.6 (M:15.6)	1	2.2	21.29	1891			0.73	0
584	TRUE	gi|530394820	PREDICTED: janus kinase and microtubule-interacting protein 3 isoform X5 [Homo sapiens]	105.7	6.1	6	40.5 (M:40.5)	2	5.7	90.75	584			0.72	0
1089	TRUE	gi|546232111	activating signal cointegrator 1 complex subunit 3 isoform c [Homo sapiens]	83.6	6.1	3	28.6 (M:28.6)	1	3.6	62.49	1089			0.72	0
1439	TRUE	gi|578838161	PREDICTED: uncharacterized protein LOC102724413 [Homo sapiens]	27.4	12.6	1	24.1 (M:24.1)	2	13.1	72.65	1439			0.72	0
334	TRUE	gi|530376879	PREDICTED: centrosomal protein of 135 kDa isoform X1 [Homo sapiens]	91.8	5.7	1	50.0 (M:50.0)	1	5.2	132.43	334			0.71	0
1693	TRUE	gi|188497705	BRCA1-associated protein [Homo sapiens]	67.3	5.6	2	21.3 (M:21.3)	1	2.5	171.75	1693			0.71	0
2185	TRUE	gi|530429910	PREDICTED: neuroblastoma breakpoint family member 20 isoform X3 [Homo sapiens]	136.1	4.5	6	12.7 (M:12.7)	1	1.4	151.09	2185			0.71	0
197	TRUE	gi|578802653	PREDICTED: leucine-rich PPR motif-containing protein, mitochondrial isoform X2 [Homo sapiens]	119.1	5.9	3	60.0 (M:60.0)	2	5	78.86	197			0.69	0
759	TRUE	gi|530406441	PREDICTED: NMDA receptor-regulated protein 2 isoform X4 [Homo sapiens]	86.5	6.2	4	36.5 (M:36.5)	2	4.1	179	759			0.69	0
1281	TRUE	gi|148536825	collagen alpha-1(IV) chain preproprotein [Homo sapiens]	160.5	9.4	1	25.9 (M:25.9)	2	2.5	65.29	1281			0.69	0
2331	TRUE	gi|224591408	SH2 domain-containing protein 4B isoform 2 [Homo sapiens]	36.4	7.9	2	11.7 (M:11.7)	1	4.9	44	2331			0.69	0
1448	TRUE	gi|166235167	zinc finger and BTB domain-containing protein 11 [Homo sapiens]	119.3	9.8	1	24.0 (M:24.0)	1	2	109.33	1448			0.66	0
1927	TRUE	gi|195927017	membrane-associated phosphatidylinositol transfer protein 1 isoform b [Homo sapiens]	134.7	5.6	2	15.1 (M:15.1)	1	1	171.63	1927			0.66	0
664	TRUE	gi|5453579	bone morphogenetic protein 1 isoform 3 precursor [Homo sapiens]	111.2	6.5	3	38.5 (M:38.5)	3	3.4	126.89	664			0.63	0
2016	TRUE	gi|14141161	heterogeneous nuclear ribonucleoprotein U isoform b [Homo sapiens]	88.9	5.5	2	14.1 (M:14.1)	1	1.4	25.14	2016			0.63	0
234	TRUE	gi|73808268	matrix metalloproteinase-27 precursor [Homo sapiens]	59	9.4	1	56.3 (M:56.3)	4	9.7	37.28	234			0.62	0
1629	TRUE	gi|5453774	transcription factor NF-E2 45 kDa subunit [Homo sapiens]	41.4	4.7	1	22.2 (M:22.2)	1	5.4	358.23	1629			0.62	0
1725	TRUE	gi|157419140	laminin subunit gamma-2 isoform b precursor [Homo sapiens]	121.5	6	2	20.9 (M:20.9)	2	3.3	68.47	1725			0.62	0
86	TRUE	gi|47717123	intersectin-1 isoform ITSN-l [Homo sapiens]	195.3	8.5	5	83.4 (M:83.4)	4	4.8	73.58	86			0.61	14.02
691	TRUE	gi|21361684	G patch domain-containing protein 1 [Homo sapiens]	103.3	6.6	1	38.0 (M:38.0)	1	2.8	154.48	691			0.61	0
1979	TRUE	gi|4758112	spliceosome RNA helicase DDX39B [Homo sapiens]	49	5.3	1	14.4 (M:14.4)	1	2.8	57.54	1979			0.61	0
613	TRUE	gi|578805510	PREDICTED: zinc finger protein 197 isoform X2 [Homo sapiens]	96.1	10.1	2	39.8 (M:39.8)	3	3.9	166.09	613			0.59	0
693	TRUE	gi|530374806	PREDICTED: poly [ADP-ribose] polymerase 14 isoform X1 [Homo sapiens]	187.2	8.1	2	37.9 (M:37.9)	2	1.9	170.14	693			0.59	0
1080	TRUE	gi|148596974	tyrosine-protein kinase TXK [Homo sapiens]	61.2	9.1	1	28.8 (M:28.8)	2	6.5	154.25	1080			0.59	0
2174	TRUE	gi|530424752	PREDICTED: protein CBFA2T3 isoform X1 [Homo sapiens]	68.3	9.6	2	12.8 (M:12.8)	1	2.2	183.09	2174			0.59	0
1570	TRUE	gi|82546830	exocyst complex component 4 isoform a [Homo sapiens]	110.4	6.1	1	22.8 (M:22.8)	1	2.7	52.8	1570			0.58	0
296	TRUE	gi|42476320	sushi domain-containing protein 1 isoform 2 precursor [Homo sapiens]	82.7	6	3	52.3 (M:52.3)	2	7.8	65.19	296			0.57	0
1073	TRUE	gi|227497758	beta-1,4 N-acetylgalactosaminyltransferase 2 isoform c [Homo sapiens]	54.2	8.9	3	28.8 (M:28.8)	1	4.6	96.85	1073			0.57	0
931	TRUE	gi|530417302	PREDICTED: alpha-actinin-4 isoform X1 [Homo sapiens]	104.3	5.2	7	32.1 (M:32.1)	1	2.4	9.09	931			0.56	0
2203	TRUE	gi|530405373	PREDICTED: dual specificity protein kinase CLK3 isoform X4 [Homo sapiens]	31.9	6.5	5	12.6 (M:12.6)	1	4.5	203.34	2203			0.56	0
314	TRUE	gi|302699211	pogo transposable element with ZNF domain isoform 3 [Homo sapiens]	145.2	6.8	5	51.1 (M:51.1)	4	2.8	103.05	314			0.55	0
700	TRUE	gi|387157911	breast cancer anti-estrogen resistance protein 3 isoform 2 [Homo sapiens]	82.3	9.4	2	37.8 (M:37.8)	2	7.1	62.74	700			0.55	0
1110	TRUE	gi|148886654	sushi, von Willebrand factor type A, EGF and pentraxin domain-containing protein 1 precursor [Homo sapiens]	389.9	5.2	1	28.2 (M:28.2)	2	0.7	12.35	1110			0.53	0
174	TRUE	gi|10863899	numb-like protein [Homo sapiens]	64.9	10.1	2	63.3 (M:63.3)	3	12.8	82.43	174			0.52	3.09
416	TRUE	gi|110347443	TATA element modulatory factor [Homo sapiens]	122.8	4.7	1	46.1 (M:46.1)	2	4.8	143.57	416			0.51	0
1724	TRUE	gi|53828683	olfactory receptor 52B2 [Homo sapiens]	36.2	10	1	20.9 (M:20.9)	1	2.8	119.64	1724			0.51	0
288	TRUE	gi|22550104	ubiquitin carboxyl-terminal hydrolase 32 [Homo sapiens]	181.5	6	1	52.9 (M:52.9)	1	3.4	52.41	288			0.5	0
376	TRUE	gi|77404397	staphylococcal nuclease domain-containing protein 1 [Homo sapiens]	101.9	6.8	1	47.5 (M:47.5)	1	5.9	70.81	376			0.5	0
574	TRUE	gi|126131104	fibrocystin isoform 2 precursor [Homo sapiens]	371.4	5.9	2	40.7 (M:40.7)	1	1.2	52.74	574			0.5	0
1120	TRUE	gi|578822806	PREDICTED: probable ATP-dependent RNA helicase DDX11 isoform X15 [Homo sapiens]	94.9	6.8	7	28.0 (M:28.0)	1	4.1	86.03	1120			0.5	0
474	TRUE	gi|530372129	PREDICTED: filamin-B isoform X6 [Homo sapiens]	233.6	5.2	9	43.7 (M:43.7)	2	1.7	177.71	474			0.48	0
638	TRUE	gi|578822067	PREDICTED: exophilin-5 isoform X3 [Homo sapiens]	201	6.8	4	39.2 (M:39.2)	2	2.5	66.08	638			0.48	0
838	TRUE	gi|530365092	PREDICTED: ubiquilin-4 isoform X2 [Homo sapiens]	60	5.1	3	34.6 (M:34.6)	2	5.3	53.27	838			0.48	0
914	TRUE	gi|16418383	nucleus accumbens-associated protein 1 [Homo sapiens]	57.2	5.4	1	32.4 (M:32.4)	1	4.9	79.13	914			0.48	0
1558	TRUE	gi|578817288	PREDICTED: cip1-interacting zinc finger protein isoform X8 [Homo sapiens]	94.4	5.8	11	22.9 (M:22.9)	2	2.5	199.43	1558			0.48	0
77	TRUE	gi|113722133	probable helicase senataxin [Homo sapiens]	302.7	6.9	2	87.2 (M:87.2)	5	3.7	26.17	77			0.47	0
514	TRUE	gi|578827491	PREDICTED: talin-2 isoform X15 [Homo sapiens]	267.3	5.4	5	42.5 (M:42.5)	1	1.9	80.54	514			0.47	0
1726	TRUE	gi|566559982	M-phase inducer phosphatase 2 isoform 7 [Homo sapiens]	53.7	5.8	5	20.9 (M:20.9)	1	7.7	122.86	1726			0.47	0
175	TRUE	gi|530389108	PREDICTED: E3 ubiquitin-protein ligase UBR5 isoform X4 [Homo sapiens]	308.7	5.5	7	63.3 (M:63.3)	3	2.7	88.91	175			0.43	0
1006	TRUE	gi|4827022	contactin-2 precursor [Homo sapiens]	113.3	8.9	1	30.3 (M:30.3)	2	3.6	64.9	1006			0.43	0
612	TRUE	gi|187608537	centrosomal protein of 55 kDa [Homo sapiens]	54.1	6.6	2	39.8 (M:39.8)	2	5	232.06	612			0.42	9.9
978	TRUE	gi|321267473	scaffold attachment factor B1 isoform 4 [Homo sapiens]	95.1	6	3	30.8 (M:30.8)	1	2.6	109.5	978			0.42	0
1710	TRUE	gi|110618244	lysine-specific demethylase 5A [Homo sapiens]	192	6.1	1	21.1 (M:21.1)	2	1.7	83.92	1710			0.42	0
707	TRUE	gi|578809622	PREDICTED: probable ATP-dependent RNA helicase DDX60-like isoform X6 [Homo sapiens]	193.4	9.2	7	37.7 (M:37.7)	3	2.2	140.46	707			0.41	49.1
1150	TRUE	gi|13654276	queuine tRNA-ribosyltransferase [Homo sapiens]	44	7	1	27.7 (M:27.7)	1	6.5	46.39	1150			0.41	0
379	TRUE	gi|33636756	MAP/microtubule affinity-regulating kinase 4 isoform 2 [Homo sapiens]	75.3	10.5	29	47.4 (M:47.4)	1	3.8	241.46	379			0.4	0
925	TRUE	gi|530422140	PREDICTED: tenomodulin isoform X1 [Homo sapiens]	30	4.6	2	32.3 (M:32.3)	2	11.4	163.91	925			0.4	0
1643	TRUE	gi|578817174	PREDICTED: sushi domain-containing protein 3 isoform X1 [Homo sapiens]	24.9	10.9	1	22.0 (M:22.0)	1	10.7	134.98	1643			0.4	0
237	TRUE	gi|378548218	metabotropic glutamate receptor 4 isoform 6 [Homo sapiens]	87.3	10	7	56.1 (M:56.1)	3	7.8	50.62	237			0.38	0
258	TRUE	gi|88501740	TRIO and F-actin-binding protein isoform 1 [Homo sapiens]	74	6.5	2	54.4 (M:54.4)	2	8.9	66.43	258			0.38	0
304	TRUE	gi|10863903	E3 ubiquitin-protein ligase TRIP12 isoform c [Homo sapiens]	220.3	9.6	11	51.8 (M:51.8)	2	3.1	86.78	304			0.38	0
880	TRUE	gi|578809113	PREDICTED: putative tripartite motif-containing protein 61 isoform X1 [Homo sapiens]	55.4	9.5	1	33.5 (M:33.5)	1	6.4	84.58	880			0.38	0
183	TRUE	gi|257467639	protein SOGA1 isoform 1 [Homo sapiens]	183.7	6.1	1	62.0 (M:62.0)	3	3	86.29	183			0.37	0
617	TRUE	gi|530404751	PREDICTED: histone-lysine N-methyltransferase setd3 isoform X3 [Homo sapiens]	56.3	5.7	4	39.7 (M:39.7)	1	3.4	170	617			0.37	0
1774	TRUE	gi|530384204	PREDICTED: rho GTPase-activating protein 18 isoform X2 [Homo sapiens]	66.4	6.5	3	18.8 (M:18.8)	1	1.5	208.81	1774			0.37	0
782	TRUE	gi|4503445	thymidine phosphorylase isoform 1 proprotein [Homo sapiens]	49.9	5.2	2	36.0 (M:36.0)	2	9.5	78.02	782			0.33	0
1461	TRUE	gi|17158039	histone deacetylase 9 isoform 1 [Homo sapiens]	111.2	6.4	1	23.9 (M:23.9)	2	2.9	161.17	1461			0.33	0
1002	TRUE	gi|5174547	mitogen-activated protein kinase kinase kinase 5 [Homo sapiens]	154.4	5.4	5	30.4 (M:30.4)	2	2.5	40.33	1002			0.29	0
1086	TRUE	gi|109150425	ankyrin repeat and zinc finger domain-containing protein 1 isoform 1 [Homo sapiens]	80.9	9.6	3	28.6 (M:28.6)	1	2.9	33.4	1086			0.26	0
1674	TRUE	gi|530405491	PREDICTED: deoxyuridine 5'-triphosphate nucleotidohydrolase, mitochondrial isoform X1 [Homo sapiens]	28.2	10.5	1	21.6 (M:21.6)	2	10.3	298.96	1674			0.26	0
732	TRUE	gi|578798093	PREDICTED: LOW QUALITY PROTEIN: spidroin-1-like [Homo sapiens]	23.4	12.7	1	37.2 (M:37.2)	2	7.1	198.48	732			0.24	0
491	TRUE	gi|134304846	RB1-inducible coiled-coil protein 1 isoform 2 [Homo sapiens]	182.7	5.2	3	43.2 (M:43.2)	2	1.9	65.76	491			0.21	0
501	TRUE	gi|71043876	undifferentiated embryonic cell transcription factor 1 [Homo sapiens]	36.4	11.8	1	42.9 (M:42.9)	2	13.2	168.03	501			0.2	0
690	TRUE	gi|530420278	PREDICTED: ran GTPase-activating protein 1 isoform X2 [Homo sapiens]	68	4.4	3	38.0 (M:38.0)	2	4	97.96	690			0.18	0
1400	TRUE	gi|102467242	inner centromere protein isoform 2 [Homo sapiens]	104.9	10	3	24.5 (M:24.5)	1	2.2	71.35	1400			0.18	0
828	TRUE	gi|9966764	acyl-protein thioesterase 2 [Homo sapiens]	24.7	6.9	2	34.8 (M:34.8)	2	12.6	83.36	828			0.15	0
955	TRUE	gi|7661880	arf-GAP with coiled-coil, ANK repeat and PH domain-containing protein 1 [Homo sapiens]	81.5	8.7	1	31.4 (M:31.4)	1	4.2	28.69	955			0.15	0
1524	TRUE	gi|530377663	PREDICTED: interferon regulatory factor 2 isoform X2 [Homo sapiens]	39.1	7.8	2	23.3 (M:23.3)	1	6.9	182.36	1524			0.08	0
16	TRUE	gi|153791158	keratin, type II cytoskeletal 75 [Homo sapiens]	59.5	8.7	2	251.8 (M:251.8)	1	8.2	57.24	16
23	TRUE	gi|134133226	POTE ankyrin domain family member E [Homo sapiens]	121.3	5.8	5	175.4 (M:175.4)	2	6.4	112.68	23
25	TRUE	gi|24234699	keratin, type I cytoskeletal 19 [Homo sapiens]	44.1	4.9	1	158.8 (M:158.8)	1	15.8	152.59	25
26	TRUE	gi|195972866	keratin, type I cytoskeletal 10 [Homo sapiens]	58.8	5	2	150.8 (M:150.8)	1	6	117.84	26
27	TRUE	gi|32567786	keratin, type II cytoskeletal 79 [Homo sapiens]	57.8	6.9	1	145.7 (M:145.7)	1	6.7	56.82	27
32	TRUE	gi|63055057	beta-actin-like protein 2 [Homo sapiens]	42	5.3	1	123.5 (M:123.5)	1	14.6	68.78	32
41	TRUE	gi|169658378	trinucleotide repeat-containing gene 18 protein [Homo sapiens]	314.3	9.6	2	113.7 (M:113.7)	5	4	113.06	41
56	TRUE	gi|194018511	keratin, type II cytoskeletal 1b [Homo sapiens]	61.9	5.6	2	100.2 (M:100.2)	2	9	34.43	56
63	TRUE	gi|4502149	apolipoprotein A-II preproprotein [Homo sapiens]	11.2	7.1	1	97.3 (M:97.3)	2	32	102.51	63
67	TRUE	gi|270265793	stAR-related lipid transfer protein 9 [Homo sapiens]	516	5.9	2	95.2 (M:95.2)	4	1.8	80.21	67
73	TRUE	gi|530410063	PREDICTED: beta-enolase isoform X1 [Homo sapiens]	48	9.1	1	89.5 (M:89.5)	1	14.2	76.33	73
78	TRUE	gi|114155133	dynein heavy chain 9, axonemal isoform 2 [Homo sapiens]	511.6	5.6	4	87.1 (M:87.1)	4	1.5	128.2	78
84	TRUE	gi|530414417	PREDICTED: zinc finger protein 737 isoform X3 [Homo sapiens]	60.4	10.4	9	83.8 (M:83.8)	3	9.6	60.25	84
87	TRUE	gi|325296984	replication factor C subunit 1 isoform 2 [Homo sapiens]	128.2	9.9	2	83.4 (M:83.4)	5	10.2	42.69	87
90	TRUE	gi|13787217	protocadherin Fat 2 precursor [Homo sapiens]	479	4.9	1	81.4 (M:81.4)	3	2	80.49	90
91	TRUE	gi|578813854	PREDICTED: A-kinase anchor protein 9 isoform X3 [Homo sapiens]	447.3	4.8	5	81.2 (M:81.2)	3	1.4	107.78	91
92	TRUE	gi|126012571	basement membrane-specific heparan sulfate proteoglycan core protein precursor [Homo sapiens]	468.5	6.1	7	80.2 (M:80.2)	4	2.3	123.1	92
99	TRUE	gi|578798772	PREDICTED: E3 ubiquitin-protein ligase UBR4 isoform X11 [Homo sapiens]	574.7	5.6	10	77.4 (M:77.4)	5	1.9	54.76	99
100	TRUE	gi|22027612	TNF receptor-associated factor 2 [Homo sapiens]	55.8	9	2	77.4 (M:77.4)	2	9.2	50.77	100
103	TRUE	gi|530419805	PREDICTED: bromodomain-containing protein 1 isoform X2 [Homo sapiens]	133.2	9.9	9	75.9 (M:75.9)	4	6.3	87.35	103
105	TRUE	gi|110347427	ubiquitin carboxyl-terminal hydrolase 34 [Homo sapiens]	404	5.4	1	75.1 (M:75.1)	3	2.2	58.02	105
114	TRUE	gi|60097902	filaggrin [Homo sapiens]	434.9	9.6	1	72.6 (M:72.6)	3	1.8	49.09	114
115	TRUE	gi|87299628	biorientation of chromosomes in cell division protein 1-like 1 [Homo sapiens]	330.3	4.9	4	71.9 (M:71.9)	3	1.9	50.83	115
118	TRUE	gi|4503463	endothelin-2 preproprotein [Homo sapiens]	19.9	12.1	1	71.1 (M:71.1)	2	14	87.21	118
121	TRUE	gi|366039979	E3 ubiquitin-protein ligase RNF213 isoform 3 [Homo sapiens]	591	6	2	70.0 (M:70.0)	4	1.3	77.85	121
122	TRUE	gi|4505939	DNA-directed RNA polymerase II subunit RPB1 [Homo sapiens]	217.1	7.1	1	69.9 (M:69.9)	5	4.5	69.12	122
124	TRUE	gi|530388491	PREDICTED: chromodomain-helicase-DNA-binding protein 7 isoform X2 [Homo sapiens]	335.6	5.9	4	69.9 (M:69.9)	4	2.5	85.56	124
129	TRUE	gi|578804038	PREDICTED: sushi, nidogen and EGF-like domain-containing protein 1 isoform X4 [Homo sapiens]	142.7	6.4	4	68.7 (M:68.7)	5	4.4	63.43	129
134	TRUE	gi|530367593	PREDICTED: latent-transforming growth factor beta-binding protein 1 isoform X4 [Homo sapiens]	176.5	5.4	11	67.8 (M:67.8)	4	5.5	72.76	134
135	TRUE	gi|530400856	PREDICTED: centrosomal protein of 290 kDa isoform X4 [Homo sapiens]	234.7	6.1	1	67.7 (M:67.7)	1	2.8	129.3	135
141	TRUE	gi|113204617	ryanodine receptor 1 isoform 2 [Homo sapiens]	564.3	5.1	5	66.9 (M:66.9)	4	1.5	92.8	141
142	TRUE	gi|15529978	zinc finger protein 622 [Homo sapiens]	54.2	5.8	1	66.9 (M:66.9)	4	14.3	43.14	142
143	TRUE	gi|6912752	zinc finger protein 281 isoform 1 [Homo sapiens]	96.9	9.5	2	66.8 (M:66.8)	2	2.5	135.83	143
144	TRUE	gi|530365070	PREDICTED: histone-lysine N-methyltransferase ASH1L isoform X2 [Homo sapiens]	296.8	10.2	4	66.6 (M:66.6)	4	3	132.1	144
145	TRUE	gi|578835119	PREDICTED: zinc finger protein 845 isoform X3 [Homo sapiens]	89.9	10.5	7	66.6 (M:66.6)	2	10.1	65.87	145
150	TRUE	gi|578817016	PREDICTED: centriolin isoform X3 [Homo sapiens]	258.5	5.3	6	66.2 (M:66.2)	5	3	92.94	150
157	TRUE	gi|530367326	PREDICTED: methylcytosine dioxygenase TET3 isoform X1 [Homo sapiens]	193.6	9	2	65.2 (M:65.2)	1	3.1	19.82	157
160	TRUE	gi|211057416	zinc finger protein 841 [Homo sapiens]	106	10.4	2	65.0 (M:65.0)	3	10.8	106.69	160
162	TRUE	gi|578809381	PREDICTED: extracellular matrix protein FRAS1 isoform X2 [Homo sapiens]	438.5	5.2	4	64.6 (M:64.6)	2	1.7	100.86	162
163	TRUE	gi|28173564	keratin, type II cytoskeletal 73 [Homo sapiens]	58.9	7.6	2	64.4 (M:64.4)	1	6.9	44.97	163
164	TRUE	gi|530405585	PREDICTED: dmX-like protein 2 isoform X3 [Homo sapiens]	291.5	5.9	8	64.2 (M:64.2)	3	2.2	75.72	164
166	TRUE	gi|37537684	zinc finger protein 92 isoform 1 [Homo sapiens]	60.2	10.3	5	64.1 (M:64.1)	3	11.4	28.23	166
167	TRUE	gi|110347408	fibroblast growth factor receptor substrate 2 [Homo sapiens]	57	5.6	1	63.8 (M:63.8)	5	12.6	118.43	167
168	TRUE	gi|194353966	dynein heavy chain 6, axonemal [Homo sapiens]	475.7	5.6	1	63.7 (M:63.7)	4	1.7	128.87	168
176	TRUE	gi|578825196	PREDICTED: zinc finger protein DZIP1 isoform X6 [Homo sapiens]	101.2	6.2	9	63.2 (M:63.2)	3	5.8	115.41	176
178	TRUE	gi|530380655	PREDICTED: arf-GAP with Rho-GAP domain, ANK repeat and PH domain-containing protein 3 isoform X1 [Homo sapiens]	168	6.4	8	63.0 (M:63.0)	2	2.5	67.92	178
179	TRUE	gi|578804605	PREDICTED: UDP-glucose:glycoprotein glucosyltransferase 1 isoform X3 [Homo sapiens]	176.2	5.3	3	63.0 (M:63.0)	5	5.6	54.05	179
180	TRUE	gi|5454052	14-3-3 protein sigma [Homo sapiens]	27.8	4.5	1	62.7 (M:62.7)	1	11.3	41.98	180
181	TRUE	gi|126012562	prolow-density lipoprotein receptor-related protein 1 precursor [Homo sapiens]	504.3	5	1	62.7 (M:62.7)	3	1.6	55.55	181
184	TRUE	gi|578827243	PREDICTED: protein KIAA1199 isoform X3 [Homo sapiens]	90.7	9.6	2	61.9 (M:61.9)	2	5.8	211.4	184
188	TRUE	gi|578798514	PREDICTED: cadherin EGF LAG seven-pass G-type receptor 2 isoform X2 [Homo sapiens]	316.2	5	3	61.4 (M:61.4)	1	1.5	153.47	188
190	TRUE	gi|578831523	PREDICTED: glutamine-rich protein 2 isoform X2 [Homo sapiens]	72.2	9.9	3	61.2 (M:61.2)	3	8.1	110.48	190
192	TRUE	gi|578804601	PREDICTED: UDP-glucose:glycoprotein glucosyltransferase 1 isoform X1 [Homo sapiens]	176.5	5.3	1	60.9 (M:60.9)	1	5.9	75.49	192
193	TRUE	gi|578824967	PREDICTED: RING finger protein 17 isoform X10 [Homo sapiens]	168.9	5	10	60.8 (M:60.8)	2	3.6	131.17	193
194	TRUE	gi|145699123	dedicator of cytokinesis protein 11 [Homo sapiens]	237.5	8.6	3	60.8 (M:60.8)	4	1.6	87.87	194
195	TRUE	gi|530378196	PREDICTED: N-alpha-acetyltransferase 15, NatA auxiliary subunit isoform X1 [Homo sapiens]	101.1	7.8	2	60.7 (M:60.7)	1	6.9	94.6	195
196	TRUE	gi|155029550	spermatogenesis-associated protein 31E1 [Homo sapiens]	157	10.3	1	60.1 (M:60.1)	4	3.5	141.97	196
198	TRUE	gi|113722120	G-protein coupled receptor 98 precursor [Homo sapiens]	692.6	4.4	1	60.0 (M:60.0)	3	0.9	80.69	198
200	TRUE	gi|578827505	PREDICTED: E3 ubiquitin-protein ligase HERC2 isoform X4 [Homo sapiens]	526.3	5.9	4	59.6 (M:59.6)	2	1	63.4	200
201	TRUE	gi|71773480	aldehyde oxidase [Homo sapiens]	147.8	6.9	1	59.5 (M:59.5)	1	4.9	69.34	201
202	TRUE	gi|41871946	kinesin light chain 4 isoform a [Homo sapiens]	68.6	5.8	4	59.5 (M:59.5)	2	11.6	78.2	202
205	TRUE	gi|46559761	PDZ domain-containing protein 4 [Homo sapiens]	86.1	5.7	1	59.0 (M:59.0)	2	10.5	53.6	205
206	TRUE	gi|47132549	fibronectin isoform 6 preproprotein [Homo sapiens]	239.5	5.5	27	59.0 (M:59.0)	3	2.6	85.97	206
208	TRUE	gi|530375734	PREDICTED: collagen alpha-2(I) chain-like [Homo sapiens]	28.8	12.9	1	58.7 (M:58.7)	2	12.6	47.51	208
209	TRUE	gi|119964726	cation-independent mannose-6-phosphate receptor precursor [Homo sapiens]	274.1	5.5	1	58.7 (M:58.7)	2	2.6	16.45	209
212	TRUE	gi|373432662	semaphorin-5B isoform 3 precursor [Homo sapiens]	116	9	3	58.6 (M:58.6)	1	5.1	67.91	212
214	TRUE	gi|223029474	protein kinase C-binding protein NELL2 isoform c precursor [Homo sapiens]	91.1	5.3	4	58.6 (M:58.6)	3	8	132.38	214
215	TRUE	gi|31657140	insulin receptor-related protein precursor [Homo sapiens]	143.6	6	1	58.5 (M:58.5)	2	4.2	91.16	215
219	TRUE	gi|61744435	cGMP-specific 3',5'-cyclic phosphodiesterase isoform 1 [Homo sapiens]	99.9	5.7	3	57.8 (M:57.8)	3	6.3	64.28	219
220	TRUE	gi|530371069	PREDICTED: caspase-10 isoform X1 [Homo sapiens]	58.8	6.2	7	57.8 (M:57.8)	2	9.8	44.99	220
224	TRUE	gi|530409439	PREDICTED: zinc finger protein 646 isoform X3 [Homo sapiens]	198.5	6.8	2	57.3 (M:57.3)	4	2.9	169.7	224
227	TRUE	gi|578827640	PREDICTED: kinesin-like protein KIF23 isoform X8 [Homo sapiens]	56.1	9.9	10	57.2 (M:57.2)	3	14	49.91	227
229	TRUE	gi|187828880	voltage-dependent P/Q-type calcium channel subunit alpha-1A isoform 3 [Homo sapiens]	256.6	9.3	1	57.1 (M:57.1)	1	2.6	66.86	229
231	TRUE	gi|116063573	filamin-A isoform 1 [Homo sapiens]	279.8	5.6	2	56.6 (M:56.6)	2	2.4	87.49	231
233	TRUE	gi|530414624	PREDICTED: zinc finger protein 675 isoform X4 [Homo sapiens]	57.4	10.2	4	56.5 (M:56.5)	3	5.7	71.68	233
235	TRUE	gi|578832959	PREDICTED: zinc finger protein 554 isoform X2 [Homo sapiens]	43.7	9.8	8	56.3 (M:56.3)	3	13.4	45.66	235
238	TRUE	gi|380748963	SH3 and multiple ankyrin repeat domains protein 3 [Homo sapiens]	184.6	9.6	1	56.0 (M:56.0)	2	3.3	88.8	238
239	TRUE	gi|209863002	MAP kinase-activating death domain protein isoform j [Homo sapiens]	170.9	5.8	26	55.9 (M:55.9)	2	2.5	119.37	239
241	TRUE	gi|578843530	PREDICTED: LOW QUALITY PROTEIN: ubiquitin carboxyl-terminal hydrolase 17-like protein 20 [Homo sapiens]	38.1	9.8	2	55.8 (M:55.8)	3	6	54.1	241
242	TRUE	gi|578815945	PREDICTED: cleavage and polyadenylation specificity factor subunit 1 isoform X2 [Homo sapiens]	151.9	5.9	4	55.7 (M:55.7)	2	3.7	146.07	242
248	TRUE	gi|530387311	PREDICTED: ubiquitin-protein ligase E3C isoform X3 [Homo sapiens]	116.7	6.2	3	55.3 (M:55.3)	4	4.3	156.83	248
250	TRUE	gi|10835230	metallothionein-1G [Homo sapiens]	6.1	10.5	3	55.0 (M:55.0)	3	100	70.35	250
251	TRUE	gi|530406912	PREDICTED: ADAMTS-like protein 3 isoform X2 [Homo sapiens]	186.4	9.5	4	54.9 (M:54.9)	1	4.5	67.27	251
252	TRUE	gi|210147567	protein FAM194B [Homo sapiens]	81.6	4.6	1	54.8 (M:54.8)	2	7.5	39.32	252
254	TRUE	gi|4503595	eosinophil peroxidase preproprotein [Homo sapiens]	81	11.5	1	54.7 (M:54.7)	2	6.2	96.76	254
255	TRUE	gi|191252801	WD repeat- and FYVE domain-containing protein 4 [Homo sapiens]	353.4	5.9	2	54.6 (M:54.6)	1	1.6	139.59	255
256	TRUE	gi|578835223	PREDICTED: histone-lysine N-methyltransferase 2B isoform X2 [Homo sapiens]	212.5	6.8	3	54.6 (M:54.6)	2	2.8	165.76	256
257	TRUE	gi|194272142	unconventional myosin-IXb isoform 2 [Homo sapiens]	229	9.4	5	54.5 (M:54.5)	2	2.5	58.58	257
260	TRUE	gi|578823673	PREDICTED: integrin beta-7 isoform X3 [Homo sapiens]	85	5.7	2	54.2 (M:54.2)	4	6.6	45	260
263	TRUE	gi|544186104	peroxisome biogenesis factor 1 isoform 3 [Homo sapiens]	119.5	5.7	3	54.2 (M:54.2)	1	3.4	106.51	263
264	TRUE	gi|110611228	utrophin [Homo sapiens]	394.2	5.1	6	54.0 (M:54.0)	1	1	80.57	264
271	TRUE	gi|14591902	ATP-dependent DNA helicase Q1 [Homo sapiens]	73.4	9	1	53.6 (M:53.6)	2	7.7	135.4	271
273	TRUE	gi|578809699	PREDICTED: uncharacterized protein LOC285556 isoform X1 [Homo sapiens]	190	9.8	6	53.6 (M:53.6)	3	2.6	83.73	273
274	TRUE	gi|578832877	PREDICTED: zinc finger protein 729 isoform X1 [Homo sapiens]	144	10.5	2	53.6 (M:53.6)	1	3.3	115.06	274
281	TRUE	gi|116686122	chromosome-associated kinesin KIF4A [Homo sapiens]	139.8	5.9	2	53.3 (M:53.3)	3	2.9	42.57	281
282	TRUE	gi|162809334	pregnancy zone protein precursor [Homo sapiens]	163.8	5.9	1	53.2 (M:53.2)	1	1.6	115.32	282
283	TRUE	gi|556695361	DNA polymerase zeta catalytic subunit isoform b [Homo sapiens]	343.9	9.5	4	53.2 (M:53.2)	4	1.8	112.45	283
285	TRUE	gi|187828892	voltage-dependent P/Q-type calcium channel subunit alpha-1A isoform 4 [Homo sapiens]	282.4	9.6	2	53.1 (M:53.1)	1	2.6	67.38	285
287	TRUE	gi|255982614	putative pre-mRNA-splicing factor ATP-dependent RNA helicase DHX16 isoform 1 [Homo sapiens]	119.2	6.4	2	52.9 (M:52.9)	2	4.7	82.87	287
291	TRUE	gi|40254834	kinesin-like protein KIF1C [Homo sapiens]	122.9	6.5	1	52.5 (M:52.5)	3	4.6	151	291
292	TRUE	gi|194294513	testis-specific serine/threonine-protein kinase 2 [Homo sapiens]	40.9	9.8	1	52.5 (M:52.5)	2	5.3	41.23	292
295	TRUE	gi|530361858	PREDICTED: neuroblastoma breakpoint family member 4 isoform X1 [Homo sapiens]	80.2	4.7	3	52.3 (M:52.3)	3	7.3	60.05	295
302	TRUE	gi|46275835	protein FAM45A [Homo sapiens]	40.5	6.2	2	51.9 (M:51.9)	4	10.4	45.95	302
303	TRUE	gi|530390743	PREDICTED: zinc finger protein 510 isoform X3 [Homo sapiens]	72.1	10.2	3	51.9 (M:51.9)	1	8.5	119.74	303
305	TRUE	gi|557878614	regulator of G-protein signaling 22 isoform 2 [Homo sapiens]	145.7	8.7	10	51.7 (M:51.7)	4	4.4	132.34	305
306	TRUE	gi|161169015	neuron navigator 2 isoform 3 [Homo sapiens]	254.8	9.7	7	51.7 (M:51.7)	1	2	91.67	306
311	TRUE	gi|578844889	PREDICTED: macrophage mannose receptor 1 [Homo sapiens]	88.9	5.9	1	51.3 (M:51.3)	1	6.4	64.97	311
313	TRUE	gi|148762978	uncharacterized protein C9orf172 [Homo sapiens]	106.6	10.2	1	51.2 (M:51.2)	2	5	66.56	313
317	TRUE	gi|578820810	PREDICTED: cytosolic carboxypeptidase 2 isoform X10 [Homo sapiens]	93.8	9.8	8	50.9 (M:50.9)	2	7	93.6	317
318	TRUE	gi|533112494	mucin-19 precursor [Homo sapiens]	804.8	4.8	1	50.9 (M:50.9)	1	0.9	79.94	318
319	TRUE	gi|23943858	sorting nexin-8 [Homo sapiens]	52.5	7.2	1	50.8 (M:50.8)	1	9.2	80.94	319
320	TRUE	gi|578835487	PREDICTED: ral GTPase-activating protein subunit alpha-2 isoform X2 [Homo sapiens]	221	5.9	4	50.8 (M:50.8)	2	3.4	54.93	320
321	TRUE	gi|578812559	PREDICTED: midasin isoform X3 [Homo sapiens]	627	5.4	5	50.8 (M:50.8)	2	0.9	91.59	321
322	TRUE	gi|384475517	triosephosphate isomerase isoform 3 [Homo sapiens]	17.9	5.3	3	50.7 (M:50.7)	1	18	27.63	322
324	TRUE	gi|530360605	PREDICTED: zinc finger protein castor homolog 1 isoform X1 [Homo sapiens]	192.9	6.6	2	50.6 (M:50.6)	2	2.6	53.28	324
327	TRUE	gi|289577063	zinc finger protein 573 isoform 4 [Homo sapiens]	77.9	10.2	1	50.4 (M:50.4)	1	7.5	125.82	327
329	TRUE	gi|118572606	hemicentin-1 precursor [Homo sapiens]	613	6.1	1	50.4 (M:50.4)	1	1.2	29.43	329
331	TRUE	gi|24308289	leukocyte receptor cluster member 1 [Homo sapiens]	30.5	10.1	1	50.2 (M:50.2)	1	8.3	189.92	331
332	TRUE	gi|389616163	ubiquitin carboxyl-terminal hydrolase 43 isoform 2 [Homo sapiens]	122.2	10.2	2	50.2 (M:50.2)	2	3.5	89.78	332
336	TRUE	gi|301129165	death-inducer obliterator 1 isoform c [Homo sapiens]	243.7	8.9	4	50.0 (M:50.0)	1	1.8	118.76	336
338	TRUE	gi|530394656	PREDICTED: STE20-like serine/threonine-protein kinase isoform X1 [Homo sapiens]	138.9	4.9	2	49.9 (M:49.9)	1	4.2	89.43	338
340	TRUE	gi|578809880	PREDICTED: PDZ domain-containing protein 2 isoform X8 [Homo sapiens]	289.4	7.4	7	49.7 (M:49.7)	3	2.7	106.42	340
343	TRUE	gi|13514831	probable ATP-dependent RNA helicase DDX10 [Homo sapiens]	100.8	9.3	1	49.5 (M:49.5)	2	6.4	98.83	343
346	TRUE	gi|283837842	protein unc-13 homolog A [Homo sapiens]	192.9	5.1	3	49.4 (M:49.4)	3	3.8	94.93	346
347	TRUE	gi|530414758	PREDICTED: zinc finger protein 493 isoform X2 [Homo sapiens]	81.4	10.4	6	49.3 (M:49.3)	3	9.6	99.89	347
349	TRUE	gi|46049114	kinesin-like protein KIF20B isoform 2 [Homo sapiens]	206	5.5	2	49.1 (M:49.1)	2	3.8	107.37	349
351	TRUE	gi|75750474	cytospin-B isoform 2 [Homo sapiens]	110.2	5.6	3	49.0 (M:49.0)	1	6	71.03	351
352	TRUE	gi|325651836	SWI/SNF-related matrix-associated actin-dependent regulator of chromatin subfamily A member 5 [Homo sapiens]	121.8	9	1	49.0 (M:49.0)	1	3.3	97.21	352
354	TRUE	gi|116008442	zinc finger CCCH domain-containing protein 13 [Homo sapiens]	184.8	10	5	48.7 (M:48.7)	3	2.4	224.93	354
355	TRUE	gi|558695396	alpha-catulin isoform b [Homo sapiens]	80.1	6.3	3	48.6 (M:48.6)	1	4.7	85.4	355
356	TRUE	gi|63025200	storkhead-box protein 1 isoform a [Homo sapiens]	110.9	8.7	4	48.6 (M:48.6)	2	4.4	113.54	356
360	TRUE	gi|53828924	neuropeptides B/W receptor type 1 [Homo sapiens]	36.1	10.1	1	48.3 (M:48.3)	2	11.9	54.57	360
362	TRUE	gi|7656967	cadherin EGF LAG seven-pass G-type receptor 1 precursor [Homo sapiens]	329.3	5.5	2	48.3 (M:48.3)	1	1.6	79.72	362
363	TRUE	gi|283436114	phospholipase B1, membrane-associated isoform 2 precursor [Homo sapiens]	161.6	5.5	2	48.1 (M:48.1)	3	3	41.94	363
366	TRUE	gi|578811876	PREDICTED: T-complex protein 11 homolog isoform X4 [Homo sapiens]	61.2	6.2	3	48.0 (M:48.0)	1	7.2	87.47	366
368	TRUE	gi|311771714	eukaryotic translation initiation factor 4 gamma 3 isoform 1 [Homo sapiens]	180.4	5.2	1	48.0 (M:48.0)	1	2.8	94.83	368
370	TRUE	gi|22749241	zinc finger protein 540 isoform a [Homo sapiens]	77	10.5	2	47.9 (M:47.9)	3	7.4	29.32	370
373	TRUE	gi|578845877	PREDICTED: uncharacterized protein LOC101929845 [Homo sapiens]	90.2	12.2	2	47.6 (M:47.6)	2	9.3	42.67	373
375	TRUE	gi|42415492	mis18-binding protein 1 [Homo sapiens]	129	9.9	1	47.5 (M:47.5)	3	5.6	35	375
377	TRUE	gi|530366603	PREDICTED: serine/threonine-protein kinase MRCK alpha isoform X7 [Homo sapiens]	198.5	5.8	6	47.5 (M:47.5)	2	3.4	63.65	377
378	TRUE	gi|118026942	OTU domain-containing protein 7B [Homo sapiens]	92.5	6.3	2	47.5 (M:47.5)	2	6.2	102.09	378
383	TRUE	gi|224282123	tRNA wybutosine-synthesizing protein 1 homolog B isoform 1 [Homo sapiens]	76.9	5.8	3	47.1 (M:47.1)	2	7.3	44.08	383
386	TRUE	gi|109255226	centrosomal protein of 63 kDa isoform c [Homo sapiens]	57.9	5.9	12	47.0 (M:47.0)	2	10.3	107.22	386
389	TRUE	gi|570700851	H/ACA ribonucleoprotein complex subunit 4 isoform 3 [Homo sapiens]	47.6	10	3	46.9 (M:46.9)	3	10.5	80.99	389
390	TRUE	gi|578838478	PREDICTED: MORC family CW-type zinc finger protein 4 isoform X2 [Homo sapiens]	92.9	6.4	5	46.8 (M:46.8)	2	6.3	72.15	390
391	TRUE	gi|239049440	FCH domain only protein 1 isoform a [Homo sapiens]	97	6.5	5	46.8 (M:46.8)	3	4	40.79	391
393	TRUE	gi|441478305	glutamine--tRNA ligase isoform b [Homo sapiens]	86.5	6.6	2	46.7 (M:46.7)	1	7.7	49.34	393
395	TRUE	gi|50845416	serine/threonine-protein kinase WNK3 isoform 2 [Homo sapiens]	191.7	5.4	2	46.7 (M:46.7)	2	3.8	68.54	395
397	TRUE	gi|578805065	PREDICTED: protein TANC1 isoform X8 [Homo sapiens]	183.3	9.8	8	46.6 (M:46.6)	2	2.9	58.25	397
398	TRUE	gi|578844357	PREDICTED: rho guanine nucleotide exchange factor 5-like, partial [Homo sapiens]	165	5.4	3	46.6 (M:46.6)	2	2.9	134.05	398
400	TRUE	gi|33350932	cytoplasmic dynein 1 heavy chain 1 [Homo sapiens]	532.1	6	1	46.6 (M:46.6)	1	0.8	66.42	400
401	TRUE	gi|578815277	PREDICTED: G-protein coupled receptor 124 isoform X3 [Homo sapiens]	140	9.9	3	46.5 (M:46.5)	2	2.6	48.07	401
402	TRUE	gi|578826741	PREDICTED: Golgin subfamily A member 8A isoform X1 [Homo sapiens]	67.1	6.4	4	46.5 (M:46.5)	1	4.8	35.81	402
405	TRUE	gi|530396772	PREDICTED: pecanex-like protein 3 isoform X4 [Homo sapiens]	115.4	6	7	46.4 (M:46.4)	2	5.8	18.67	405
406	TRUE	gi|578798522	PREDICTED: multiple epidermal growth factor-like domains protein 6 isoform X4 [Homo sapiens]	135.9	5.9	5	46.4 (M:46.4)	2	4.4	51.33	406
408	TRUE	gi|4507691	transformation/transcription domain-associated protein isoform 2 [Homo sapiens]	434.1	9.3	2	46.2 (M:46.2)	2	1.5	53.7	408
411	TRUE	gi|48375173	microtubule-associated protein 6 isoform 1 [Homo sapiens]	86.5	9.8	1	46.2 (M:46.2)	3	5.5	112.73	411
412	TRUE	gi|530390235	PREDICTED: multiple PDZ domain protein isoform X3 [Homo sapiens]	213.7	4.8	6	46.2 (M:46.2)	3	2.3	125.27	412
414	TRUE	gi|119703755	laminin subunit beta-2 precursor [Homo sapiens]	195.9	6.1	1	46.2 (M:46.2)	2	3.6	159.32	414
415	TRUE	gi|4505529	alpha-1-acid glycoprotein 2 precursor [Homo sapiens]	23.6	4.9	1	46.2 (M:46.2)	1	5	27.4	415
417	TRUE	gi|578823770	PREDICTED: nascent polypeptide-associated complex subunit alpha isoform X5 [Homo sapiens]	203.6	10.2	4	46.1 (M:46.1)	1	2.9	97.98	417
418	TRUE	gi|205277354	CUB and sushi domain-containing protein 3 isoform 3 [Homo sapiens]	387.1	5.5	3	46.0 (M:46.0)	2	1.3	110.58	418
419	TRUE	gi|578838421	PREDICTED: transcriptional regulator ATRX isoform X8 [Homo sapiens]	211.9	6.7	10	46.0 (M:46.0)	2	2	169.05	419
420	TRUE	gi|557129045	mucin-2 precursor [Homo sapiens]	539.8	5.4	1	46.0 (M:46.0)	1	1.1	63.53	420
422	TRUE	gi|54292123	lysosomal-trafficking regulator [Homo sapiens]	428.9	6.2	5	45.9 (M:45.9)	4	1.5	109.59	422
425	TRUE	gi|262263420	leucine-, glutamate- and lysine-rich protein 1 isoform 1 [Homo sapiens]	81.2	8.7	4	45.9 (M:45.9)	1	5.8	131.47	425
426	TRUE	gi|222144249	dynein heavy chain domain-containing protein 1 isoform 1 [Homo sapiens]	533.3	6.3	2	45.9 (M:45.9)	1	1.1	27.78	426
429	TRUE	gi|19923913	transmembrane protein 169 [Homo sapiens]	33.6	4.6	1	45.6 (M:45.6)	2	13.8	48.54	429
431	TRUE	gi|578830381	PREDICTED: protein HEXIM2 isoform X6 [Homo sapiens]	35.1	7.9	3	45.5 (M:45.5)	1	8.4	163.47	431
433	TRUE	gi|530426388	PREDICTED: fatty-acid amide hydrolase 2 isoform X4 [Homo sapiens]	49.2	9.3	4	45.5 (M:45.5)	1	8.5	49.85	433
434	TRUE	gi|530378766	PREDICTED: nipped-B-like protein isoform X4 [Homo sapiens]	257.1	9.1	7	45.4 (M:45.4)	2	2	81.27	434
435	TRUE	gi|40255080	rho GTPase-activating protein 36 isoform 1 precursor [Homo sapiens]	61.6	10.2	3	45.4 (M:45.4)	2	5.9	104.78	435
438	TRUE	gi|530379082	PREDICTED: cyclin-dependent kinase 7 isoform X1 [Homo sapiens]	32.7	9.8	2	45.3 (M:45.3)	1	11.4	82.89	438
439	TRUE	gi|578822562	PREDICTED: chromodomain-helicase-DNA-binding protein 4 isoform X6 [Homo sapiens]	216.7	5.7	7	45.2 (M:45.2)	2	1.5	101.24	439
443	TRUE	gi|299473744	dedicator of cytokinesis protein 8 isoform 2 [Homo sapiens]	227.3	6.3	3	45.1 (M:45.1)	1	1.3	56	443
445	TRUE	gi|530392014	PREDICTED: armadillo repeat-containing protein 3 isoform X3 [Homo sapiens]	86.5	5.8	1	45.0 (M:45.0)	1	2.6	266.2	445
446	TRUE	gi|156105687	mitochondrial intermediate peptidase [Homo sapiens]	80.6	6.6	1	45.0 (M:45.0)	2	5.2	41.41	446
451	TRUE	gi|23397566	transmembrane protein 151A [Homo sapiens]	51.2	9.3	1	44.6 (M:44.6)	2	13	56.17	451
452	TRUE	gi|556503397	constitutive coactivator of peroxisome proliferator-activated receptor gamma isoform a [Homo sapiens]	105.1	5.4	4	44.6 (M:44.6)	2	6.8	58.48	452
453	TRUE	gi|270483747	MAP7 domain-containing protein 2 isoform 4 [Homo sapiens]	76.6	9.4	9	44.6 (M:44.6)	2	4.7	127.15	453
454	TRUE	gi|84875541	cytochrome b5 reductase 4 [Homo sapiens]	59.4	8.5	1	44.6 (M:44.6)	1	8.6	116.61	454
455	TRUE	gi|4885235	tyrosine-protein kinase Fgr [Homo sapiens]	59.4	5.3	1	44.5 (M:44.5)	3	8.5	66.36	455
457	TRUE	gi|21361759	myotubularin-related protein 8 [Homo sapiens]	78.9	6.2	1	44.5 (M:44.5)	2	4.5	169.23	457
459	TRUE	gi|578807485	PREDICTED: plexin-A1 isoform X1 [Homo sapiens]	212.5	6.6	1	44.4 (M:44.4)	1	2.3	49.42	459
460	TRUE	gi|578841512	PREDICTED: mucin-6 isoform X1, partial [Homo sapiens]	194.5	6.9	3	44.4 (M:44.4)	3	1.5	66.21	460
461	TRUE	gi|31657092	ATP-binding cassette sub-family A member 13 [Homo sapiens]	575.8	6	1	44.3 (M:44.3)	1	0.8	107.39	461
463	TRUE	gi|339276103	R-spondin-1 isoform 3 precursor [Homo sapiens]	21.8	11.3	3	44.1 (M:44.1)	2	32	77.68	463
465	TRUE	gi|530419216	PREDICTED: autoimmune regulator isoform X1 [Homo sapiens]	36.5	6.4	2	44.0 (M:44.0)	2	14.9	76.57	465
466	TRUE	gi|530402172	PREDICTED: exosome complex exonuclease RRP44 isoform X1 [Homo sapiens]	90.5	6.5	4	44.0 (M:44.0)	1	3.5	154.32	466
469	TRUE	gi|16306550	selenium-binding protein 1 isoform 1 [Homo sapiens]	52.4	5.9	3	43.9 (M:43.9)	2	9.3	135.69	469
472	TRUE	gi|530368250	PREDICTED: polyribonucleotide nucleotidyltransferase 1, mitochondrial isoform X1 [Homo sapiens]	77.3	6.2	2	43.8 (M:43.8)	1	3.8	62.26	472
473	TRUE	gi|57242807	zinc finger protein 518A isoform a [Homo sapiens]	166.7	10.2	2	43.8 (M:43.8)	2	3.4	76.9	473
475	TRUE	gi|545478372	FERM, RhoGEF and pleckstrin domain-containing protein 2 isoform b [Homo sapiens]	73.2	9.6	4	43.7 (M:43.7)	1	7.7	58.55	475
478	TRUE	gi|578822930	PREDICTED: coiled-coil domain-containing protein 91 isoform X6 [Homo sapiens]	51.6	5.4	3	43.6 (M:43.6)	2	5.8	64.82	478
480	TRUE	gi|119874201	protein furry homolog-like [Homo sapiens]	339.4	5.3	10	43.5 (M:43.5)	1	1.4	83.08	480
481	TRUE	gi|530399854	PREDICTED: diacylglycerol kinase alpha isoform X2 [Homo sapiens]	69.9	9.3	4	43.4 (M:43.4)	1	3.9	124.87	481
484	TRUE	gi|55770830	E3 SUMO-protein ligase CBX4 [Homo sapiens]	61.3	10	1	43.3 (M:43.3)	1	6.8	157.03	484
487	TRUE	gi|45446743	ATP-dependent RNA helicase DDX42 [Homo sapiens]	102.9	6.6	1	43.2 (M:43.2)	3	5.1	116.42	487
490	TRUE	gi|123701326	zinc finger protein 831 [Homo sapiens]	177.8	9.7	2	43.2 (M:43.2)	2	2.7	100.94	490
492	TRUE	gi|530423607	PREDICTED: leucine-rich repeat-containing protein 16C isoform X1 [Homo sapiens]	148.1	6.1	7	43.1 (M:43.1)	2	2.8	67.84	492
493	TRUE	gi|224586817	Golgi apparatus protein 1 isoform 3 precursor [Homo sapiens]	134.5	6.5	3	43.1 (M:43.1)	1	2.5	107.53	493
494	TRUE	gi|578813410	PREDICTED: amphiphysin isoform X1 [Homo sapiens]	134.8	4.3	5	43.1 (M:43.1)	2	3.7	59.91	494
496	TRUE	gi|578831452	PREDICTED: protein DBF4 homolog B isoform X7 [Homo sapiens]	48.4	10.4	1	43.0 (M:43.0)	1	7.4	75.22	496
497	TRUE	gi|34222391	zinc finger protein 605 isoform 1 [Homo sapiens]	74.3	10.4	5	43.0 (M:43.0)	2	9	86.09	497
498	TRUE	gi|291190783	leucine-rich repeat-containing protein 16A isoform 2 [Homo sapiens]	150.8	8.8	8	42.9 (M:42.9)	1	3.2	79.47	498
503	TRUE	gi|4885617	estrogen sulfotransferase [Homo sapiens]	35.1	6.2	1	42.8 (M:42.8)	1	13.3	24	503
504	TRUE	gi|38327558	interferon-induced guanylate-binding protein 2 [Homo sapiens]	67.2	5.4	1	42.8 (M:42.8)	1	7.1	83.29	504
505	TRUE	gi|237757326	synaptojanin-1 isoform d [Homo sapiens]	168.1	6.9	12	42.8 (M:42.8)	2	3.4	77.43	505
506	TRUE	gi|27881482	probable ATP-dependent RNA helicase DDX58 [Homo sapiens]	106.5	6	1	42.7 (M:42.7)	1	3.8	79.18	506
508	TRUE	gi|530384825	PREDICTED: MAGUK p55 subfamily member 6 isoform X2 [Homo sapiens]	48.7	9.5	2	42.7 (M:42.7)	2	12.1	66.28	508
509	TRUE	gi|530387685	PREDICTED: kinesin-like protein KIF13B isoform X2 [Homo sapiens]	195.4	5.4	3	42.6 (M:42.6)	1	1.4	207.11	509
510	TRUE	gi|578802192	PREDICTED: protein ELYS isoform X2 [Homo sapiens]	252.3	6.2	3	42.6 (M:42.6)	1	1.9	24.58	510
511	TRUE	gi|530386429	PREDICTED: uncharacterized protein C7orf63 isoform X1 [Homo sapiens]	101.8	6.2	5	42.6 (M:42.6)	1	5.1	96.23	511
512	TRUE	gi|32307140	cytoplasmic phosphatidylinositol transfer protein 1 isoform a [Homo sapiens]	38.4	6	3	42.5 (M:42.5)	2	15.4	42.59	512
513	TRUE	gi|54112101	ectodysplasin-A isoform 2 [Homo sapiens]	41	9.6	2	42.5 (M:42.5)	2	8.7	57.51	513
516	TRUE	gi|151301127	dynein heavy chain 7, axonemal [Homo sapiens]	460.9	5.6	1	42.4 (M:42.4)	1	1	79.3	516
517	TRUE	gi|262399375	short transient receptor potential channel 7 isoform 3 [Homo sapiens]	86.2	8.4	3	42.4 (M:42.4)	2	5.8	175.4	517
519	TRUE	gi|530393271	PREDICTED: probable JmjC domain-containing histone demethylation protein 2C isoform X6 [Homo sapiens]	250.9	9	6	42.3 (M:42.3)	2	1.3	49.56	519
520	TRUE	gi|578806859	PREDICTED: nuclear receptor subfamily 1 group D member 2 isoform X2 [Homo sapiens]	49.9	9.5	4	42.3 (M:42.3)	2	12.1	117.72	520
521	TRUE	gi|530415846	PREDICTED: zinc finger protein 114 isoform X2 [Homo sapiens]	43.8	10.1	2	42.3 (M:42.3)	1	12.5	100.06	521
523	TRUE	gi|6005762	frizzled-10 precursor [Homo sapiens]	65.3	9.9	1	42.2 (M:42.2)	2	6.4	69.45	523
524	TRUE	gi|4759230	protein-glutamine gamma-glutamyltransferase 5 isoform 2 [Homo sapiens]	71.9	5.9	2	42.2 (M:42.2)	2	8.5	78.86	524
525	TRUE	gi|253970427	immunoglobulin superfamily member 22 [Homo sapiens]	147.9	9	1	42.1 (M:42.1)	1	3.4	154.9	525
526	TRUE	gi|530371419	PREDICTED: ubiquitin carboxyl-terminal hydrolase 40 isoform X4 [Homo sapiens]	125.8	5.5	4	42.1 (M:42.1)	1	2.7	81.07	526
527	TRUE	gi|4505467	5'-nucleotidase isoform 1 preproprotein [Homo sapiens]	63.3	6.6	2	42.1 (M:42.1)	1	4.4	58.94	527
528	TRUE	gi|110735441	A disintegrin and metalloproteinase with thrombospondin motifs 16 preproprotein [Homo sapiens]	136.1	10.2	1	42.1 (M:42.1)	2	3.8	25.83	528
529	TRUE	gi|410171120	PREDICTED: LOW QUALITY PROTEIN: UPF0627 protein ENSP00000364708 [Homo sapiens]	18.2	9.4	1	42.1 (M:42.1)	1	8.9	56.1	529
530	TRUE	gi|578833255	PREDICTED: zinc finger protein 728 isoform X1 [Homo sapiens]	68.5	10.3	2	41.9 (M:41.9)	1	5.9	61.46	530
532	TRUE	gi|379030617	putative tyrosine-protein phosphatase auxilin isoform 3 [Homo sapiens]	98.6	7.1	3	41.9 (M:41.9)	1	6.2	43.73	532
533	TRUE	gi|211059431	ranBP2-like and GRIP domain-containing protein 4 [Homo sapiens]	197.2	5.9	2	41.9 (M:41.9)	1	2.7	60.4	533
534	TRUE	gi|557878742	long-chain-fatty-acid--CoA ligase 1 isoform d [Homo sapiens]	58.5	8.6	6	41.8 (M:41.8)	3	7.4	74.31	534
535	TRUE	gi|71274150	ceramide-1-phosphate transfer protein [Homo sapiens]	24.3	6.9	2	41.8 (M:41.8)	2	23.4	101.95	535
537	TRUE	gi|578804638	PREDICTED: E3 ubiquitin-protein ligase HECW2 isoform X3 [Homo sapiens]	161.5	5.2	5	41.8 (M:41.8)	1	2.9	66.39	537
538	TRUE	gi|578832590	PREDICTED: zinc finger protein 407 isoform X3 [Homo sapiens]	180.5	6.5	5	41.8 (M:41.8)	1	2.6	46.9	538
539	TRUE	gi|28269693	xylosyltransferase 1 precursor [Homo sapiens]	107.5	10	1	41.8 (M:41.8)	2	5.3	153.03	539
540	TRUE	gi|578835678	PREDICTED: uncharacterized protein LOC102724905 [Homo sapiens]	22	10.3	1	41.7 (M:41.7)	2	16.7	125.73	540
541	TRUE	gi|31982906	cingulin-like protein 1 [Homo sapiens]	149	5.4	2	41.7 (M:41.7)	1	3.4	69.81	541
542	TRUE	gi|530365345	PREDICTED: nucleoprotein TPR isoform X1 [Homo sapiens]	274.8	4.9	1	41.7 (M:41.7)	1	1.5	85.43	542
543	TRUE	gi|24497618	ATPase family AAA domain-containing protein 2 [Homo sapiens]	158.5	5.9	1	41.6 (M:41.6)	1	2.8	87.49	543
544	TRUE	gi|47777319	protein SMG8 [Homo sapiens]	109.6	8.7	1	41.6 (M:41.6)	2	3.9	91.47	544
545	TRUE	gi|530403266	PREDICTED: SNW domain-containing protein 1 isoform X2 [Homo sapiens]	65.4	10.2	2	41.6 (M:41.6)	1	8.8	89.06	545
546	TRUE	gi|219521926	DC-STAMP domain-containing protein 1 isoform 2 [Homo sapiens]	77.7	10.3	2	41.5 (M:41.5)	2	10	45.76	546
547	TRUE	gi|231573214	E3 ubiquitin-protein ligase listerin [Homo sapiens]	205	6.1	1	41.5 (M:41.5)	1	1.4	107.17	547
549	TRUE	gi|578838031	PREDICTED: forkhead box protein P3 isoform X2 [Homo sapiens]	56.2	10.7	3	41.4 (M:41.4)	1	9.5	69.42	549
550	TRUE	gi|195947389	ectonucleotide pyrophosphatase/phosphodiesterase family member 2 isoform 3 preproprotein [Homo sapiens]	101.9	8.6	7	41.4 (M:41.4)	2	5.1	59.42	550
552	TRUE	gi|27881506	ATP-binding cassette sub-family F member 2 isoform a [Homo sapiens]	71.2	7.1	2	41.4 (M:41.4)	1	7.9	74.26	552
553	TRUE	gi|410991931	pyrroline-5-carboxylate reductase 2 isoform 2 [Homo sapiens]	25.9	10.2	2	41.4 (M:41.4)	1	14.2	146.52	553
554	TRUE	gi|74959747	Fanconi anemia group M protein [Homo sapiens]	232	5.7	2	41.4 (M:41.4)	1	2.7	71.61	554
555	TRUE	gi|157388969	endonuclease 8-like 3 [Homo sapiens]	67.8	10.3	1	41.3 (M:41.3)	1	5.6	36.82	555
556	TRUE	gi|94721336	RUN and FYVE domain-containing protein 1 isoform a [Homo sapiens]	79.8	5.5	5	41.3 (M:41.3)	1	6.2	53.57	556
557	TRUE	gi|15991827	hexokinase-1 isoform HKI-R [Homo sapiens]	102.1	6.2	1	41.3 (M:41.3)	1	4.3	107.38	557
558	TRUE	gi|555943794	general transcription factor 3C polypeptide 1 isoform 2 [Homo sapiens]	236.1	8.2	3	41.2 (M:41.2)	3	2.4	79.45	558
559	TRUE	gi|530420802	PREDICTED: condensin-2 complex subunit H2 isoform X1 [Homo sapiens]	65.2	4.6	3	41.2 (M:41.2)	1	6.2	144.19	559
561	TRUE	gi|530384175	PREDICTED: synaptojanin-2 isoform X3 [Homo sapiens]	122.5	6.9	7	41.2 (M:41.2)	1	3.5	97.19	561
562	TRUE	gi|530380051	PREDICTED: short transient receptor potential channel 7 isoform X1 [Homo sapiens]	55.5	9	1	41.1 (M:41.1)	1	9.9	181.2	562
563	TRUE	gi|570700827	structural maintenance of chromosomes protein 4 isoform 2 [Homo sapiens]	144.4	6.7	2	41.0 (M:41.0)	1	2.3	98.67	563
565	TRUE	gi|578802309	PREDICTED: ryanodine receptor 2 isoform X7 [Homo sapiens]	557.1	5.6	9	40.9 (M:40.9)	1	0.9	188.2	565
566	TRUE	gi|296010873	exostosin-2 isoform 1 [Homo sapiens]	85.8	5.9	1	40.9 (M:40.9)	1	5.3	69.8	566
569	TRUE	gi|166295179	uncharacterized protein C17orf85 [Homo sapiens]	70.5	5.4	3	40.8 (M:40.8)	1	6	177.3	569
572	TRUE	gi|24429572	transcription initiation factor TFIID subunit 1-like [Homo sapiens]	207.2	5.1	11	40.8 (M:40.8)	2	2.5	113.47	572
576	TRUE	gi|145275208	myosin-IIIa [Homo sapiens]	186.1	9.6	1	40.7 (M:40.7)	1	2.5	93.93	576
578	TRUE	gi|530427478	PREDICTED: KN motif and ankyrin repeat domain-containing protein 3 isoform X2 [Homo sapiens]	91	4.9	1	40.6 (M:40.6)	2	5.8	94.76	578
580	TRUE	gi|530421342	PREDICTED: FERM and PDZ domain-containing protein 4 isoform X1 [Homo sapiens]	193.1	5.3	2	40.6 (M:40.6)	1	1.3	258.53	580
581	TRUE	gi|193804850	dehydrogenase/reductase SDR family member on chromosome X precursor [Homo sapiens]	36.4	9.7	1	40.6 (M:40.6)	2	13.3	30.75	581
586	TRUE	gi|216548627	transcription factor HES-4 isoform 1 [Homo sapiens]	26.1	12	3	40.5 (M:40.5)	3	20.2	127.94	586
587	TRUE	gi|209954795	zinc finger protein 761 [Homo sapiens]	87.7	10.3	1	40.5 (M:40.5)	1	6.2	75.17	587
588	TRUE	gi|530422822	PREDICTED: plasma membrane calcium-transporting ATPase 3 isoform X5 [Homo sapiens]	127	5.6	6	40.5 (M:40.5)	2	3.5	81.08	588
589	TRUE	gi|148728188	integrin alpha-E precursor [Homo sapiens]	130.1	5.4	1	40.4 (M:40.4)	2	6.5	102.12	589
590	TRUE	gi|299782571	multicilin [Homo sapiens]	41.7	5.5	1	40.4 (M:40.4)	2	6.5	125.84	590
591	TRUE	gi|578802645	PREDICTED: uncharacterized protein LOC102724141 [Homo sapiens]	43.1	11.8	2	40.4 (M:40.4)	1	11.5	87.24	591
593	TRUE	gi|55770844	catenin alpha-1 [Homo sapiens]	100	5.9	8	40.3 (M:40.3)	3	4.2	95.43	593
597	TRUE	gi|4758646	kinesin-like protein KIF3B [Homo sapiens]	85.1	7.8	1	40.2 (M:40.2)	1	5.9	111.1	597
598	TRUE	gi|144953913	zinc finger protein 714 [Homo sapiens]	64	10.3	1	40.2 (M:40.2)	1	5	82.02	598
599	TRUE	gi|153791586	myosin-2 [Homo sapiens]	222.9	5.5	1	40.2 (M:40.2)	1	2.1	135.12	599
603	TRUE	gi|578814165	PREDICTED: replication initiator 1 isoform X5 [Homo sapiens]	69.8	12.1	3	40.1 (M:40.1)	1	5.3	114.34	603
604	TRUE	gi|578829807	PREDICTED: myosin phosphatase Rho-interacting protein isoform X6 [Homo sapiens]	258.7	5.3	8	40.0 (M:40.0)	2	2.1	71.96	604
605	TRUE	gi|530366415	PREDICTED: probable methyltransferase TARBP1 isoform X1 [Homo sapiens]	181.6	6.8	2	40.0 (M:40.0)	1	2.8	100.39	605
607	TRUE	gi|530365468	PREDICTED: phosphatidylinositol 4-phosphate 5-kinase type-1 alpha isoform X6 [Homo sapiens]	62.1	9.6	16	39.9 (M:39.9)	2	7.8	155.17	607
609	TRUE	gi|578809281	PREDICTED: matrix extracellular phosphoglycoprotein isoform X1 [Homo sapiens]	62.1	9.4	1	39.9 (M:39.9)	1	4.9	100.61	609
611	TRUE	gi|18702331	OTU domain-containing protein 7A [Homo sapiens]	100.6	9.5	2	39.8 (M:39.8)	3	6.2	69.47	611
614	TRUE	gi|345842488	ryanodine receptor 3 isoform 2 [Homo sapiens]	551.1	5.4	2	39.7 (M:39.7)	1	1	68.42	614
615	TRUE	gi|321267600	sialate O-acetylesterase isoform 2 [Homo sapiens]	54.5	7.1	2	39.7 (M:39.7)	1	7.4	85.66	615
616	TRUE	gi|42544189	fibrinogen-like protein 1 precursor [Homo sapiens]	36.4	5.5	2	39.7 (M:39.7)	1	6.4	208.14	616
618	TRUE	gi|578799535	PREDICTED: receptor-type tyrosine-protein phosphatase F isoform X12 [Homo sapiens]	192.7	5.8	12	39.7 (M:39.7)	1	2.4	18.04	618
623	TRUE	gi|37704382	beta-defensin 119 isoform a precursor [Homo sapiens]	9.8	10.1	1	39.5 (M:39.5)	1	20.2	86.19	623
624	TRUE	gi|530360787	PREDICTED: serine/arginine repetitive matrix protein 1 isoform X3 [Homo sapiens]	103.7	12.4	5	39.5 (M:39.5)	1	3.4	32.91	624
626	TRUE	gi|90669307	G2/mitotic-specific cyclin-B3 isoform 3 [Homo sapiens]	157.8	6.3	2	39.5 (M:39.5)	2	3.4	35.79	626
627	TRUE	gi|530410168	PREDICTED: telomerase-binding protein EST1A isoform X2 [Homo sapiens]	101.9	9.8	5	39.4 (M:39.4)	1	5.3	90.89	627
629	TRUE	gi|45439357	RNA polymerase II transcription factor SIII subunit A2 [Homo sapiens]	83.9	10.5	1	39.4 (M:39.4)	2	4.9	130.47	629
632	TRUE	gi|4758024	coilin [Homo sapiens]	62.6	10	1	39.3 (M:39.3)	1	5.2	37.67	632
633	TRUE	gi|578809184	PREDICTED: serine/threonine-protein phosphatase with EF-hands 2 isoform X1 [Homo sapiens]	69	9.4	2	39.3 (M:39.3)	1	5.7	178.87	633
634	TRUE	gi|145279204	probable exonuclease mut-7 homolog isoform a [Homo sapiens]	96.5	9.9	8	39.3 (M:39.3)	1	4.2	99.51	634
635	TRUE	gi|297206791	fibrous sheath-interacting protein 2 [Homo sapiens]	789.4	6.2	1	39.3 (M:39.3)	2	0.8	39.16	635
636	TRUE	gi|578811766	PREDICTED: p21-activated protein kinase-interacting protein 1 isoform X2 [Homo sapiens]	41.4	10.1	3	39.2 (M:39.2)	1	7.6	52.81	636
637	TRUE	gi|225637562	serine/threonine-protein kinase Nek11 isoform 3 [Homo sapiens]	68.8	5.2	5	39.2 (M:39.2)	1	5.8	84.45	637
639	TRUE	gi|578832904	PREDICTED: adenomatous polyposis coli protein 2 isoform X5 [Homo sapiens]	243.7	10	4	39.2 (M:39.2)	1	2.1	93.28	639
640	TRUE	gi|578818599	PREDICTED: 1,5-anhydro-D-fructose reductase isoform X4 [Homo sapiens]	22.1	6.4	2	39.2 (M:39.2)	1	14.3	266.16	640
641	TRUE	gi|209447096	transmembrane protein 2 isoform b [Homo sapiens]	147.3	9.4	3	39.1 (M:39.1)	2	2.7	162.34	641
643	TRUE	gi|530408446	PREDICTED: UPF0505 protein C16orf62 isoform X2 [Homo sapiens]	107.9	8.9	4	39.1 (M:39.1)	1	5.7	134.35	643
645	TRUE	gi|4507883	vitamin D3 receptor isoform VDRA [Homo sapiens]	48.3	6.1	2	39.0 (M:39.0)	2	2.6	129.39	645
646	TRUE	gi|578821076	PREDICTED: RAS guanyl-releasing protein 2 isoform X1 [Homo sapiens]	75.4	10.1	5	39.0 (M:39.0)	3	8.4	69.25	646
647	TRUE	gi|259013213	CUB and sushi domain-containing protein 1 precursor [Homo sapiens]	388.5	5.6	1	38.9 (M:38.9)	2	1.3	53.65	647
649	TRUE	gi|298231195	zinc finger protein 275 [Homo sapiens]	37	10	3	38.9 (M:38.9)	2	9.7	170.98	649
650	TRUE	gi|32967314	ephrin type-A receptor 3 isoform b precursor [Homo sapiens]	60.9	5.5	4	38.8 (M:38.8)	2	5.8	71.98	650
653	TRUE	gi|209977097	tripartite motif-containing protein 66 [Homo sapiens]	134.6	6.6	3	38.8 (M:38.8)	1	3.8	65.43	653
654	TRUE	gi|530418236	PREDICTED: nuclear receptor coactivator 5 isoform X2 [Homo sapiens]	48.2	10.1	3	38.8 (M:38.8)	1	6.9	198.59	654
656	TRUE	gi|578805939	PREDICTED: ALS2 C-terminal-like protein isoform X5 [Homo sapiens]	84.1	6	8	38.7 (M:38.7)	1	5.2	132.14	656
657	TRUE	gi|55770876	neurogenic locus notch homolog protein 4 preproprotein [Homo sapiens]	209.5	5.4	1	38.7 (M:38.7)	2	2.3	21.63	657
658	TRUE	gi|18087841	WD repeat-containing protein 89 [Homo sapiens]	43.2	5.7	1	38.7 (M:38.7)	2	11.6	96.61	658
660	TRUE	gi|578813915	PREDICTED: RING finger protein 32 isoform X5 [Homo sapiens]	27.1	10.6	3	38.6 (M:38.6)	2	9.8	77.21	660
665	TRUE	gi|11386147	prosaposin isoform a preproprotein [Homo sapiens]	58.1	4.9	3	38.5 (M:38.5)	2	2.9	106.96	665
666	TRUE	gi|27734905	aprataxin and PNK-like factor [Homo sapiens]	56.9	4.8	1	38.4 (M:38.4)	2	7.2	140.39	666
669	TRUE	gi|256223453	probable ATP-dependent RNA helicase DDX20 [Homo sapiens]	92.2	6.5	1	38.4 (M:38.4)	2	3.3	78.11	669
671	TRUE	gi|530406506	PREDICTED: spatacsin isoform X2 [Homo sapiens]	269	5.6	6	38.4 (M:38.4)	2	2	80.15	671
672	TRUE	gi|530396574	PREDICTED: C2 domain-containing protein 3 isoform X5 [Homo sapiens]	186.3	9.5	6	38.4 (M:38.4)	1	3	83.41	672
674	TRUE	gi|574956994	protein FAM104A isoform 3 [Homo sapiens]	9.8	12.7	4	38.3 (M:38.3)	1	40.8	138.12	674
675	TRUE	gi|117168273	coiled-coil domain-containing protein 33 isoform 1 [Homo sapiens]	84.9	6.8	4	38.2 (M:38.2)	1	5.8	80.17	675
676	TRUE	gi|530411171	PREDICTED: rab11 family-interacting protein 4 isoform X1 [Homo sapiens]	67.7	4.8	1	38.2 (M:38.2)	1	8.4	58.52	676
679	TRUE	gi|578819186	PREDICTED: dynamin-binding protein isoform X1 [Homo sapiens]	172.2	5.1	2	38.1 (M:38.1)	1	3.1	95.02	679
680	TRUE	gi|5453555	GTP-binding nuclear protein Ran [Homo sapiens]	24.4	7.8	2	38.1 (M:38.1)	1	13.4	38.99	680
681	TRUE	gi|157502222	granulysin isoform 519 [Homo sapiens]	14.8	10.5	3	38.1 (M:38.1)	2	16.9	157.19	681
683	TRUE	gi|239787098	zinc finger protein 610 isoform a [Homo sapiens]	53.5	10.3	2	38.1 (M:38.1)	1	10.6	49.65	683
684	TRUE	gi|4758300	transcriptional regulator ERG isoform 2 [Homo sapiens]	52	6.9	6	38.1 (M:38.1)	1	8.2	104.97	684
688	TRUE	gi|210147522	zinc finger SWIM domain-containing protein 6 [Homo sapiens]	133.4	7.1	2	38.0 (M:38.0)	1	3.7	76.32	688
689	TRUE	gi|157502207	transcriptional protein SWT1 [Homo sapiens]	103.2	9.7	2	38.0 (M:38.0)	2	5.4	76.93	689
694	TRUE	gi|65786661	ankyrin repeat and BTB/POZ domain-containing protein BTBD11 isoform a [Homo sapiens]	120.8	6.4	1	37.9 (M:37.9)	2	1.8	192.9	694
695	TRUE	gi|530424315	PREDICTED: WD repeat-containing protein 59 isoform X2 [Homo sapiens]	76.6	9.7	3	37.8 (M:37.8)	1	4.5	43.37	695
697	TRUE	gi|530365098	PREDICTED: LIM/homeobox protein Lhx9 isoform X2 [Homo sapiens]	37.1	10.2	6	37.8 (M:37.8)	2	13.6	157.96	697
699	TRUE	gi|578798624	PREDICTED: exostosin-like 1 isoform X3 [Homo sapiens]	53	9.6	4	37.8 (M:37.8)	1	6	61.77	699
701	TRUE	gi|18482373	WD repeat and FYVE domain-containing protein 1 [Homo sapiens]	46.3	7.2	1	37.7 (M:37.7)	1	12.2	143.75	701
702	TRUE	gi|530419317	PREDICTED: 1-acyl-sn-glycerol-3-phosphate acyltransferase gamma isoform X1 [Homo sapiens]	52.2	9.9	4	37.7 (M:37.7)	1	6	29.92	702
704	TRUE	gi|57863271	von Willebrand factor A domain-containing protein 8 isoform a precursor [Homo sapiens]	214.7	7.1	3	37.7 (M:37.7)	1	2.8	75.68	704
705	TRUE	gi|7705748	serine/threonine-protein kinase TNNI3K [Homo sapiens]	92.8	6.3	1	37.7 (M:37.7)	1	3	53.37	705
706	TRUE	gi|530373836	PREDICTED: DNA topoisomerase 2-binding protein 1 isoform X1 [Homo sapiens]	170	6.5	2	37.7 (M:37.7)	1	1.6	163.46	706
708	TRUE	gi|54607139	vacuolar protein sorting-associated protein 13D isoform 1 [Homo sapiens]	491.6	6.1	2	37.7 (M:37.7)	2	1.2	78.53	708
709	TRUE	gi|578809099	PREDICTED: probable E3 ubiquitin-protein ligase TRIML1 isoform X2 [Homo sapiens]	32.2	5	3	37.6 (M:37.6)	1	14	116.52	709
710	TRUE	gi|148746218	serine/threonine-protein kinase TAO3 [Homo sapiens]	105.3	6.9	3	37.6 (M:37.6)	2	4.2	185.06	710
711	TRUE	gi|13325055	long-chain fatty acid transport protein 6 [Homo sapiens]	70.1	9.5	1	37.6 (M:37.6)	1	5.5	60.36	711
713	TRUE	gi|205277435	tyrosine-protein kinase SYK isoform 2 [Homo sapiens]	69.5	7.8	2	37.6 (M:37.6)	2	6.9	122.55	713
715	TRUE	gi|66348091	vacuolar protein sorting-associated protein 13C isoform 1B [Homo sapiens]	402.8	5.9	4	37.6 (M:37.6)	1	1.4	47.86	715
717	TRUE	gi|70167113	double-stranded RNA-specific adenosine deaminase isoform d [Homo sapiens]	103.6	9.7	6	37.6 (M:37.6)	3	4.2	62.27	717
719	TRUE	gi|543583701	catenin alpha-2 isoform 5 [Homo sapiens]	65.1	5.4	1	37.5 (M:37.5)	1	7.2	131.26	719
720	TRUE	gi|530391786	PREDICTED: tight junction protein ZO-2 isoform X5 [Homo sapiens]	124.5	7.9	12	37.4 (M:37.4)	1	2.2	60.76	720
721	TRUE	gi|578804053	PREDICTED: TRAF3-interacting protein 1 isoform X2 [Homo sapiens]	76.1	9	5	37.4 (M:37.4)	1	5.2	125.26	721
722	TRUE	gi|578816637	PREDICTED: receptor-type tyrosine-protein phosphatase delta isoform X16 [Homo sapiens]	211.2	6.2	16	37.4 (M:37.4)	2	2	85.78	722
723	TRUE	gi|45237195	janus kinase and microtubule-interacting protein 2 isoform 3 [Homo sapiens]	94.9	5.8	4	37.3 (M:37.3)	2	4.3	63.72	723
725	TRUE	gi|327315343	sortilin isoform 2 [Homo sapiens]	77.3	5.1	4	37.3 (M:37.3)	1	3.9	160.4	725
726	TRUE	gi|212549546	POTE ankyrin domain family member C [Homo sapiens]	61.1	6.3	5	37.3 (M:37.3)	2	7.7	142.8	726
727	TRUE	gi|7662294	EPM2A-interacting protein 1 [Homo sapiens]	70.3	5.7	1	37.3 (M:37.3)	1	9.2	123.54	727
729	TRUE	gi|91754185	protein AKNAD1 [Homo sapiens]	92.8	6.4	1	37.2 (M:37.2)	2	6.2	73.96	729
730	TRUE	gi|530404339	PREDICTED: serine/threonine-protein phosphatase 4 regulatory subunit 4 isoform X1 [Homo sapiens]	87.3	9.4	2	37.2 (M:37.2)	1	7	104.55	730
731	TRUE	gi|40556370	protein Jade-2 [Homo sapiens]	87.4	5	8	37.2 (M:37.2)	1	6.1	30.48	731
734	TRUE	gi|10863927	peptidyl-prolyl cis-trans isomerase A [Homo sapiens]	18	9	2	37.2 (M:37.2)	1	27.3	118.67	734
735	TRUE	gi|4885583	rho-associated protein kinase 1 [Homo sapiens]	158.1	5.6	1	37.1 (M:37.1)	1	3.2	143.97	735
737	TRUE	gi|5174633	polycystic kidney disease and receptor for egg jelly-related protein precursor [Homo sapiens]	255.3	10	1	37.0 (M:37.0)	1	1.5	73.74	737
738	TRUE	gi|530374778	PREDICTED: phosphatidylinositol 4,5-bisphosphate 3-kinase catalytic subunit beta isoform isoform X3 [Homo sapiens]	121	7.1	2	37.0 (M:37.0)	2	3.5	44.29	738
739	TRUE	gi|371122551	tripartite motif-containing protein 65 isoform 2 [Homo sapiens]	54.9	6	4	37.0 (M:37.0)	2	8.1	60.81	739
740	TRUE	gi|259490323	zinc finger protein 268 isoform c [Homo sapiens]	98.7	10.1	2	37.0 (M:37.0)	1	5.1	53.66	740
743	TRUE	gi|578815141	PREDICTED: vinexin isoform X5 [Homo sapiens]	73.7	9.9	5	36.9 (M:36.9)	3	7.3	76.11	743
746	TRUE	gi|90903231	huntingtin [Homo sapiens]	347.6	5.8	1	36.8 (M:36.8)	2	1.1	125.44	746
748	TRUE	gi|14269578	metallothionein-4 [Homo sapiens]	6.4	10.8	1	36.8 (M:36.8)	1	53.2	76.99	748
749	TRUE	gi|30425553	reticulon-4 receptor-like 1 precursor [Homo sapiens]	49	10.3	1	36.8 (M:36.8)	1	6.1	33.15	749
750	TRUE	gi|50345873	zinc finger and BTB domain-containing protein 21 isoform L [Homo sapiens]	118.8	9.6	2	36.8 (M:36.8)	1	3	79.03	750
752	TRUE	gi|22749479	protein canopy homolog 4 precursor [Homo sapiens]	28.3	4.4	1	36.7 (M:36.7)	2	16.9	36.25	752
754	TRUE	gi|41152074	coiled-coil domain-containing protein 80 precursor [Homo sapiens]	108.1	10.2	2	36.7 (M:36.7)	1	4.2	71.09	754
758	TRUE	gi|71274113	metallothionein-1A [Homo sapiens]	6.1	10.5	1	36.5 (M:36.5)	2	49.2	52.63	758
760	TRUE	gi|9506611	guanine nucleotide-binding protein-like 3-like protein [Homo sapiens]	65.5	9.5	1	36.5 (M:36.5)	1	8.1	66.18	760
761	TRUE	gi|37622341	myeloid zinc finger 1 isoform 1 [Homo sapiens]	82	10.3	3	36.5 (M:36.5)	1	7.2	148.61	761
769	TRUE	gi|55770895	protein LAP2 isoform 7 [Homo sapiens]	146	5	9	36.3 (M:36.3)	2	2.3	121.93	769
770	TRUE	gi|578812645	PREDICTED: E3 ubiquitin-protein ligase SHPRH isoform X8 [Homo sapiens]	173.4	7.9	5	36.3 (M:36.3)	1	2.8	116.8	770
771	TRUE	gi|11141875	interleukin-21 isoform 1 precursor [Homo sapiens]	18.6	10.4	1	36.2 (M:36.2)	1	17.3	99.56	771
774	TRUE	gi|375268727	ectoderm-neural cortex protein 1 isoform 2 [Homo sapiens]	57.8	5.7	2	36.1 (M:36.1)	1	6.8	100.66	774
780	TRUE	gi|530388711	PREDICTED: adenylate cyclase type 8 isoform X1 [Homo sapiens]	136.6	6.7	3	36.0 (M:36.0)	2	4.3	113.32	780
787	TRUE	gi|530362777	PREDICTED: diphthine synthase isoform X1 [Homo sapiens]	27.1	9.2	1	35.8 (M:35.8)	1	7.9	178.69	787
788	TRUE	gi|169790971	E3 ubiquitin-protein ligase parkin isoform 2 [Homo sapiens]	48.7	7.9	2	35.8 (M:35.8)	1	10.8	85.58	788
789	TRUE	gi|530406156	PREDICTED: uveal autoantigen with coiled-coil domains and ankyrin repeats isoform X3 [Homo sapiens]	160.2	6.8	5	35.8 (M:35.8)	1	1.9	125.52	789
791	TRUE	gi|530374810	PREDICTED: GRAM domain-containing protein 1C isoform X2 [Homo sapiens]	69.6	6.9	4	35.8 (M:35.8)	2	4.8	143.27	791
793	TRUE	gi|21264602	laminin subunit alpha-5 precursor [Homo sapiens]	399.5	6.7	4	35.7 (M:35.7)	1	1.4	72.02	793
795	TRUE	gi|578804228	PREDICTED: maestro heat-like repeat-containing protein family member 2A isoform X1 [Homo sapiens]	189.4	6.2	2	35.7 (M:35.7)	3	2.3	81.54	795
796	TRUE	gi|578805131	PREDICTED: coiled-coil domain-containing protein 74B isoform X9 [Homo sapiens]	36.8	12	2	35.7 (M:35.7)	2	14.5	65.77	796
797	TRUE	gi|4506491	replication factor C subunit 4 [Homo sapiens]	39.7	9.3	1	35.6 (M:35.6)	2	7.4	115.7	797
799	TRUE	gi|578823479	PREDICTED: mediator of RNA polymerase II transcription subunit 13-like isoform X2 [Homo sapiens]	241.6	5.8	4	35.6 (M:35.6)	2	1.4	39.32	799
801	TRUE	gi|217272894	116 kDa U5 small nuclear ribonucleoprotein component isoform b [Homo sapiens]	105.3	4.9	3	35.5 (M:35.5)	1	3.5	129.47	801
802	TRUE	gi|578830624	PREDICTED: G patch domain-containing protein 8 isoform X1 [Homo sapiens]	155.1	9.6	2	35.5 (M:35.5)	1	3	147.21	802
803	TRUE	gi|19115966	DIS3-like exonuclease 1 isoform 2 [Homo sapiens]	111	5.9	4	35.5 (M:35.5)	3	3.5	135.57	803
804	TRUE	gi|75677385	neugrin precursor [Homo sapiens]	32.4	9.8	1	35.4 (M:35.4)	1	11.3	111.42	804
806	TRUE	gi|222352143	TBC1 domain family member 2A isoform 2 [Homo sapiens]	104	6	2	35.3 (M:35.3)	2	4.7	28.33	806
808	TRUE	gi|218505670	epithelial cell adhesion molecule precursor [Homo sapiens]	34.9	8.7	1	35.3 (M:35.3)	1	9.9	116.15	808
809	TRUE	gi|578806173	PREDICTED: plasma membrane calcium-transporting ATPase 2 isoform X9 [Homo sapiens]	129.4	6	7	35.3 (M:35.3)	1	3.5	60.58	809
810	TRUE	gi|64276808	A disintegrin and metalloproteinase with thrombospondin motifs 6 preproprotein [Homo sapiens]	125.2	6.3	1	35.3 (M:35.3)	3	6.5	54.73	810
813	TRUE	gi|148886707	hephaestin-like protein 1 precursor [Homo sapiens]	131.5	6.3	1	35.1 (M:35.1)	1	1.9	57.25	813
815	TRUE	gi|109948283	pumilio domain-containing protein KIAA0020 [Homo sapiens]	73.5	10.2	1	35.0 (M:35.0)	1	5.1	148.73	815
816	TRUE	gi|28605145	glutamate receptor ionotropic, kainate 3 precursor [Homo sapiens]	104	7.8	11	35.0 (M:35.0)	1	2.7	40.76	816
817	TRUE	gi|207028673	aldo-keto reductase family 1 member C2 isoform 2 [Homo sapiens]	15.7	8.9	4	35.0 (M:35.0)	1	23.7	63.48	817
818	TRUE	gi|61966741	TMF-regulated nuclear protein 1 [Homo sapiens]	23.4	12.2	2	35.0 (M:35.0)	2	14.1	56.88	818
820	TRUE	gi|46488921	astrotactin-1 isoform 2 precursor [Homo sapiens]	135	4.9	3	35.0 (M:35.0)	1	3.9	157.42	820
825	TRUE	gi|472339087	ankyrin repeat domain-containing protein 62 [Homo sapiens]	106.4	6.2	2	34.9 (M:34.9)	2	3.7	158.28	825
827	TRUE	gi|48255915	serine protease 58 precursor [Homo sapiens]	27.1	6.4	1	34.8 (M:34.8)	2	20.7	41.19	827
831	TRUE	gi|154091332	protein MRVI1 isoform b [Homo sapiens]	89.7	5.7	3	34.8 (M:34.8)	1	5.1	71.85	831
832	TRUE	gi|345197262	tumor protein D54 isoform g [Homo sapiens]	19.5	6.2	5	34.7 (M:34.7)	1	9.9	115.77	832
833	TRUE	gi|10835085	metallothionein-1H [Homo sapiens]	6	10.6	1	34.7 (M:34.7)	1	49.2	97.71	833
834	TRUE	gi|530399005	PREDICTED: FYVE, RhoGEF and PH domain-containing protein 4 isoform X1 [Homo sapiens]	103.7	7.9	5	34.7 (M:34.7)	1	3.4	62.44	834
835	TRUE	gi|195972881	transmembrane protein 194A isoform a [Homo sapiens]	50.6	6.7	1	34.7 (M:34.7)	1	6.8	40.06	835
836	TRUE	gi|530414190	PREDICTED: probable phospholipid-transporting ATPase IIB isoform X6 [Homo sapiens]	114.6	7.3	11	34.7 (M:34.7)	2	3.4	158.41	836
837	TRUE	gi|210032790	protein FAM184B [Homo sapiens]	121	5.8	1	34.7 (M:34.7)	1	4.7	60.42	837
840	TRUE	gi|530417293	PREDICTED: zinc finger protein 606 isoform X2 [Homo sapiens]	81.7	9.6	2	34.6 (M:34.6)	2	2.6	87.03	840
841	TRUE	gi|116488398	keratin, type I cuticular Ha2 [Homo sapiens]	50.3	4.6	1	34.6 (M:34.6)	3	4.5	81.13	841
842	TRUE	gi|110349721	titin isoform novex-3 [Homo sapiens]	631.2	5.4	1	34.6 (M:34.6)	2	0.9	105.6	842
843	TRUE	gi|530379363	PREDICTED: DNA polymerase kappa isoform X3 [Homo sapiens]	57.6	9.2	4	34.5 (M:34.5)	1	10.1	61.6	843
844	TRUE	gi|11056044	inorganic pyrophosphatase [Homo sapiens]	32.6	5.5	1	34.4 (M:34.4)	1	10.4	150.44	844
845	TRUE	gi|138175817	zinc finger protein 236 [Homo sapiens]	203.6	9.6	3	34.4 (M:34.4)	2	2.3	151.55	845
847	TRUE	gi|578796967	PREDICTED: golgin subfamily A member 6-like protein 2 [Homo sapiens]	55.8	5.6	1	34.4 (M:34.4)	1	6.8	121.99	847
848	TRUE	gi|154937338	sodium/hydrogen exchanger 9B1 isoform 2 [Homo sapiens]	52.2	9.5	4	34.4 (M:34.4)	1	4.4	133.7	848
849	TRUE	gi|156766086	zinc finger protein 600 [Homo sapiens]	83.1	10.4	4	34.4 (M:34.4)	1	6.6	101.54	849
850	TRUE	gi|530367354	PREDICTED: sprouty-related, EVH1 domain-containing protein 2 isoform X2 [Homo sapiens]	25.4	7.8	3	34.3 (M:34.3)	1	14	82.81	850
851	TRUE	gi|337756507	monofunctional C1-tetrahydrofolate synthase, mitochondrial isoform 3 [Homo sapiens]	99.2	7	6	34.3 (M:34.3)	2	3.7	124.8	851
852	TRUE	gi|544710466	PR domain zinc finger protein 15 isoform 3 [Homo sapiens]	135.6	9.4	2	34.2 (M:34.2)	2	5.4	80.74	852
853	TRUE	gi|530368098	PREDICTED: CAD protein isoform X4 [Homo sapiens]	235.9	6.1	6	34.2 (M:34.2)	2	2.7	96.99	853
854	TRUE	gi|545478136	dehydrogenase/reductase SDR family member 4 isoform 3 [Homo sapiens]	25.9	10.3	3	34.2 (M:34.2)	1	10.2	48.18	854
856	TRUE	gi|578812549	PREDICTED: protein dopey-1 isoform X9 [Homo sapiens]	226.8	5.7	8	34.2 (M:34.2)	1	2.5	64.62	856
857	TRUE	gi|578821305	PREDICTED: uncharacterized protein C11orf85 isoform X7 [Homo sapiens]	24.4	10.6	7	34.1 (M:34.1)	2	14.9	54.75	857
858	TRUE	gi|530394779	PREDICTED: disintegrin and metalloproteinase domain-containing protein 8 isoform X2 [Homo sapiens]	77.8	6.3	5	34.1 (M:34.1)	1	6	70.51	858
859	TRUE	gi|10863955	phosphoserine aminotransferase isoform 2 [Homo sapiens]	35.2	6.3	2	34.1 (M:34.1)	2	13.6	129.95	859
861	TRUE	gi|84781739	leucine-rich repeat and transmembrane domain-containing protein 2 precursor [Homo sapiens]	41.1	9.5	1	34.0 (M:34.0)	1	8.4	60.94	861
862	TRUE	gi|578802980	PREDICTED: putative Polycomb group protein ASXL2 isoform X2 [Homo sapiens]	125.4	8.8	3	34.0 (M:34.0)	1	2.5	72.75	862
863	TRUE	gi|578810464	PREDICTED: protein LAP2 isoform X4 [Homo sapiens]	139.9	5.1	1	34.0 (M:34.0)	1	3.3	128.01	863
865	TRUE	gi|71725360	zinc finger protein 609 [Homo sapiens]	151.1	9	1	34.0 (M:34.0)	1	3.1	80.33	865
866	TRUE	gi|578818751	PREDICTED: transforming acidic coiled-coil-containing protein 2 isoform X20 [Homo sapiens]	296.6	4.6	22	34.0 (M:34.0)	1	1.6	192.52	866
867	TRUE	gi|118498345	zinc finger homeobox protein 3 isoform A [Homo sapiens]	404.2	5.8	3	34.0 (M:34.0)	2	1.5	52.27	867
868	TRUE	gi|530427511	PREDICTED: heterogeneous nuclear ribonucleoprotein M isoform X6 [Homo sapiens]	60.5	9.8	5	34.0 (M:34.0)	1	11	24.42	868
870	TRUE	gi|306922394	zinc finger homeobox protein 2 [Homo sapiens]	274	5.5	1	33.8 (M:33.8)	1	1.8	38.58	870
872	TRUE	gi|530400750	PREDICTED: signal transducer and activator of transcription 2 isoform X3 [Homo sapiens]	60.1	9.6	6	33.8 (M:33.8)	1	8.5	94.31	872
873	TRUE	gi|530371957	PREDICTED: coiled-coil domain-containing protein 13 isoform X2 [Homo sapiens]	52.8	9	3	33.8 (M:33.8)	2	9.7	102.07	873
874	TRUE	gi|223633991	pantetheinase precursor [Homo sapiens]	57	5.2	1	33.8 (M:33.8)	2	5.3	139.85	874
876	TRUE	gi|557129067	regulator of G-protein signaling 11 isoform 3 [Homo sapiens]	51.5	9.9	2	33.6 (M:33.6)	1	10.7	75.25	876
877	TRUE	gi|30410033	late cornified envelope protein 3E [Homo sapiens]	9.5	12.6	1	33.5 (M:33.5)	3	38	117.39	877
878	TRUE	gi|530379425	PREDICTED: ras-specific guanine nucleotide-releasing factor 2 isoform X1 [Homo sapiens]	133.5	8.3	4	33.5 (M:33.5)	1	2.1	34.58	878
879	TRUE	gi|38569430	activating transcription factor 7-interacting protein 2 isoform 1 [Homo sapiens]	75.7	9	1	33.5 (M:33.5)	1	7.9	39.7	879
881	TRUE	gi|38348729	coiled-coil domain-containing protein 171 [Homo sapiens]	152.7	6.4	2	33.5 (M:33.5)	1	2.3	94.04	881
883	TRUE	gi|4504919	keratin, type II cytoskeletal 8 isoform 2 [Homo sapiens]	53.7	5.4	2	33.4 (M:33.4)	1	4.6	213.44	883
886	TRUE	gi|530400232	PREDICTED: keratin, type II cuticular Hb3 isoform X1 [Homo sapiens]	49.6	5.3	1	33.4 (M:33.4)	1	7.4	119.96	886
887	TRUE	gi|147902746	RNA-binding protein MEX3A [Homo sapiens]	54.1	7.8	1	33.3 (M:33.3)	2	11	60.24	887
888	TRUE	gi|167466173	heat shock 70 kDa protein 1A/1B [Homo sapiens]	70	5.4	7	33.3 (M:33.3)	1	3.9	146.22	888
890	TRUE	gi|372622373	serine/threonine-protein kinase 3 isoform 2 [Homo sapiens]	59.4	5	1	33.2 (M:33.2)	1	5.6	132.7	890
893	TRUE	gi|578837883	PREDICTED: protein Shroom2 isoform X1 [Homo sapiens]	176.2	6.7	2	33.1 (M:33.1)	2	3.2	145.76	893
896	TRUE	gi|578804328	PREDICTED: LIM and senescent cell antigen-like-containing domain protein 1 isoform X7 [Homo sapiens]	39.4	9.8	10	33.0 (M:33.0)	2	16	72.43	896
897	TRUE	gi|106067657	lutropin-choriogonadotropic hormone receptor precursor [Homo sapiens]	78.6	9.8	1	33.0 (M:33.0)	1	4.6	126.07	897
898	TRUE	gi|157266317	serine/threonine-protein kinase ATR [Homo sapiens]	301.2	7.3	1	33.0 (M:33.0)	1	1.7	23.47	898
899	TRUE	gi|94536868	PR domain zinc finger protein 15 isoform 2 [Homo sapiens]	133.6	9.4	3	33.0 (M:33.0)	1	5.1	80.52	899
900	TRUE	gi|260763912	spindle and kinetochore-associated protein 3 isoform 2 [Homo sapiens]	43.9	4.7	2	33.0 (M:33.0)	2	12.1	123.13	900
903	TRUE	gi|578799096	PREDICTED: agrin isoform X5 [Homo sapiens]	200	6	7	32.9 (M:32.9)	2	3.5	74.8	903
905	TRUE	gi|530365226	PREDICTED: E3 ubiquitin-protein ligase RING2 isoform X2 [Homo sapiens]	32.2	7.8	3	32.7 (M:32.7)	1	4.2	123.64	905
906	TRUE	gi|56090620	NKAP-like protein [Homo sapiens]	46.3	10.3	1	32.7 (M:32.7)	1	5.7	16.54	906
907	TRUE	gi|545746399	glycosyltransferase-like domain-containing protein 1 isoform d [Homo sapiens]	37.7	6.6	5	32.7 (M:32.7)	3	13.1	74.6	907
909	TRUE	gi|578802555	PREDICTED: gamma-2-syntrophin isoform X1 [Homo sapiens]	53.7	6.8	4	32.6 (M:32.6)	1	8.5	158.93	909
910	TRUE	gi|157426893	translation factor GUF1, mitochondrial [Homo sapiens]	74.3	9.4	1	32.5 (M:32.5)	1	6.9	29.81	910
911	TRUE	gi|578836733	PREDICTED: PAX3- and PAX7-binding protein 1 isoform X2 [Homo sapiens]	86.2	5.1	4	32.5 (M:32.5)	1	5.7	142.77	911
912	TRUE	gi|578820625	PREDICTED: T-complex protein 11-like protein 1 isoform X2 [Homo sapiens]	36.6	6.2	1	32.5 (M:32.5)	1	9.3	105.1	912
913	TRUE	gi|38569394	elongator complex protein 1 [Homo sapiens]	150.2	5.6	1	32.5 (M:32.5)	1	2.3	79.12	913
915	TRUE	gi|25453484	ubiquinone biosynthesis protein COQ7 homolog isoform 1 [Homo sapiens]	24.3	9.5	2	32.4 (M:32.4)	1	14.7	159.82	915
917	TRUE	gi|578821974	PREDICTED: protocadherin Fat 3 isoform X1 [Homo sapiens]	382.5	4.5	2	32.4 (M:32.4)	1	1.4	101.28	917
918	TRUE	gi|31377782	protein kinase C delta type [Homo sapiens]	77.5	8.9	2	32.4 (M:32.4)	1	4.9	81.36	918
919	TRUE	gi|530369763	PREDICTED: collagen alpha-3(IV) chain isoform X2 [Homo sapiens]	158.3	10.1	8	32.4 (M:32.4)	1	3.2	129.9	919
921	TRUE	gi|530362704	PREDICTED: nardilysin isoform X1 [Homo sapiens]	105.5	5.4	4	32.4 (M:32.4)	1	2.4	129.59	921
922	TRUE	gi|13676857	heat shock-related 70 kDa protein 2 [Homo sapiens]	70	5.4	1	32.3 (M:32.3)	1	5.8	113.91	922
923	TRUE	gi|530364444	PREDICTED: protein PRRC2C isoform X16 [Homo sapiens]	296.8	9.4	18	32.3 (M:32.3)	1	1.7	111.1	923
926	TRUE	gi|530383954	PREDICTED: PR domain zinc finger protein 1 isoform X1 [Homo sapiens]	73.8	9.9	4	32.3 (M:32.3)	1	3.6	162.97	926
927	TRUE	gi|530409377	PREDICTED: conserved oligomeric Golgi complex subunit 7 isoform X2 [Homo sapiens]	79.1	5.2	2	32.2 (M:32.2)	1	5.7	84.65	927
928	TRUE	gi|578808481	PREDICTED: lipoyl synthase, mitochondrial isoform X1 [Homo sapiens]	25.8	10	1	32.2 (M:32.2)	1	15	48.09	928
929	TRUE	gi|34101268	kelch-like protein 8 [Homo sapiens]	68.8	6.1	1	32.2 (M:32.2)	1	3.5	92.87	929
930	TRUE	gi|4758156	diacylglycerol kinase iota [Homo sapiens]	116.9	9	2	32.2 (M:32.2)	1	4.2	161.97	930
933	TRUE	gi|38373673	synaptonemal complex protein 2 [Homo sapiens]	175.5	9.7	2	32.1 (M:32.1)	2	3.6	59	933
936	TRUE	gi|4503347	deoxyribonuclease-1-like 2 precursor [Homo sapiens]	32.8	4.6	1	32.0 (M:32.0)	1	8	84.9	936
937	TRUE	gi|6912438	integrin beta-1-binding protein 2 [Homo sapiens]	38.4	4.9	1	32.0 (M:32.0)	2	8.6	110.09	937
938	TRUE	gi|45387958	protein phosphatase 1 regulatory subunit 26 [Homo sapiens]	127.3	9.8	1	32.0 (M:32.0)	2	2.4	41.14	938
939	TRUE	gi|46276868	uncharacterized protein KIAA0355 [Homo sapiens]	115.9	6.8	1	31.9 (M:31.9)	1	2.4	106.55	939
940	TRUE	gi|150010639	ubiquitin carboxyl-terminal hydrolase 22 [Homo sapiens]	59.9	9.5	2	31.9 (M:31.9)	1	5.5	91.95	940
941	TRUE	gi|530406109	PREDICTED: myotubularin-related protein 10 isoform X2 [Homo sapiens]	64	9.3	4	31.8 (M:31.8)	2	6.6	138.03	941
943	TRUE	gi|530430749	PREDICTED: transcription factor TFIIIB component B'' homolog isoform X1 [Homo sapiens]	289.2	4.9	5	31.7 (M:31.7)	2	1.5	150.56	943
944	TRUE	gi|530386889	PREDICTED: arf-GAP with GTPase, ANK repeat and PH domain-containing protein 3 isoform X2 [Homo sapiens]	61.7	11.8	1	31.7 (M:31.7)	1	5.2	123.74	944
945	TRUE	gi|18466802	ras and Rab interactor 2 isoform 2 [Homo sapiens]	100.1	6.1	1	31.7 (M:31.7)	1	2	166.63	945
946	TRUE	gi|472235321	formin-1 isoform c [Homo sapiens]	71.8	10.1	2	31.7 (M:31.7)	2	5.7	93.91	946
947	TRUE	gi|578817547	PREDICTED: epidermal growth factor-like protein 7 isoform X3 [Homo sapiens]	23.9	10.4	3	31.6 (M:31.6)	1	16.4	74.66	947
948	TRUE	gi|298566325	bifunctional UDP-N-acetylglucosamine 2-epimerase/N-acetylmannosamine kinase isoform 3 [Homo sapiens]	78.5	7	4	31.6 (M:31.6)	2	5	73.42	948
949	TRUE	gi|574957245	probable global transcription activator SNF2L2 isoform c [Homo sapiens]	172.5	6.7	3	31.5 (M:31.5)	1	2.4	75.9	949
951	TRUE	gi|38505186	prostaglandin E2 receptor EP3 subtype isoform 8 [Homo sapiens]	46.7	11.4	1	31.5 (M:31.5)	1	8.6	21.04	951
953	TRUE	gi|530426013	PREDICTED: sodium bicarbonate transporter-like protein 11 isoform X2 [Homo sapiens]	96	8.9	5	31.4 (M:31.4)	1	2.8	134.02	953
954	TRUE	gi|578802502	PREDICTED: myelin transcription factor 1-like protein isoform X7 [Homo sapiens]	130.2	4.7	8	31.4 (M:31.4)	1	1.9	59.43	954
956	TRUE	gi|557878612	centromere-associated protein E isoform 2 [Homo sapiens]	301.6	5.3	2	31.3 (M:31.3)	1	1	136.08	956
961	TRUE	gi|530387966	PREDICTED: pulmonary surfactant-associated protein C isoform X1 [Homo sapiens]	28.6	10.8	1	31.2 (M:31.2)	1	14.4	81.69	961
962	TRUE	gi|578822281	PREDICTED: serine/threonine-protein phosphatase 2A 65 kDa regulatory subunit A beta isoform isoform X3 [Homo sapiens]	83.2	5.4	8	31.1 (M:31.1)	2	5.2	122.74	962
965	TRUE	gi|325651958	zinc finger protein 568 isoform 3 [Homo sapiens]	67	10	3	31.0 (M:31.0)	1	1.6	92.87	965
966	TRUE	gi|91982772	mucin-17 precursor [Homo sapiens]	451.5	3.9	1	31.0 (M:31.0)	1	0.6	61.52	966
967	TRUE	gi|530362078	PREDICTED: schlafen-like protein 1 isoform X6 [Homo sapiens]	39.4	6	3	31.0 (M:31.0)	1	10.9	142.08	967
968	TRUE	gi|145699139	cartilage intermediate layer protein 2 precursor [Homo sapiens]	126.2	9.8	1	31.0 (M:31.0)	1	1.8	47.92	968
969	TRUE	gi|238550159	steroid hormone receptor ERR2 [Homo sapiens]	56.2	9.5	12	30.9 (M:30.9)	1	6.9	85.42	969
970	TRUE	gi|578831178	PREDICTED: rho GTPase-activating protein 23 isoform X2 [Homo sapiens]	153.2	10	3	30.9 (M:30.9)	1	1.7	100.18	970
971	TRUE	gi|530407964	PREDICTED: zinc finger CCCH domain-containing protein 7A isoform X4 [Homo sapiens]	67.6	9.6	3	30.9 (M:30.9)	1	3.6	185.66	971
972	TRUE	gi|30410785	LIM/homeobox protein Lhx1 [Homo sapiens]	44.8	9.1	1	30.9 (M:30.9)	1	7.6	84.04	972
973	TRUE	gi|530364158	PREDICTED: SH2 domain-containing adapter protein E isoform X1 [Homo sapiens]	47.7	9.9	2	30.9 (M:30.9)	1	5	139.76	973
974	TRUE	gi|341916344	PREDICTED: keratin, type I cuticular Ha4-like [Homo sapiens]	49.4	4.9	5	30.8 (M:30.8)	2	8.5	105.2	974
975	TRUE	gi|578816157	PREDICTED: maestro heat-like repeat-containing protein family member 1 isoform X10 [Homo sapiens]	163	6.3	8	30.8 (M:30.8)	1	1.8	113.31	975
976	TRUE	gi|56243590	pre-mRNA 3' end processing protein WDR33 isoform 1 [Homo sapiens]	145.8	9.9	4	30.8 (M:30.8)	1	2.5	90.56	976
979	TRUE	gi|530383562	PREDICTED: arginine/serine-rich protein PNISR isoform X3 [Homo sapiens]	99	10.4	6	30.8 (M:30.8)	1	4.1	46.43	979
980	TRUE	gi|83921602	putative sodium-coupled neutral amino acid transporter 10 isoform a [Homo sapiens]	119.7	5.4	2	30.8 (M:30.8)	2	3.5	73.84	980
982	TRUE	gi|284172510	myosin-IIIb isoform 1 [Homo sapiens]	148.5	8.7	3	30.7 (M:30.7)	1	3	97.61	982
983	TRUE	gi|22035554	amyloid beta A4 precursor protein-binding family B member 1 isoform b [Homo sapiens]	76.9	4.8	10	30.7 (M:30.7)	1	5.6	80.01	983
985	TRUE	gi|530377155	PREDICTED: sodium channel and clathrin linker 1 isoform X1 [Homo sapiens]	41.4	8.8	2	30.6 (M:30.6)	1	5.4	152.92	985
986	TRUE	gi|73760401	thymopoietin isoform gamma [Homo sapiens]	38.7	9.6	4	30.6 (M:30.6)	1	7.2	217.27	986
987	TRUE	gi|194248068	ras/Rap GTPase-activating protein SynGAP [Homo sapiens]	148.2	9.8	1	30.6 (M:30.6)	1	1.6	50.77	987
988	TRUE	gi|578836469	PREDICTED: Down syndrome cell adhesion molecule isoform X1 [Homo sapiens]	210.7	9.3	3	30.6 (M:30.6)	1	1.9	94.1	988
989	TRUE	gi|167466286	protein limb expression 1 homolog [Homo sapiens]	31.9	5.3	1	30.6 (M:30.6)	1	8.5	111.15	989
990	TRUE	gi|530405423	PREDICTED: codanin-1 isoform X3 [Homo sapiens]	110.7	9	4	30.6 (M:30.6)	2	1.8	22.75	990
993	TRUE	gi|109134327	RING finger and transmembrane domain-containing protein 1 [Homo sapiens]	49.7	9.8	1	30.5 (M:30.5)	1	7.8	117.13	993
994	TRUE	gi|578837445	PREDICTED: unconventional myosin-XVIIIb isoform X4 [Homo sapiens]	272.3	6.5	4	30.5 (M:30.5)	1	1.5	107.15	994
995	TRUE	gi|5453832	hypoxia up-regulated protein 1 precursor [Homo sapiens]	111.3	5	2	30.5 (M:30.5)	1	1.4	51.06	995
996	TRUE	gi|394953753	CMP-N-acetylneuraminate-beta-1,4-galactoside alpha-2,3-sialyltransferase isoform n [Homo sapiens]	26.7	10.2	11	30.5 (M:30.5)	2	10.4	147.8	996
998	TRUE	gi|40255197	ras-GEF domain-containing family member 1C [Homo sapiens]	52.8	8.6	1	30.5 (M:30.5)	1	6.7	134.96	998
999	TRUE	gi|530378835	PREDICTED: myotubularin-related protein 12 isoform X2 [Homo sapiens]	81.7	6.4	5	30.5 (M:30.5)	2	3	115.63	999
1000	TRUE	gi|530380539	PREDICTED: bifunctional heparan sulfate N-deacetylase/N-sulfotransferase 1 isoform X9 [Homo sapiens]	56.5	9	1	30.4 (M:30.4)	1	6.2	93.49	1000
1008	TRUE	gi|7662162	armadillo repeat-containing X-linked protein 2 [Homo sapiens]	65.6	9.3	1	30.3 (M:30.3)	1	5.7	45.4	1008
1009	TRUE	gi|35038601	spindle assembly abnormal protein 6 homolog [Homo sapiens]	74.4	7.9	1	30.3 (M:30.3)	2	4.4	146.29	1009
1011	TRUE	gi|557440858	DNA annealing helicase and endonuclease ZRANB3 isoform 3 [Homo sapiens]	71.5	9.1	4	30.2 (M:30.2)	2	5.4	126.71	1011
1014	TRUE	gi|208022668	endothelial cell-specific molecule 1 isoform b precursor [Homo sapiens]	14.5	6.4	2	30.1 (M:30.1)	1	16.4	88.2	1014
1015	TRUE	gi|578815347	PREDICTED: pericentriolar material 1 protein isoform X28 [Homo sapiens]	180.4	5.3	18	30.1 (M:30.1)	2	2.1	118.64	1015
1016	TRUE	gi|23097321	zinc finger protein 383 [Homo sapiens]	54.6	9.3	1	30.1 (M:30.1)	1	7.2	51.22	1016
1017	TRUE	gi|21536371	telomerase protein component 1 [Homo sapiens]	290.3	9.2	1	30.1 (M:30.1)	1	0.9	120.98	1017
1018	TRUE	gi|557947998	uncharacterized protein KIAA0226-like isoform f [Homo sapiens]	50.5	8.6	5	30.1 (M:30.1)	1	4.3	101.9	1018
1020	TRUE	gi|530380033	PREDICTED: zinc finger CCHC domain-containing protein 10 isoform X4 [Homo sapiens]	13.8	11.3	5	30.0 (M:30.0)	1	21.9	196.98	1020
1021	TRUE	gi|17505200	transient receptor potential cation channel subfamily V member 5 [Homo sapiens]	82.5	6	1	30.0 (M:30.0)	1	3	227.95	1021
1023	TRUE	gi|301172750	mucin-5B precursor [Homo sapiens]	596	6.2	1	30.0 (M:30.0)	1	0.3	73.03	1023
1024	TRUE	gi|303304987	cysteine--tRNA ligase, cytoplasmic isoform e [Homo sapiens]	92	6.7	5	30.0 (M:30.0)	2	3.5	65.39	1024
1025	TRUE	gi|530372482	PREDICTED: microtubule-associated protein 4 isoform X15 [Homo sapiens]	241.1	6	27	30.0 (M:30.0)	1	1.7	46.22	1025
1026	TRUE	gi|546230945	E3 ubiquitin-protein ligase Hakai isoform 2 [Homo sapiens]	54.4	9.6	3	29.9 (M:29.9)	1	6.5	87.69	1026
1027	TRUE	gi|295842335	zinc finger C4H2 domain-containing protein isoform 2 [Homo sapiens]	23.5	7.9	2	29.9 (M:29.9)	1	13.9	94.22	1027
1032	TRUE	gi|118766337	zinc finger protein ZIC 5 [Homo sapiens]	68.4	9.9	1	29.7 (M:29.7)	1	4.5	148.39	1032
1033	TRUE	gi|530417417	PREDICTED: zinc finger protein 347 isoform X2 [Homo sapiens]	89.1	10.4	3	29.7 (M:29.7)	1	4.5	124.04	1033
1036	TRUE	gi|106049292	pyruvate carboxylase, mitochondrial precursor [Homo sapiens]	129.6	6.4	2	29.6 (M:29.6)	1	2.1	83.52	1036
1037	TRUE	gi|116812602	zinc finger protein 586 isoform b [Homo sapiens]	22.8	10.5	1	29.6 (M:29.6)	1	16.2	43.24	1037
1038	TRUE	gi|578813343	PREDICTED: thrombospondin type-1 domain-containing protein 7A isoform X4 [Homo sapiens]	169.7	9	5	29.6 (M:29.6)	2	2.4	57.27	1038
1042	TRUE	gi|578827201	PREDICTED: protein FAM214A isoform X6 [Homo sapiens]	111.5	9.2	5	29.5 (M:29.5)	2	2.3	90.21	1042
1043	TRUE	gi|530405525	PREDICTED: integrin alpha-11 isoform X2 [Homo sapiens]	122	6	2	29.5 (M:29.5)	1	2.5	115.62	1043
1044	TRUE	gi|530382649	PREDICTED: alpha-tubulin N-acetyltransferase isoform X9 [Homo sapiens]	25.8	9.6	13	29.4 (M:29.4)	1	11.6	172.28	1044
1045	TRUE	gi|186659512	calmodulin-regulated spectrin-associated protein 1 [Homo sapiens]	177.9	6.3	3	29.4 (M:29.4)	1	1.9	98.75	1045
1046	TRUE	gi|216548186	DNA repair and recombination protein RAD54-like [Homo sapiens]	84.3	9.8	1	29.4 (M:29.4)	1	4.7	136.71	1046
1047	TRUE	gi|578799795	PREDICTED: dyslexia-associated protein KIAA0319-like protein isoform X6 [Homo sapiens]	76.2	5.4	2	29.4 (M:29.4)	1	4.8	130.58	1047
1048	TRUE	gi|530414877	PREDICTED: nuclear factor 1 X-type isoform X4 [Homo sapiens]	54.1	9.7	4	29.4 (M:29.4)	1	6.7	69.9	1048
1049	TRUE	gi|530383831	PREDICTED: peptide chain release factor 1-like, mitochondrial isoform X1 [Homo sapiens]	39.1	9.8	4	29.3 (M:29.3)	1	8.7	28.54	1049
1050	TRUE	gi|530364909	PREDICTED: phosphatidylinositol 4-phosphate 3-kinase C2 domain-containing subunit beta isoform X2 [Homo sapiens]	181.7	7.2	2	29.3 (M:29.3)	1	2.1	104.68	1050
1051	TRUE	gi|6005924	protein FAM107A isoform a [Homo sapiens]	17.4	10.3	3	29.3 (M:29.3)	1	18.1	155.1	1051
1052	TRUE	gi|530425235	PREDICTED: insulin receptor isoform X3 [Homo sapiens]	152.8	5.7	5	29.2 (M:29.2)	1	2.4	64.89	1052
1053	TRUE	gi|530402125	PREDICTED: diacylglycerol kinase eta isoform X2 [Homo sapiens]	101	5.3	1	29.2 (M:29.2)	1	4.1	74.65	1053
1055	TRUE	gi|157388914	UPF0609 protein C4orf27 [Homo sapiens]	39.4	6.4	1	29.1 (M:29.1)	1	7.8	141.31	1055
1056	TRUE	gi|530367852	PREDICTED: tetratricopeptide repeat protein 7A isoform X2 [Homo sapiens]	82.4	6.4	1	29.1 (M:29.1)	1	3.9	22.04	1056
1057	TRUE	gi|53729344	plakophilin-1 isoform 1a [Homo sapiens]	80.4	10	2	29.1 (M:29.1)	1	3.3	70.77	1057
1058	TRUE	gi|578816738	PREDICTED: contactin-associated protein-like 3 isoform X8 [Homo sapiens]	126.5	9.6	22	29.1 (M:29.1)	1	3.2	112.55	1058
1060	TRUE	gi|55749577	ADP/ATP translocase 1 [Homo sapiens]	33	10.3	1	29.1 (M:29.1)	1	11.7	136.07	1060
1061	TRUE	gi|116734706	interferon regulatory factor 2-binding protein 2 isoform B [Homo sapiens]	59.4	10.1	2	29.1 (M:29.1)	1	4.4	144.74	1061
1062	TRUE	gi|375151549	deoxyribonuclease gamma isoform 2 precursor [Homo sapiens]	31.8	9.7	2	29.0 (M:29.0)	1	9.1	55.27	1062
1063	TRUE	gi|9961252	multidrug resistance protein 3 isoform C [Homo sapiens]	135.2	9.2	14	29.0 (M:29.0)	1	1.9	97.45	1063
1064	TRUE	gi|149944526	putative Polycomb group protein ASXL3 [Homo sapiens]	241.8	5.8	2	29.0 (M:29.0)	1	1.7	86.5	1064
1065	TRUE	gi|578835836	PREDICTED: putative Polycomb group protein ASXL1 isoform X6 [Homo sapiens]	159.1	5.6	5	28.9 (M:28.9)	2	2.4	61.4	1065
1066	TRUE	gi|578801073	PREDICTED: ubiquitin carboxyl-terminal hydrolase isozyme L5 isoform X14 [Homo sapiens]	23.7	6.6	17	28.9 (M:28.9)	1	8.3	35.05	1066
1067	TRUE	gi|578831085	PREDICTED: notchless protein homolog 1 isoform X5 [Homo sapiens]	42.7	10.1	3	28.9 (M:28.9)	1	4.1	18.67	1067
1068	TRUE	gi|578807160	PREDICTED: MDS1 and EVI1 complex locus protein EVI1 isoform X16 [Homo sapiens]	93.9	6.2	14	28.9 (M:28.9)	2	3.2	25.83	1068
1069	TRUE	gi|544583481	rap guanine nucleotide exchange factor 4 isoform e [Homo sapiens]	90.9	6.3	7	28.9 (M:28.9)	1	4.7	92.08	1069
1072	TRUE	gi|578825856	PREDICTED: ninein isoform X5 [Homo sapiens]	231.1	4.8	4	28.8 (M:28.8)	1	1.4	95.27	1072
1074	TRUE	gi|578829770	PREDICTED: rho guanine nucleotide exchange factor 15 isoform X3 [Homo sapiens]	85	10.3	1	28.8 (M:28.8)	1	5.3	74.99	1074
1075	TRUE	gi|301500675	ubiquitin carboxyl-terminal hydrolase 12 [Homo sapiens]	42.8	6.2	2	28.8 (M:28.8)	1	7	103.4	1075
1076	TRUE	gi|4757752	angiopoietin-related protein 1 precursor [Homo sapiens]	56.7	9.1	1	28.8 (M:28.8)	1	7.5	154.64	1076
1077	TRUE	gi|148746195	trichohyalin [Homo sapiens]	253.8	5.6	1	28.8 (M:28.8)	1	1.5	115.98	1077
1078	TRUE	gi|7705495	zinc finger protein 581 [Homo sapiens]	22	10.6	1	28.8 (M:28.8)	2	13.7	27.66	1078
1079	TRUE	gi|530363482	PREDICTED: transcription termination factor 2 isoform X1 [Homo sapiens]	129.4	9.5	4	28.8 (M:28.8)	1	2.5	74.15	1079
1081	TRUE	gi|62953113	caspase recruitment domain-containing protein 16 isoform 1 [Homo sapiens]	22.6	9.7	5	28.7 (M:28.7)	2	13.7	37.84	1081
1082	TRUE	gi|4504837	ATP-sensitive inward rectifier potassium channel 1 isoform a [Homo sapiens]	44.8	9.9	1	28.6 (M:28.6)	1	9	52.87	1082
1083	TRUE	gi|401664560	hydrocephalus-inducing protein homolog isoform a [Homo sapiens]	575.5	5.7	2	28.6 (M:28.6)	1	0.8	86.53	1083
1084	TRUE	gi|27363480	uncharacterized protein C7orf43 [Homo sapiens]	62.6	10.1	1	28.6 (M:28.6)	2	6.9	71.51	1084
1085	TRUE	gi|154090959	WASH complex subunit FAM21B [Homo sapiens]	136.9	4.5	11	28.6 (M:28.6)	2	1.8	19.76	1085
1087	TRUE	gi|21361802	LIM domain only protein 3 isoform 1 [Homo sapiens]	16.6	9.9	7	28.6 (M:28.6)	2	26.2	75.93	1087
1091	TRUE	gi|558472750	nicotinate phosphoribosyltransferase isoform 2 [Homo sapiens]	56.1	5.4	2	28.5 (M:28.5)	1	4.6	153.16	1091
1092	TRUE	gi|578826739	PREDICTED: mitogen-activated protein kinase-binding protein 1 isoform X2 [Homo sapiens]	99.8	5.5	5	28.5 (M:28.5)	1	2.6	82.03	1092
1093	TRUE	gi|530403519	PREDICTED: DNA mismatch repair protein Mlh3 isoform X4 [Homo sapiens]	143.6	6.4	5	28.5 (M:28.5)	1	1.3	144.15	1093
1094	TRUE	gi|7706657	pre-mRNA-processing factor 17 [Homo sapiens]	65.5	6.7	1	28.4 (M:28.4)	1	4.5	133.22	1094
1095	TRUE	gi|578822993	PREDICTED: peroxisomal biogenesis factor 5 isoform X9 [Homo sapiens]	63	4.2	8	28.4 (M:28.4)	1	4.8	35.33	1095
1097	TRUE	gi|13899229	NF-kappa-B inhibitor zeta isoform a [Homo sapiens]	78	6.2	1	28.4 (M:28.4)	1	4.5	59.47	1097
1098	TRUE	gi|294774585	otogelin-like protein precursor [Homo sapiens]	263.4	4.9	2	28.4 (M:28.4)	1	1.5	95.85	1098
1099	TRUE	gi|83035136	F-box only protein 31 isoform 1 [Homo sapiens]	60.6	6.6	1	28.4 (M:28.4)	1	7.1	123.2	1099
1100	TRUE	gi|578830030	PREDICTED: RING finger protein 112 isoform X3 [Homo sapiens]	66.2	9.8	4	28.4 (M:28.4)	1	3.4	115.08	1100
1101	TRUE	gi|578834213	PREDICTED: HAUS augmin-like complex subunit 5 isoform X2 [Homo sapiens]	62.7	10.1	2	28.3 (M:28.3)	2	7.2	77.4	1101
1102	TRUE	gi|384551649	proto-oncogene vav isoform 3 [Homo sapiens]	94.4	6.3	4	28.3 (M:28.3)	1	3.3	117.2	1102
1103	TRUE	gi|291084635	60 kDa SS-A/Ro ribonucleoprotein isoform 4 [Homo sapiens]	58.4	9.5	5	28.3 (M:28.3)	2	3.9	99.09	1103
1104	TRUE	gi|544186091	cohesin subunit SA-3 isoform 3 [Homo sapiens]	132.2	5.2	4	28.3 (M:28.3)	1	2.3	90.9	1104
1106	TRUE	gi|557786227	alcohol dehydrogenase 1B isoform 2 [Homo sapiens]	35.4	9.4	2	28.3 (M:28.3)	1	8.4	107.46	1106
1107	TRUE	gi|193083160	zinc finger protein 441 [Homo sapiens]	80.1	9.9	1	28.3 (M:28.3)	2	4.6	97.9	1107
1108	TRUE	gi|451172103	beta-1,4 N-acetylgalactosaminyltransferase 1 isoform 3 precursor [Homo sapiens]	35.4	10.3	4	28.2 (M:28.2)	1	12.2	41.95	1108
1109	TRUE	gi|5174764	metallothionein-2 [Homo sapiens]	6	10.3	1	28.2 (M:28.2)	1	65.6	87.21	1109
1111	TRUE	gi|578829278	PREDICTED: protein NLRC5 isoform X13 [Homo sapiens]	152.2	6.4	11	28.2 (M:28.2)	1	2.9	123.78	1111
1112	TRUE	gi|568384804	eyes absent homolog 1 isoform 5 [Homo sapiens]	51.8	5.7	9	28.1 (M:28.1)	1	5.5	11.28	1112
1113	TRUE	gi|17864094	protein fem-1 homolog C [Homo sapiens]	68.6	8.5	1	28.1 (M:28.1)	2	4.5	32.9	1113
1116	TRUE	gi|315259080	immunoglobulin-like domain-containing receptor 1 isoform 3 precursor [Homo sapiens]	52.7	10.8	5	28.0 (M:28.0)	2	6.1	48.8	1116
1118	TRUE	gi|187173292	troponin T, slow skeletal muscle isoform c [Homo sapiens]	30.1	6.1	5	28.0 (M:28.0)	1	8.4	156.98	1118
1119	TRUE	gi|574275777	lymphoid-specific helicase isoform 7 [Homo sapiens]	81.6	8.8	1	28.0 (M:28.0)	1	3	38.3	1119
1122	TRUE	gi|530366273	PREDICTED: egl nine homolog 1 isoform X1 [Homo sapiens]	41.1	9.8	4	28.0 (M:28.0)	1	11.7	73.02	1122
1123	TRUE	gi|530368052	PREDICTED: RANBP2-like and GRIP domain-containing protein 2 isoform X2 [Homo sapiens]	185.5	5.8	7	27.9 (M:27.9)	1	1.7	62.91	1123
1124	TRUE	gi|55769561	zinc finger protein 182 isoform 2 [Homo sapiens]	71.5	10	2	27.9 (M:27.9)	1	3.7	157.51	1124
1125	TRUE	gi|530403621	PREDICTED: inactive ribonuclease-like protein 10 isoform X1 [Homo sapiens]	27	5	1	27.9 (M:27.9)	1	3.3	290.39	1125
1126	TRUE	gi|527122116	recombining binding protein suppressor of hairless-like protein isoform 2 [Homo sapiens]	51.2	10	3	27.9 (M:27.9)	1	5.7	37.35	1126
1128	TRUE	gi|157389009	uncharacterized protein C12orf60 [Homo sapiens]	27.6	8.9	1	27.9 (M:27.9)	1	11	114.23	1128
1130	TRUE	gi|578798602	PREDICTED: protein 4.1 isoform X29 [Homo sapiens]	90.9	6.1	17	27.8 (M:27.8)	1	3.9	77.66	1130
1132	TRUE	gi|578811520	PREDICTED: cullin-9 isoform X3 [Homo sapiens]	268.2	5.3	5	27.8 (M:27.8)	2	1.3	76.36	1132
1134	TRUE	gi|42476024	THUMP domain-containing protein 1 [Homo sapiens]	39.3	9	2	27.8 (M:27.8)	1	5.1	58.07	1134
1135	TRUE	gi|540344580	probable guanine nucleotide exchange factor MCF2L2 [Homo sapiens]	126.9	6	1	27.8 (M:27.8)	1	3.1	26.5	1135
1136	TRUE	gi|5453652	follistatin isoform FST317 precursor [Homo sapiens]	34.8	9.7	6	27.8 (M:27.8)	1	10.4	56.65	1136
1138	TRUE	gi|530377475	PREDICTED: nephronectin isoform X3 [Homo sapiens]	50.2	9.8	8	27.8 (M:27.8)	1	4.3	66.21	1138
1139	TRUE	gi|222080095	orexin receptor type 1 [Homo sapiens]	47.5	10.2	2	27.8 (M:27.8)	1	10.8	49.05	1139
1141	TRUE	gi|530362849	PREDICTED: suppressor of tumorigenicity 7 protein-like isoform X10 [Homo sapiens]	35.9	9.9	9	27.8 (M:27.8)	2	5.6	208.66	1141
1142	TRUE	gi|578826598	PREDICTED: probable threonine--tRNA ligase 2, cytoplasmic isoform X3 [Homo sapiens]	82.5	5.7	3	27.8 (M:27.8)	1	5.5	92.85	1142
1143	TRUE	gi|578837920	PREDICTED: phosphorylase b kinase regulatory subunit alpha, liver isoform isoform X6 [Homo sapiens]	118.7	5.8	6	27.7 (M:27.7)	2	2.7	51.53	1143
1144	TRUE	gi|578806508	PREDICTED: serine/threonine-protein kinase Nek4 isoform X1 [Homo sapiens]	89.9	8.7	3	27.7 (M:27.7)	1	4	31.66	1144
1145	TRUE	gi|18765702	engulfment and cell motility protein 1 isoform 2 [Homo sapiens]	28.7	6	2	27.7 (M:27.7)	1	10.1	64.02	1145
1146	TRUE	gi|578830713	PREDICTED: histone acetyltransferase KAT2A isoform X2 [Homo sapiens]	54.1	9.6	3	27.7 (M:27.7)	1	4.2	240.9	1146
1147	TRUE	gi|88900503	tyrosine 3-monooxygenase isoform b [Homo sapiens]	55.6	5.7	3	27.7 (M:27.7)	1	8.2	107.79	1147
1148	TRUE	gi|14277690	protein FAM65B isoform 2 [Homo sapiens]	65.7	5.1	9	27.7 (M:27.7)	2	4.7	97.86	1148
1149	TRUE	gi|578828197	PREDICTED: inactive rhomboid protein 1 isoform X11 [Homo sapiens]	96.3	10.3	4	27.7 (M:27.7)	1	3.8	51.19	1149
1152	TRUE	gi|239047795	pleckstrin homology domain-containing family A member 7 [Homo sapiens]	127.1	9.9	7	27.6 (M:27.6)	1	2.7	68.05	1152
1154	TRUE	gi|578826607	PREDICTED: leucine-rich repeat-containing protein 28 isoform X6 [Homo sapiens]	24.2	9.5	1	27.6 (M:27.6)	1	6.6	162.27	1154
1155	TRUE	gi|530366645	PREDICTED: protein angel homolog 2 isoform X1 [Homo sapiens]	59.7	7.3	2	27.6 (M:27.6)	1	5.2	66.97	1155
1157	TRUE	gi|149588534	ataxin-7-like protein 3 isoform b [Homo sapiens]	38.6	6.8	4	27.6 (M:27.6)	1	6.1	111.01	1157
1158	TRUE	gi|522838254	EGF domain-specific O-linked N-acetylglucosamine transferase isoform a precursor [Homo sapiens]	62	6.6	2	27.6 (M:27.6)	1	4.7	74.33	1158
1159	TRUE	gi|557357763	dnaJ homolog subfamily A member 3, mitochondrial isoform 3 [Homo sapiens]	33.1	10.1	3	27.6 (M:27.6)	1	9.3	128.68	1159
1160	TRUE	gi|578810591	PREDICTED: calpastatin isoform X10 [Homo sapiens]	80.1	4.9	8	27.6 (M:27.6)	1	4.3	40.87	1160
1161	TRUE	gi|5729828	TRAF-type zinc finger domain-containing protein 1 [Homo sapiens]	64.8	5.1	1	27.5 (M:27.5)	1	2.9	70.66	1161
1163	TRUE	gi|530374250	PREDICTED: uncharacterized protein C3orf17 isoform X4 [Homo sapiens]	49.6	10.7	2	27.5 (M:27.5)	2	4.6	32.93	1163
1167	TRUE	gi|530371157	PREDICTED: delta and Notch-like epidermal growth factor-related receptor isoform X1 [Homo sapiens]	73.8	5	2	27.5 (M:27.5)	2	6.9	95.02	1167
1168	TRUE	gi|269846912	tumor necrosis factor alpha-induced protein 8-like protein 1 [Homo sapiens]	20.8	10.4	1	27.4 (M:27.4)	2	15.1	98.56	1168
1169	TRUE	gi|118402590	unconventional myosin-XV [Homo sapiens]	395	9.8	2	27.4 (M:27.4)	1	0.7	18.14	1169
1170	TRUE	gi|45827701	protein dopey-2 [Homo sapiens]	258.1	5.9	1	27.4 (M:27.4)	1	1	106.73	1170
1171	TRUE	gi|27437023	calcium/calmodulin-dependent protein kinase kinase 2 isoform 6 [Homo sapiens]	54.1	7	3	27.4 (M:27.4)	2	8.4	126.49	1171
1172	TRUE	gi|45446749	kinesin heavy chain isoform 5A [Homo sapiens]	117.3	5.6	1	27.4 (M:27.4)	1	2.6	140.03	1172
1173	TRUE	gi|156416028	aspartyl aminopeptidase [Homo sapiens]	53.4	8	3	27.4 (M:27.4)	1	7.6	20.76	1173
1174	TRUE	gi|530361255	PREDICTED: PITH domain-containing protein 1 isoform X1 [Homo sapiens]	21.6	5	2	27.4 (M:27.4)	2	15.9	72.9	1174
1175	TRUE	gi|156766068	serine/threonine-protein kinase MRCK gamma [Homo sapiens]	172.4	5.9	1	27.4 (M:27.4)	1	1.9	93.55	1175
1178	TRUE	gi|21687001	DNA damage-inducible transcript 4-like protein [Homo sapiens]	21.7	9	1	27.3 (M:27.3)	2	13	194.65	1178
1179	TRUE	gi|530421565	PREDICTED: lysine-specific demethylase 6A isoform X7 [Homo sapiens]	145.1	7.4	8	27.3 (M:27.3)	1	1.6	165.79	1179
1180	TRUE	gi|119395748	potassium voltage-gated channel subfamily A member 1 [Homo sapiens]	56.4	4.9	1	27.3 (M:27.3)	1	6.5	78.63	1180
1181	TRUE	gi|530415954	PREDICTED: NACHT, LRR and PYD domains-containing protein 11 isoform X1 [Homo sapiens]	105.8	9	2	27.3 (M:27.3)	1	3.6	118.43	1181
1182	TRUE	gi|546231127	TBC1 domain family member 22A isoform b [Homo sapiens]	50.9	5.6	1	27.3 (M:27.3)	1	5.9	60.92	1182
1184	TRUE	gi|114842396	ankyrin repeat and fibronectin type-III domain-containing protein 1 [Homo sapiens]	87.5	9.5	2	27.2 (M:27.2)	1	4.7	16.72	1184
1185	TRUE	gi|578807311	PREDICTED: sodium/hydrogen exchanger 10 isoform X2 [Homo sapiens]	126.9	7.8	3	27.2 (M:27.2)	1	2.6	186.74	1185
1186	TRUE	gi|578800910	PREDICTED: immunoglobulin-like domain-containing receptor 2 isoform X6 [Homo sapiens]	65.5	9.4	1	27.2 (M:27.2)	1	4.1	142.72	1186
1188	TRUE	gi|578802575	PREDICTED: peroxidasin homolog isoform X2 [Homo sapiens]	155.5	7.1	3	27.2 (M:27.2)	1	2.2	67.93	1188
1189	TRUE	gi|530410532	PREDICTED: neuroligin-2 isoform X1 [Homo sapiens]	88.9	5.7	2	27.2 (M:27.2)	1	4.5	50.98	1189
1190	TRUE	gi|530374190	PREDICTED: U2 snRNP-associated SURP motif-containing protein isoform X3 [Homo sapiens]	111.5	6.5	3	27.2 (M:27.2)	1	2.1	165.97	1190
1191	TRUE	gi|145312251	ephrin type-A receptor 6 isoform a [Homo sapiens]	126.5	6.5	2	27.2 (M:27.2)	1	2.7	148.55	1191
1193	TRUE	gi|530355909	PREDICTED: uncharacterized protein LOC101930265 [Homo sapiens]	38.6	10.5	1	27.1 (M:27.1)	1	7.8	114.59	1193
1194	TRUE	gi|530376257	PREDICTED: probable G-protein coupled receptor 125 isoform X2 [Homo sapiens]	92.1	9.5	2	27.1 (M:27.1)	1	3.8	138.31	1194
1195	TRUE	gi|530391788	PREDICTED: gamma-aminobutyric acid type B receptor subunit 2 isoform X1 [Homo sapiens]	77.5	9.6	1	27.1 (M:27.1)	1	2.6	99.32	1195
1196	TRUE	gi|578809649	PREDICTED: TBC domain-containing protein kinase-like protein isoform X1 [Homo sapiens]	84.9	5.8	4	27.1 (M:27.1)	1	3.3	80.4	1196
1198	TRUE	gi|4503211	sterol 26-hydroxylase, mitochondrial precursor [Homo sapiens]	60.2	9.7	1	27.1 (M:27.1)	1	5.3	126.79	1198
1200	TRUE	gi|304766736	proline dehydrogenase 1, mitochondrial isoform 1 precursor [Homo sapiens]	67.9	8.8	2	27.0 (M:27.0)	1	4.5	135.25	1200
1206	TRUE	gi|291084494	chordin-like protein 1 isoform 4 precursor [Homo sapiens]	43.5	9.9	6	26.9 (M:26.9)	1	8.7	52.87	1206
1207	TRUE	gi|578811587	PREDICTED: MAM domain-containing glycosylphosphatidylinositol anchor protein 1 isoform X2 [Homo sapiens]	59.5	9.6	3	26.9 (M:26.9)	1	7.8	102.61	1207
1208	TRUE	gi|530380257	PREDICTED: core histone macro-H2A.1 isoform X3 [Homo sapiens]	39	10.3	6	26.9 (M:26.9)	2	9	67.3	1208
1209	TRUE	gi|530402379	PREDICTED: LIM domain only protein 7 isoform X22 [Homo sapiens]	147.1	6.1	18	26.9 (M:26.9)	1	2.5	73.15	1209
1211	TRUE	gi|22748721	FERM domain-containing protein 6 isoform 1 [Homo sapiens]	70.9	7.4	3	26.8 (M:26.8)	1	4.4	62.38	1211
1213	TRUE	gi|31542656	probable ATP-dependent RNA helicase DDX49 [Homo sapiens]	54.2	10.1	1	26.8 (M:26.8)	2	6.4	125.2	1213
1214	TRUE	gi|71274148	pleckstrin homology domain-containing family G member 1 [Homo sapiens]	155.3	5.8	3	26.8 (M:26.8)	1	2.7	104.09	1214
1215	TRUE	gi|195976782	RNA polymerase-associated protein RTF1 homolog [Homo sapiens]	80.3	8.9	1	26.8 (M:26.8)	2	4.4	87.48	1215
1216	TRUE	gi|530425777	PREDICTED: double zinc ribbon and ankyrin repeat-containing protein 1 isoform X3 [Homo sapiens]	63.6	9.4	1	26.8 (M:26.8)	1	6.5	47.64	1216
1217	TRUE	gi|578803432	PREDICTED: phenylalanine--tRNA ligase beta subunit isoform X1 [Homo sapiens]	54.8	7.8	2	26.8 (M:26.8)	1	3.5	176.08	1217
1218	TRUE	gi|268607677	zinc finger protein 667 [Homo sapiens]	70.1	10.9	1	26.8 (M:26.8)	2	5.4	101.95	1218
1219	TRUE	gi|27764867	synaptophysin [Homo sapiens]	33.8	4.5	1	26.7 (M:26.7)	1	4.2	47.79	1219
1220	TRUE	gi|30794260	O(6)-methylguanine-induced apoptosis 2 isoform 2 [Homo sapiens]	31.5	10.3	2	26.7 (M:26.7)	1	12.2	31.63	1220
1223	TRUE	gi|112420977	cullin-associated NEDD8-dissociated protein 2 isoform 2 [Homo sapiens]	122.6	5.5	2	26.7 (M:26.7)	1	3.3	13.8	1223
1224	TRUE	gi|12738831	PRAME family member 1 [Homo sapiens]	55.1	9.9	2	26.6 (M:26.6)	1	3.8	100.36	1224
1226	TRUE	gi|578813926	PREDICTED: protein CASP isoform X6 [Homo sapiens]	172	5.9	5	26.6 (M:26.6)	1	1.5	173.93	1226
1227	TRUE	gi|122937351	leucine-rich repeat-containing protein 14B [Homo sapiens]	56.7	6.8	1	26.6 (M:26.6)	1	5.4	150.74	1227
1229	TRUE	gi|301171536	teashirt homolog 2 isoform 2 [Homo sapiens]	114.5	7.5	3	26.6 (M:26.6)	1	2.2	79.54	1229
1230	TRUE	gi|578810348	PREDICTED: microtubule-associated serine/threonine-protein kinase 4 isoform X12 [Homo sapiens]	247.6	9.5	11	26.6 (M:26.6)	1	1.3	31.6	1230
1232	TRUE	gi|387598071	thioredoxin reductase 1, cytoplasmic isoform 5 [Homo sapiens]	50.9	6.2	5	26.6 (M:26.6)	1	8.5	62.37	1232
1234	TRUE	gi|530399363	PREDICTED: alpha-N-acetylneuraminide alpha-2,8-sialyltransferase isoform X2 [Homo sapiens]	23.1	10.8	2	26.5 (M:26.5)	1	13.2	49.06	1234
1235	TRUE	gi|193211600	protein phosphatase 1A isoform 3 [Homo sapiens]	51.3	6.8	1	26.5 (M:26.5)	1	8.1	99.51	1235
1236	TRUE	gi|67782319	spectrin beta chain, erythrocytic isoform b [Homo sapiens]	246.3	5	2	26.5 (M:26.5)	1	1	51.9	1236
1237	TRUE	gi|530367236	PREDICTED: zinc finger protein 513 isoform X2 [Homo sapiens]	40.2	10.9	3	26.5 (M:26.5)	2	9.9	153.03	1237
1243	TRUE	gi|573014819	X-ray repair cross-complementing protein 6 isoform 3 [Homo sapiens]	64.2	9.8	3	26.4 (M:26.4)	1	7.2	73.47	1243
1244	TRUE	gi|322303718	zinc finger protein 20 isoform 2 [Homo sapiens]	61.1	10	2	26.4 (M:26.4)	1	6.8	51.49	1244
1246	TRUE	gi|51226124	ral GTPase-activating protein subunit alpha-1 isoform 1 [Homo sapiens]	229.7	5.8	11	26.4 (M:26.4)	1	1.6	61.5	1246
1247	TRUE	gi|578815261	PREDICTED: PH and SEC7 domain-containing protein 3 isoform X3 [Homo sapiens]	112.4	5.6	7	26.4 (M:26.4)	2	2.7	66.24	1247
1248	TRUE	gi|530356740	PREDICTED: spidroin-1-like [Homo sapiens]	27.8	12.6	1	26.4 (M:26.4)	1	17.2	75.88	1248
1249	TRUE	gi|31542255	cerebral cavernous malformations 2 protein-like [Homo sapiens]	46.7	10.4	1	26.3 (M:26.3)	1	10.4	49.51	1249
1250	TRUE	gi|530426806	PREDICTED: histone-lysine N-methyltransferase EHMT1 isoform X7 [Homo sapiens]	99.7	5.5	1	26.3 (M:26.3)	1	3.5	102.89	1250
1252	TRUE	gi|223718097	mitochondrial inner membrane protein OXA1L [Homo sapiens]	55.2	10.6	1	26.3 (M:26.3)	1	3.2	119.1	1252
1253	TRUE	gi|41393547	neuroblastoma-amplified sequence [Homo sapiens]	268.4	5.6	1	26.2 (M:26.2)	1	1.4	55.07	1253
1254	TRUE	gi|578838023	PREDICTED: glyoxalase domain-containing protein 5 isoform X1 [Homo sapiens]	13.3	5.2	1	26.2 (M:26.2)	1	17.8	24.2	1254
1255	TRUE	gi|160948599	integrator complex subunit 1 [Homo sapiens]	244.1	5.7	1	26.2 (M:26.2)	2	1.7	42.13	1255
1259	TRUE	gi|530373158	PREDICTED: sarcolemmal membrane-associated protein isoform X16 [Homo sapiens]	90.8	5.1	15	26.2 (M:26.2)	1	3.3	177.31	1259
1260	TRUE	gi|566559898	sperm-specific antigen 2 isoform 4 [Homo sapiens]	119.1	5.1	6	26.2 (M:26.2)	1	2.7	71.01	1260
1261	TRUE	gi|578808579	PREDICTED: WD repeat-containing protein 19 isoform X3 [Homo sapiens]	144.7	6.1	4	26.2 (M:26.2)	1	2.7	98.38	1261
1263	TRUE	gi|110735439	Werner syndrome ATP-dependent helicase [Homo sapiens]	162.4	5.9	1	26.1 (M:26.1)	2	1.7	142.22	1263
1266	TRUE	gi|13430848	nuclear receptor subfamily 1 group D member 1 [Homo sapiens]	66.8	9.9	1	26.1 (M:26.1)	1	2.9	131.76	1266
1267	TRUE	gi|24041029	nitric oxide synthase, inducible [Homo sapiens]	131	9.1	1	26.1 (M:26.1)	1	2.3	45.79	1267
1268	TRUE	gi|530419271	PREDICTED: 6-phosphofructokinase, liver type isoform X4 [Homo sapiens]	82.2	7.9	6	26.1 (M:26.1)	2	4.3	140.23	1268
1269	TRUE	gi|4503875	glutamate decarboxylase 2 [Homo sapiens]	65.4	6.5	1	26.1 (M:26.1)	1	4.1	147.67	1269
1270	TRUE	gi|32401441	Krueppel-related zinc finger protein 1 [Homo sapiens]	75.1	10.6	1	26.1 (M:26.1)	1	3.6	167.39	1270
1271	TRUE	gi|530408620	PREDICTED: ubiquitin carboxyl-terminal hydrolase 31 isoform X1 [Homo sapiens]	119.3	10.2	2	26.0 (M:26.0)	1	2.2	196.86	1271
1272	TRUE	gi|226442893	lysine-specific demethylase 4C isoform 3 [Homo sapiens]	91.8	5.3	5	26.0 (M:26.0)	1	3.2	152.47	1272
1275	TRUE	gi|291084655	polyadenylate-binding protein 4-like [Homo sapiens]	48.1	9.9	1	26.0 (M:26.0)	1	6.3	67.17	1275
1278	TRUE	gi|530412429	PREDICTED: mediator of RNA polymerase II transcription subunit 1 isoform X1 [Homo sapiens]	149.1	9.6	3	26.0 (M:26.0)	1	2.8	104.13	1278
1279	TRUE	gi|530369725	PREDICTED: nuclear body protein SP140 isoform X7 [Homo sapiens]	77.3	7.8	15	26.0 (M:26.0)	1	5.2	87.46	1279
1283	TRUE	gi|530411102	PREDICTED: U3 small nucleolar RNA-associated protein 6 homolog isoform X1 [Homo sapiens]	55.6	6.6	2	25.9 (M:25.9)	2	8.4	93.75	1283
1284	TRUE	gi|555289992	centrosomal protein of 162 kDa isoform b [Homo sapiens]	153	5.3	4	25.9 (M:25.9)	1	1.5	129.18	1284
1285	TRUE	gi|578818188	PREDICTED: LOW QUALITY PROTEIN: ubiquitin-conjugating enzyme E2 variant 1-like [Homo sapiens]	15.9	10.2	1	25.9 (M:25.9)	2	10.6	78.38	1285
1286	TRUE	gi|110347400	teneurin-1 isoform 3 [Homo sapiens]	304.8	6	3	25.9 (M:25.9)	1	1.4	118.89	1286
1289	TRUE	gi|578832019	PREDICTED: transcription factor MafG isoform X1 [Homo sapiens]	21.2	10.5	1	25.8 (M:25.8)	1	13.8	45.06	1289
1290	TRUE	gi|530426634	PREDICTED: LIM/homeobox protein Lhx3 isoform X1 [Homo sapiens]	42.3	9.5	3	25.8 (M:25.8)	2	8.5	68.22	1290
1291	TRUE	gi|38373675	rap guanine nucleotide exchange factor 1 isoform a [Homo sapiens]	120.5	5.6	14	25.8 (M:25.8)	2	2.9	88.59	1291
1292	TRUE	gi|178056552	condensin complex subunit 1 [Homo sapiens]	157.1	6.2	1	25.8 (M:25.8)	1	1.9	127.27	1292
1294	TRUE	gi|578806599	PREDICTED: histone deacetylase 11 isoform X4 [Homo sapiens]	30.2	8.9	1	25.8 (M:25.8)	1	9.3	162.8	1294
1296	TRUE	gi|67010013	zinc finger protein 688 isoform b [Homo sapiens]	28.9	11.6	1	25.8 (M:25.8)	1	6.9	205.63	1296
1297	TRUE	gi|578828983	PREDICTED: diphosphomevalonate decarboxylase isoform X2 [Homo sapiens]	24.8	6.1	3	25.7 (M:25.7)	1	16.2	66.57	1297
1298	TRUE	gi|578829227	PREDICTED: centromere protein T isoform X3 [Homo sapiens]	34.4	5	1	25.7 (M:25.7)	1	4.7	118.52	1298
1299	TRUE	gi|223468657	endophilin-A3 [Homo sapiens]	39.3	5.1	2	25.7 (M:25.7)	1	3.7	116.87	1299
1300	TRUE	gi|578812355	PREDICTED: cAMP and cAMP-inhibited cGMP 3',5'-cyclic phosphodiesterase 10A isoform X1 [Homo sapiens]	87.4	6.1	2	25.7 (M:25.7)	1	3.8	86.87	1300
1301	TRUE	gi|5174735	tubulin beta-4B chain [Homo sapiens]	49.8	4.6	3	25.7 (M:25.7)	1	9.2	41.63	1301
1303	TRUE	gi|157676340	zinc finger protein 142 [Homo sapiens]	187.8	9.5	2	25.6 (M:25.6)	2	1.7	72.92	1303
1304	TRUE	gi|7662074	zinc finger and BTB domain-containing protein 5 [Homo sapiens]	74.2	5.8	1	25.6 (M:25.6)	2	5.2	67.27	1304
1307	TRUE	gi|578805707	PREDICTED: serine/threonine-protein kinase Nek10 isoform X5 [Homo sapiens]	132	6.4	9	25.6 (M:25.6)	1	2.5	181.37	1307
1309	TRUE	gi|71361684	pro-MCH preproprotein [Homo sapiens]	18.7	7.6	1	25.6 (M:25.6)	1	15.8	41.24	1309
1310	TRUE	gi|578798575	PREDICTED: sperm-associated antigen 17 isoform X5 [Homo sapiens]	149.1	5.6	4	25.6 (M:25.6)	1	2.8	101.74	1310
1311	TRUE	gi|578817081	PREDICTED: adenylate kinase 8 isoform X2 [Homo sapiens]	49.8	5.7	1	25.6 (M:25.6)	1	8.3	138.33	1311
1312	TRUE	gi|55741641	kinase D-interacting substrate of 220 kDa [Homo sapiens]	196.4	6.2	1	25.5 (M:25.5)	1	1.9	93.62	1312
1313	TRUE	gi|530412326	PREDICTED: nuclear factor erythroid 2-related factor 1 isoform X6 [Homo sapiens]	80.1	4.4	4	25.5 (M:25.5)	2	3.3	218.72	1313
1315	TRUE	gi|38093637	Nance-Horan syndrome protein isoform 1 [Homo sapiens]	176.6	6.3	2	25.5 (M:25.5)	1	1.8	84.02	1315
1316	TRUE	gi|530398338	PREDICTED: alpha-tectorin isoform X1 [Homo sapiens]	238.8	5.1	2	25.5 (M:25.5)	2	1.3	135.54	1316
1318	TRUE	gi|578806983	PREDICTED: cohesin subunit SA-1 isoform X1 [Homo sapiens]	140.4	5.3	2	25.5 (M:25.5)	1	1.6	69.58	1318
1319	TRUE	gi|578807867	PREDICTED: protein MAATS1 isoform X2 [Homo sapiens]	62.4	9.2	3	25.5 (M:25.5)	1	3	42.05	1319
1320	TRUE	gi|578832148	PREDICTED: centrosomal protein of 192 kDa isoform X12 [Homo sapiens]	154.9	4.5	10	25.5 (M:25.5)	2	2.4	33.65	1320
1321	TRUE	gi|570359551	catenin delta-2 isoform 4 [Homo sapiens]	87.2	9.4	7	25.5 (M:25.5)	1	5.8	38.35	1321
1322	TRUE	gi|20070349	vacuole membrane protein 1 [Homo sapiens]	46.2	6.5	1	25.4 (M:25.4)	1	7.1	147.79	1322
1323	TRUE	gi|18594496	ubiquitin-like-conjugating enzyme ATG10 [Homo sapiens]	25.3	5.3	1	25.4 (M:25.4)	1	6.8	125.28	1323
1324	TRUE	gi|19923327	neuroepithelial cell-transforming gene 1 protein isoform 2 [Homo sapiens]	61.8	9.7	2	25.4 (M:25.4)	1	5.5	76.67	1324
1325	TRUE	gi|530410729	PREDICTED: COP9 signalosome complex subunit 3 isoform X3 [Homo sapiens]	40.6	6.4	4	25.4 (M:25.4)	1	6.5	120.86	1325
1326	TRUE	gi|7019327	anaphase-promoting complex subunit 2 [Homo sapiens]	93.8	5	1	25.4 (M:25.4)	1	3.2	94.46	1326
1328	TRUE	gi|578823066	PREDICTED: liprin-beta-1 isoform X13 [Homo sapiens]	99.8	7.2	1	25.4 (M:25.4)	1	2.3	72.8	1328
1329	TRUE	gi|323635444	zinc finger protein 670 isoform 2 [Homo sapiens]	44.5	9.8	2	25.4 (M:25.4)	1	5.2	193.15	1329
1330	TRUE	gi|578825697	PREDICTED: pleckstrin homology domain-containing family G member 3 isoform X5 [Homo sapiens]	148.9	5.3	3	25.4 (M:25.4)	1	2.1	102.25	1330
1331	TRUE	gi|148539855	epidermal growth factor receptor kinase substrate 8-like protein 1 isoform b [Homo sapiens]	66.4	5.9	2	25.3 (M:25.3)	1	4	114	1331
1332	TRUE	gi|530387610	PREDICTED: homeobox protein Nkx-6.3 isoform X1 [Homo sapiens]	28.9	9.9	1	25.3 (M:25.3)	1	12.1	59.17	1332
1333	TRUE	gi|403225032	type 2 lactosamine alpha-2,3-sialyltransferase isoform 3 [Homo sapiens]	43.4	9.8	1	25.3 (M:25.3)	1	8.3	41.14	1333
1337	TRUE	gi|393539038	tristetraprolin [Homo sapiens]	34.7	10.2	1	25.3 (M:25.3)	1	6.9	121.62	1337
1339	TRUE	gi|22325356	PALM2-AKAP2 protein isoform 2 [Homo sapiens]	120.6	4.8	3	25.2 (M:25.2)	1	2.8	136.47	1339
1340	TRUE	gi|149192855	protein PRRC2B [Homo sapiens]	242.8	9.2	1	25.2 (M:25.2)	1	1.2	60.97	1340
1341	TRUE	gi|110624774	C-type mannose receptor 2 precursor [Homo sapiens]	166.6	5.5	1	25.2 (M:25.2)	1	1.4	126.1	1341
1342	TRUE	gi|164519146	transcriptional repressor p66-alpha [Homo sapiens]	68	10.6	5	25.2 (M:25.2)	1	4.4	137.47	1342
1343	TRUE	gi|578833689	PREDICTED: fibrillin-3 isoform X1 [Homo sapiens]	301.1	4.8	2	25.2 (M:25.2)	1	1.1	76.57	1343
1344	TRUE	gi|578820749	PREDICTED: tubby protein homolog isoform X2 [Homo sapiens]	48.6	9.9	4	25.2 (M:25.2)	1	10	73.17	1344
1345	TRUE	gi|530363679	PREDICTED: thyroid hormone receptor-associated protein 3 isoform X2 [Homo sapiens]	65.7	10	2	25.2 (M:25.2)	2	3.9	235.38	1345
1346	TRUE	gi|22024390	potassium voltage-gated channel subfamily H member 5 isoform 1 [Homo sapiens]	111.8	8.3	1	25.2 (M:25.2)	1	3.1	44.77	1346
1347	TRUE	gi|22538495	putative polypeptide N-acetylgalactosaminyltransferase-like protein 3 [Homo sapiens]	67.7	9.8	1	25.1 (M:25.1)	2	5.9	42.62	1347
1349	TRUE	gi|530355798	PREDICTED: sialidase-like isoform X1 [Homo sapiens]	66.4	12	2	25.1 (M:25.1)	2	6	80.18	1349
1350	TRUE	gi|520261969	protein SON isoform F [Homo sapiens]	263.7	5.4	5	25.1 (M:25.1)	1	0.9	167.34	1350
1351	TRUE	gi|187608615	non-receptor tyrosine-protein kinase TYK2 [Homo sapiens]	133.6	6.8	1	25.1 (M:25.1)	1	2.9	59.7	1351
1352	TRUE	gi|226246584	RAS guanyl-releasing protein 4 isoform f [Homo sapiens]	53.9	8.7	6	25.1 (M:25.1)	1	8.3	84.76	1352
1353	TRUE	gi|90963001	uncharacterized protein CXorf22 [Homo sapiens]	110.3	9.3	1	25.0 (M:25.0)	2	3.7	83.49	1353
1354	TRUE	gi|242332527	uncharacterized protein C5orf42 [Homo sapiens]	361.5	6.6	6	25.0 (M:25.0)	1	1.2	117.59	1354
1357	TRUE	gi|153791502	transport and Golgi organization protein 6 homolog [Homo sapiens]	120.7	5.7	1	25.0 (M:25.0)	2	3.2	102.02	1357
1358	TRUE	gi|161353483	zinc finger and SCAN domain-containing protein 26 isoform b [Homo sapiens]	55.2	9.5	2	25.0 (M:25.0)	2	10.3	65.71	1358
1362	TRUE	gi|38788260	nucleosome-remodeling factor subunit BPTF isoform 2 [Homo sapiens]	322	6	16	25.0 (M:25.0)	1	1.1	95.97	1362
1363	TRUE	gi|152963633	zinc finger protein 30 isoform b [Homo sapiens]	71.4	10.2	2	25.0 (M:25.0)	1	4.2	98.7	1363
1364	TRUE	gi|222446629	ret finger protein-like 4A [Homo sapiens]	32.2	9.2	2	25.0 (M:25.0)	2	12.9	39.21	1364
1365	TRUE	gi|21687020	EVI5-like protein isoform 2 [Homo sapiens]	91.3	5.1	2	24.9 (M:24.9)	1	4	129.19	1365
1367	TRUE	gi|8922944	protein lin-7 homolog C [Homo sapiens]	21.8	9.3	1	24.9 (M:24.9)	1	11.2	66.16	1367
1368	TRUE	gi|14249456	zinc finger protein 514 [Homo sapiens]	45.9	10.1	3	24.9 (M:24.9)	1	8.5	70.17	1368
1369	TRUE	gi|61742817	krev interaction trapped protein 1 isoform 2 [Homo sapiens]	78.6	9.6	2	24.8 (M:24.8)	1	4.5	98.46	1369
1370	TRUE	gi|530389882	PREDICTED: kinesin-like protein KIF24 isoform X2 [Homo sapiens]	110.4	7.5	4	24.8 (M:24.8)	2	4	76.44	1370
1372	TRUE	gi|96304457	low molecular weight phosphotyrosine protein phosphatase isoform d [Homo sapiens]	12.2	9.3	3	24.8 (M:24.8)	2	25	111.26	1372
1373	TRUE	gi|578829832	PREDICTED: dehydrogenase/reductase SDR family member 7B isoform X1 [Homo sapiens]	40.4	10.3	3	24.8 (M:24.8)	2	8.9	101.35	1373
1376	TRUE	gi|530413037	PREDICTED: beclin-1 isoform X2 [Homo sapiens]	43.8	4.6	2	24.7 (M:24.7)	1	6.3	150.79	1376
1377	TRUE	gi|557128992	rho GTPase-activating protein 11A isoform 3 [Homo sapiens]	92.6	9.9	3	24.7 (M:24.7)	1	3.7	64.73	1377
1378	TRUE	gi|530363436	PREDICTED: rho GTPase-activating protein SYDE2 isoform X3 [Homo sapiens]	114.8	9.8	6	24.7 (M:24.7)	1	3.1	53.03	1378
1379	TRUE	gi|22748937	exportin-5 [Homo sapiens]	136.2	5.5	1	24.7 (M:24.7)	1	1.7	202.8	1379
1380	TRUE	gi|46877105	upstream stimulatory factor 2 isoform 2 [Homo sapiens]	30.6	5	3	24.7 (M:24.7)	2	9.7	112.52	1380
1381	TRUE	gi|530361769	PREDICTED: leucine-rich repeat and IQ domain-containing protein 3 isoform X3 [Homo sapiens]	39.2	10.2	4	24.7 (M:24.7)	1	9.3	33.57	1381
1382	TRUE	gi|259089405	probable E3 ubiquitin-protein ligase HERC6 isoform 2 [Homo sapiens]	111	9.2	3	24.6 (M:24.6)	1	4	131	1382
1383	TRUE	gi|530380921	PREDICTED: probable phospholipid-transporting ATPase VB isoform X2 [Homo sapiens]	160.4	6.3	2	24.6 (M:24.6)	1	2.3	100.52	1383
1384	TRUE	gi|499137516	tropomyosin alpha-3 chain isoform 6 [Homo sapiens]	21.3	4.7	9	24.6 (M:24.6)	1	11.5	103.63	1384
1385	TRUE	gi|4503499	eukaryotic translation initiation factor 1A, X-chromosomal [Homo sapiens]	16.5	4.9	1	24.6 (M:24.6)	1	25.7	64.45	1385
1386	TRUE	gi|117968345	up-regulator of cell proliferation isoform 2 [Homo sapiens]	100.3	6.2	3	24.6 (M:24.6)	1	3.3	104.73	1386
1390	TRUE	gi|530376943	PREDICTED: ankyrin repeat domain-containing protein 17 isoform X5 [Homo sapiens]	246.5	6.2	7	24.6 (M:24.6)	1	1.4	81.83	1390
1391	TRUE	gi|578807915	PREDICTED: run domain Beclin-1 interacting and cysteine-rich containing protein isoform X5 [Homo sapiens]	93.5	5.6	7	24.6 (M:24.6)	1	4.4	73.29	1391
1392	TRUE	gi|40538806	endogenous Bornavirus-like nucleoprotein 2 [Homo sapiens]	30.4	10	1	24.6 (M:24.6)	1	11.8	93.2	1392
1394	TRUE	gi|258613965	carboxyl-terminal PDZ ligand of neuronal nitric oxide synthase protein isoform 3 [Homo sapiens]	55.5	5.9	2	24.6 (M:24.6)	1	6.2	109.06	1394
1395	TRUE	gi|145312241	differentially expressed in FDCP 6 homolog [Homo sapiens]	73.9	5.7	1	24.5 (M:24.5)	1	2.1	233.96	1395
1397	TRUE	gi|74271845	alpha-2-macroglobulin-like protein 1 isoform 1 precursor [Homo sapiens]	161	5.4	2	24.5 (M:24.5)	1	2.3	26.79	1397
1398	TRUE	gi|27414495	metallothionein-1B [Homo sapiens]	6.1	10.7	1	24.5 (M:24.5)	1	34.4	110.92	1398
1401	TRUE	gi|110224452	solute carrier family 12 member 6 isoform c [Homo sapiens]	121	6.7	6	24.5 (M:24.5)	1	2.5	49.09	1401
1402	TRUE	gi|4557894	lysozyme C precursor [Homo sapiens]	16.5	10.6	1	24.5 (M:24.5)	1	37.2	11.88	1402
1403	TRUE	gi|325197221	diacylglycerol kinase eta isoform 4 [Homo sapiens]	120.5	5.8	4	24.5 (M:24.5)	1	3.5	70.56	1403
1404	TRUE	gi|530418220	PREDICTED: sal-like protein 4 isoform X1 [Homo sapiens]	100.9	9.3	2	24.5 (M:24.5)	2	3.3	83.13	1404
1408	TRUE	gi|21040251	actin-binding Rho-activating protein [Homo sapiens]	43.1	9.4	1	24.4 (M:24.4)	1	7.9	109.73	1408
1410	TRUE	gi|54607124	putative RNA-binding protein 15B [Homo sapiens]	97.1	10.3	1	24.4 (M:24.4)	1	3	126.03	1410
1412	TRUE	gi|38327522	ankyrin repeat domain-containing protein 1 [Homo sapiens]	36.2	7.8	1	24.3 (M:24.3)	1	14.1	91.14	1412
1413	TRUE	gi|146229327	arylsulfatase A isoform b [Homo sapiens]	44.9	5.5	3	24.3 (M:24.3)	1	4.7	16.15	1413
1414	TRUE	gi|578834064	PREDICTED: zinc finger protein 320 isoform X4 [Homo sapiens]	39.7	9.8	3	24.3 (M:24.3)	1	9.1	5.33	1414
1419	TRUE	gi|167234422	hematopoietic lineage cell-specific protein [Homo sapiens]	54	4.6	1	24.3 (M:24.3)	1	8	116.25	1419
1420	TRUE	gi|578802893	PREDICTED: kinesin-like protein KIF3C isoform X1 [Homo sapiens]	89.3	9	2	24.3 (M:24.3)	1	2.4	200.94	1420
1421	TRUE	gi|19913416	AP-2 complex subunit alpha-1 isoform 2 [Homo sapiens]	105.3	8.7	2	24.3 (M:24.3)	2	3	145.63	1421
1422	TRUE	gi|578803237	PREDICTED: nuclear receptor coactivator 1 isoform X5 [Homo sapiens]	151.3	5.7	1	24.3 (M:24.3)	1	2.2	64.92	1422
1423	TRUE	gi|38683855	pentatricopeptide repeat domain-containing protein 3, mitochondrial precursor [Homo sapiens]	78.5	6	1	24.3 (M:24.3)	1	3	111.13	1423
1426	TRUE	gi|530383876	PREDICTED: 1-acyl-sn-glycerol-3-phosphate acyltransferase delta isoform X4 [Homo sapiens]	27.3	10.2	1	24.2 (M:24.2)	1	12.1	74.26	1426
1427	TRUE	gi|33286444	mastermind-like protein 2 [Homo sapiens]	125.1	10	1	24.2 (M:24.2)	1	1.5	4.71	1427
1428	TRUE	gi|19743850	decorin isoform c precursor [Homo sapiens]	23.3	6.8	3	24.2 (M:24.2)	1	12.3	34.17	1428
1429	TRUE	gi|4503123	connective tissue growth factor precursor [Homo sapiens]	38	9.9	1	24.2 (M:24.2)	1	9.2	101.17	1429
1430	TRUE	gi|170784838	secreted frizzled-related protein 4 precursor [Homo sapiens]	39.8	10.3	1	24.2 (M:24.2)	1	11.3	116.43	1430
1431	TRUE	gi|57528437	transcription factor LBX2 isoform 2 [Homo sapiens]	21.3	11.5	1	24.2 (M:24.2)	1	9.8	87.31	1431
1435	TRUE	gi|10863973	hepcidin preproprotein [Homo sapiens]	9.4	12.5	1	24.2 (M:24.2)	1	21.4	116.45	1435
1436	TRUE	gi|530378285	PREDICTED: BRCA1-A complex subunit Abraxas isoform X1 [Homo sapiens]	41.6	9.2	2	24.2 (M:24.2)	1	3.3	21.47	1436
1437	TRUE	gi|578809923	PREDICTED: unconventional myosin-X isoform X3 [Homo sapiens]	234.6	5.7	2	24.2 (M:24.2)	1	2.1	35.32	1437
1438	TRUE	gi|295842330	splicing factor 1 isoform 6 [Homo sapiens]	71.7	10.2	1	24.1 (M:24.1)	1	5.2	100.58	1438
1440	TRUE	gi|38348244	uncharacterized protein C3orf67 [Homo sapiens]	62.8	4.8	5	24.1 (M:24.1)	1	5	90.06	1440
1441	TRUE	gi|578833930	PREDICTED: zinc finger protein 813 isoform X1 [Homo sapiens]	62.1	10.5	2	24.1 (M:24.1)	1	3.9	113.74	1441
1442	TRUE	gi|240849537	conserved oligomeric Golgi complex subunit 5 isoform 2 [Homo sapiens]	92.7	6.1	2	24.1 (M:24.1)	1	4.3	53.52	1442
1443	TRUE	gi|311771785	uncharacterized protein C8orf58 isoform 2 [Homo sapiens]	38.6	9.6	2	24.1 (M:24.1)	1	8.1	145.05	1443
1444	TRUE	gi|373838702	uncharacterized protein LOC100144595 [Homo sapiens]	11.6	11.4	1	24.1 (M:24.1)	1	13.7	131.21	1444
1445	TRUE	gi|578836729	PREDICTED: germinal-center associated nuclear protein isoform X6 [Homo sapiens]	165.4	5.4	2	24.1 (M:24.1)	1	2.4	135.93	1445
1446	TRUE	gi|530406077	PREDICTED: leucine-rich repeat-containing protein 49 isoform X3 [Homo sapiens]	45.4	9	1	24.1 (M:24.1)	1	4.6	156.56	1446
1447	TRUE	gi|14589851	potassium channel subfamily K member 2 isoform b [Homo sapiens]	45.5	8.8	3	24.0 (M:24.0)	1	8.3	82.45	1447
1451	TRUE	gi|21361625	exocyst complex component 2 [Homo sapiens]	104	6.5	1	24.0 (M:24.0)	1	4	66.09	1451
1453	TRUE	gi|530395605	PREDICTED: V(D)J recombination-activating protein 1 isoform X1 [Homo sapiens]	119	9.8	2	24.0 (M:24.0)	1	3.3	20.47	1453
1454	TRUE	gi|530417959	PREDICTED: targeting protein for Xklp2 isoform X2 [Homo sapiens]	85	10	2	24.0 (M:24.0)	1	3.6	117.59	1454
1456	TRUE	gi|57529737	E3 ubiquitin-protein ligase PDZRN3 [Homo sapiens]	119.5	5.6	1	24.0 (M:24.0)	1	3.5	93.35	1456
1457	TRUE	gi|578832429	PREDICTED: rotatin isoform X3 [Homo sapiens]	229.9	6.1	3	24.0 (M:24.0)	2	2	110.71	1457
1458	TRUE	gi|38708324	zinc finger protein 93 [Homo sapiens]	70.9	10.3	1	24.0 (M:24.0)	1	3.2	132.03	1458
1459	TRUE	gi|578805020	PREDICTED: caspase-10 isoform X6 [Homo sapiens]	30.8	9.7	1	23.9 (M:23.9)	1	13.6	46.43	1459
1460	TRUE	gi|566006170	protein cordon-bleu isoform c [Homo sapiens]	41.6	10.6	1	23.9 (M:23.9)	1	7.9	133.24	1460
1462	TRUE	gi|32189376	activating signal cointegrator 1 [Homo sapiens]	66.1	9.1	1	23.9 (M:23.9)	1	7.6	163.19	1462
1463	TRUE	gi|31657109	zinc finger protein 282 [Homo sapiens]	74.2	5.5	2	23.9 (M:23.9)	1	4.8	117.54	1463
1464	TRUE	gi|50658079	tubulin polyglutamylase TTLL5 [Homo sapiens]	143.5	9.5	1	23.9 (M:23.9)	1	1.5	133.67	1464
1467	TRUE	gi|108796653	phosphoglycolate phosphatase [Homo sapiens]	34	5.8	1	23.9 (M:23.9)	1	13.4	134.37	1467
1468	TRUE	gi|66933009	porphobilinogen deaminase isoform 2 [Homo sapiens]	37.7	7.1	2	23.9 (M:23.9)	1	6.4	81.08	1468
1469	TRUE	gi|16117791	60S ribosomal protein L35a [Homo sapiens]	12.5	11.7	2	23.8 (M:23.8)	1	22.7	84.7	1469
1471	TRUE	gi|301129200	telomerase reverse transcriptase isoform 2 [Homo sapiens]	120	11.9	2	23.8 (M:23.8)	1	2.8	75.18	1471
1473	TRUE	gi|83715964	SWI/SNF-related matrix-associated actin-dependent regulator of chromatin subfamily E member 1-related [Homo sapiens]	35.8	9.9	1	23.8 (M:23.8)	2	6.9	89.93	1473
1474	TRUE	gi|40254482	alpha-amylase 1 precursor [Homo sapiens]	57.7	6.5	1	23.8 (M:23.8)	1	6.8	101.87	1474
1475	TRUE	gi|17105394	60S ribosomal protein L23a [Homo sapiens]	17.7	10.9	1	23.7 (M:23.7)	1	17.3	188.62	1475
1476	TRUE	gi|16117779	F-box/WD repeat-containing protein 7 isoform 2 [Homo sapiens]	70.3	9.8	1	23.7 (M:23.7)	1	4.1	89.69	1476
1478	TRUE	gi|530425796	PREDICTED: kinesin-like protein KIF16B isoform X3 [Homo sapiens]	208.3	5.6	3	23.7 (M:23.7)	1	1.5	181.82	1478
1479	TRUE	gi|153792195	RIMS-binding protein 3A [Homo sapiens]	180.6	6.5	1	23.7 (M:23.7)	1	1.2	60.57	1479
1481	TRUE	gi|530377406	PREDICTED: multimerin-1 isoform X1 [Homo sapiens]	134.3	9.2	2	23.7 (M:23.7)	1	2.7	33.73	1481
1482	TRUE	gi|4505495	N-glycosylase/DNA lyase isoform 1a [Homo sapiens]	38.8	9.8	7	23.7 (M:23.7)	1	11	58.53	1482
1483	TRUE	gi|158341646	protein FAM160A1 [Homo sapiens]	116.5	4.6	1	23.7 (M:23.7)	1	2.2	158.27	1483
1485	TRUE	gi|8923040	CDKN2A-interacting protein [Homo sapiens]	61.1	9.9	1	23.7 (M:23.7)	1	4.5	29.91	1485
1488	TRUE	gi|578804269	PREDICTED: type I inositol 3,4-bisphosphate 4-phosphatase isoform X4 [Homo sapiens]	110.5	6.7	1	23.6 (M:23.6)	1	3.6	134.64	1488
1489	TRUE	gi|557440793	GRAM domain-containing protein 1B isoform 3 [Homo sapiens]	81	5.5	12	23.6 (M:23.6)	1	3.3	153.69	1489
1491	TRUE	gi|110611231	calcium-activated chloride channel regulator 1 precursor [Homo sapiens]	100.2	5.9	1	23.6 (M:23.6)	1	4.5	85.11	1491
1492	TRUE	gi|20127408	trifunctional enzyme subunit alpha, mitochondrial precursor [Homo sapiens]	82.9	9.8	1	23.6 (M:23.6)	2	5	91.09	1492
1493	TRUE	gi|578796176	PREDICTED: hemicentin-2 isoform X1 [Homo sapiens]	139.5	7.6	1	23.6 (M:23.6)	1	4.1	101.82	1493
1494	TRUE	gi|530393962	PREDICTED: WD repeat-containing protein 11 isoform X1 [Homo sapiens]	108	5.9	2	23.6 (M:23.6)	1	3.4	109.5	1494
1496	TRUE	gi|47132519	ras-associated and pleckstrin homology domains-containing protein 1 isoform 1 [Homo sapiens]	135.2	9.6	4	23.6 (M:23.6)	1	1.5	101.12	1496
1498	TRUE	gi|194473657	deoxyribonuclease-2-beta isoform 1 precursor [Homo sapiens]	41.7	10.1	2	23.5 (M:23.5)	2	9.1	53.79	1498
1499	TRUE	gi|110349763	cytohesin-1 isoform 2 [Homo sapiens]	46.3	5.3	2	23.5 (M:23.5)	1	7.1	31.33	1499
1502	TRUE	gi|530384600	PREDICTED: sorting nexin-13 isoform X3 [Homo sapiens]	62.1	4.7	4	23.5 (M:23.5)	1	5.4	112.39	1502
1504	TRUE	gi|578824644	PREDICTED: uncharacterized protein LOC102724147 [Homo sapiens]	38.4	11.8	1	23.5 (M:23.5)	1	9.4	63.77	1504
1505	TRUE	gi|18375501	DNA-(apurinic or apyrimidinic site) lyase [Homo sapiens]	35.5	9.2	2	23.5 (M:23.5)	1	9.1	242.19	1505
1506	TRUE	gi|540344544	sorting nexin-5 isoform b [Homo sapiens]	34.9	9.3	2	23.5 (M:23.5)	1	11	125.05	1506
1507	TRUE	gi|4505881	plasminogen isoform 1 precursor [Homo sapiens]	90.5	7.3	1	23.5 (M:23.5)	1	3.1	67.28	1507
1508	TRUE	gi|39812115	actin-related protein 8 [Homo sapiens]	70.4	8.8	1	23.4 (M:23.4)	1	2.6	103.54	1508
1509	TRUE	gi|301069380	myocyte-specific enhancer factor 2C isoform 3 [Homo sapiens]	52.3	9.5	1	23.4 (M:23.4)	1	6.4	166.46	1509
1512	TRUE	gi|578817973	PREDICTED: E3 ubiquitin-protein ligase LRSAM1 isoform X2 [Homo sapiens]	79.5	5.5	3	23.4 (M:23.4)	2	2.6	123.63	1512
1513	TRUE	gi|375331911	acetylcholine receptor subunit delta isoform 2 precursor [Homo sapiens]	57	6.6	2	23.4 (M:23.4)	2	5.4	110.37	1513
1514	TRUE	gi|71037407	zinc finger protein 329 [Homo sapiens]	61.7	10	1	23.4 (M:23.4)	1	5.5	83.32	1514
1516	TRUE	gi|578827945	PREDICTED: zinc finger protein 263 isoform X4 [Homo sapiens]	67.8	7.1	5	23.3 (M:23.3)	1	2.7	267.73	1516
1517	TRUE	gi|132814467	glutamyl aminopeptidase [Homo sapiens]	109.2	5.2	1	23.3 (M:23.3)	1	2.4	44.98	1517
1518	TRUE	gi|197313638	glutamate receptor ionotropic, NMDA 2A isoform 2 precursor [Homo sapiens]	144.3	6.3	4	23.3 (M:23.3)	1	2.6	71.9	1518
1520	TRUE	gi|4503269	deoxycytidine kinase [Homo sapiens]	30.5	5	1	23.3 (M:23.3)	1	7.3	197.75	1520
1521	TRUE	gi|530374206	PREDICTED: zinc finger and BTB domain-containing protein 38 isoform X2 [Homo sapiens]	134.3	9.3	1	23.3 (M:23.3)	1	2.1	67.25	1521
1522	TRUE	gi|6978649	choline/ethanolamine kinase [Homo sapiens]	45.2	5.2	1	23.3 (M:23.3)	1	8.4	82.12	1522
1523	TRUE	gi|578803788	PREDICTED: glycerol-3-phosphate acyltransferase 2, mitochondrial isoform X20 [Homo sapiens]	73.6	6.4	13	23.3 (M:23.3)	1	5.2	86.63	1523
1525	TRUE	gi|530415003	PREDICTED: zinc finger protein 823 isoform X1 [Homo sapiens]	49.6	10.4	3	23.3 (M:23.3)	1	6.5	100.95	1525
1528	TRUE	gi|148612831	kinesin-like protein KIF18A [Homo sapiens]	102.2	9.9	1	23.3 (M:23.3)	1	3.1	88.5	1528
1529	TRUE	gi|578798291	PREDICTED: histone H2A deubiquitinase MYSM1 isoform X4 [Homo sapiens]	94.9	5.3	2	23.3 (M:23.3)	1	5.6	59.39	1529
1530	TRUE	gi|578817399	PREDICTED: serine/threonine-protein kinase N3 isoform X4 [Homo sapiens]	92.9	10	5	23.3 (M:23.3)	1	3.5	52.3	1530
1531	TRUE	gi|61966919	putative protein FAM47C [Homo sapiens]	115.3	6.8	1	23.3 (M:23.3)	1	4	47.84	1531
1532	TRUE	gi|27597061	E3 ubiquitin-protein ligase UBR2 isoform 1 [Homo sapiens]	200.4	5.8	2	23.3 (M:23.3)	1	1.7	31.93	1532
1534	TRUE	gi|146219841	PNMA-like protein 2 [Homo sapiens]	68.6	5.2	1	23.3 (M:23.3)	1	4.1	80.36	1534
1535	TRUE	gi|38505268	voltage-dependent T-type calcium channel subunit alpha-1G isoform 14 [Homo sapiens]	240.8	6.7	30	23.2 (M:23.2)	1	1.6	99.64	1535
1539	TRUE	gi|118918397	fibronectin type-III domain-containing protein 3A isoform 2 [Homo sapiens]	125.7	6.8	2	23.2 (M:23.2)	1	2.9	47.96	1539
1540	TRUE	gi|188536100	cryptochrome-2 isoform 1 [Homo sapiens]	68.9	9.6	1	23.2 (M:23.2)	1	5.9	61.2	1540
1541	TRUE	gi|530384952	PREDICTED: radial spoke head 10 homolog B isoform X5 [Homo sapiens]	59.8	6.8	11	23.2 (M:23.2)	1	2.7	55.71	1541
1542	TRUE	gi|530380083	PREDICTED: F-box/LRR-repeat protein 17 isoform X3 [Homo sapiens]	53.6	10.2	3	23.2 (M:23.2)	1	7.1	66.53	1542
1543	TRUE	gi|578816557	PREDICTED: focadhesin isoform X1 [Homo sapiens]	199.9	6.2	3	23.2 (M:23.2)	1	1.4	94.97	1543
1544	TRUE	gi|510937004	cordon-bleu protein-like 1 isoform 3 [Homo sapiens]	128.5	6.5	4	23.2 (M:23.2)	1	1.7	85.66	1544
1545	TRUE	gi|530404628	PREDICTED: zinc finger CCCH domain-containing protein 14 isoform X2 [Homo sapiens]	80	7.2	1	23.1 (M:23.1)	1	3.9	96.4	1545
1546	TRUE	gi|282847398	mitogen-activated protein kinase kinase kinase 15 [Homo sapiens]	147.3	5.3	1	23.1 (M:23.1)	1	1.6	124.45	1546
1547	TRUE	gi|578805875	PREDICTED: stabilin-1 isoform X5 [Homo sapiens]	162.4	9.7	6	23.1 (M:23.1)	1	1.6	197.68	1547
1550	TRUE	gi|258614025	ataxin-3 isoform o [Homo sapiens]	17.3	5.1	1	23.1 (M:23.1)	1	25.3	73.82	1550
1551	TRUE	gi|237757297	pannexin-2 isoform 2 [Homo sapiens]	70.6	9.7	2	23.0 (M:23.0)	1	5	67.29	1551
1553	TRUE	gi|255653002	glycogen phosphorylase, liver form isoform 2 [Homo sapiens]	93.1	7	2	23.0 (M:23.0)	1	2.8	16.64	1553
1554	TRUE	gi|189083802	unconventional myosin-VIIa isoform 2 [Homo sapiens]	250.1	9.4	7	23.0 (M:23.0)	2	1.8	96.57	1554
1555	TRUE	gi|578826899	PREDICTED: kinesin-like protein KIF7 isoform X4 [Homo sapiens]	146.9	6.1	4	23.0 (M:23.0)	1	2.3	57.82	1555
1557	TRUE	gi|578821254	PREDICTED: sorting nexin-32 isoform X2 [Homo sapiens]	45.8	7	3	22.9 (M:22.9)	1	6.3	68.76	1557
1559	TRUE	gi|530414905	PREDICTED: zinc finger protein 44 isoform X1 [Homo sapiens]	58.4	10.3	3	22.9 (M:22.9)	2	7.4	94.57	1559
1560	TRUE	gi|4502491	complement component 1 Q subcomponent-binding protein, mitochondrial precursor [Homo sapiens]	31.3	4.6	1	22.9 (M:22.9)	1	10.3	23.47	1560
1561	TRUE	gi|56788364	gamma-tubulin complex component 6 [Homo sapiens]	200.4	5.9	1	22.9 (M:22.9)	1	1.8	113.85	1561
1562	TRUE	gi|530370551	PREDICTED: asparagine synthetase domain-containing protein 1 isoform X1 [Homo sapiens]	72	6.4	2	22.9 (M:22.9)	1	5	114.73	1562
1563	TRUE	gi|148234215	guanylate-binding protein 7 [Homo sapiens]	72.5	5.7	1	22.9 (M:22.9)	1	4.9	60.75	1563
1564	TRUE	gi|210032580	histone-lysine N-methyltransferase SETD1B [Homo sapiens]	208.6	4.7	2	22.9 (M:22.9)	1	0.8	251.3	1564
1565	TRUE	gi|4758516	hepatoma-derived growth factor isoform a [Homo sapiens]	26.8	4.6	1	22.8 (M:22.8)	1	12.9	45.42	1565
1566	TRUE	gi|339639597	septin-7 isoform 3 [Homo sapiens]	46.5	9.1	8	22.8 (M:22.8)	1	5.7	201.74	1566
1567	TRUE	gi|70166599	tRNA pseudouridine synthase A, mitochondrial isoform 2 [Homo sapiens]	44.3	8.7	2	22.8 (M:22.8)	1	5.8	135.25	1567
1568	TRUE	gi|530417166	PREDICTED: zinc finger protein 155 isoform X1 [Homo sapiens]	62	9.9	3	22.8 (M:22.8)	1	5.8	101.24	1568
1573	TRUE	gi|530436794	PREDICTED: collagen alpha-1(III) chain-like [Homo sapiens]	29.9	10.7	3	22.8 (M:22.8)	1	9.4	138.77	1573
1574	TRUE	gi|578822606	PREDICTED: tumor necrosis factor receptor superfamily member 3 isoform X3 [Homo sapiens]	27.6	5.3	4	22.8 (M:22.8)	1	7.1	107.43	1574
1576	TRUE	gi|528881091	ephrin type-A receptor 5 isoform e [Homo sapiens]	110.9	6.3	5	22.8 (M:22.8)	1	2.9	60.18	1576
1577	TRUE	gi|578814558	PREDICTED: transcription initiation factor TFIID subunit 6 isoform X2 [Homo sapiens]	71.4	9.6	3	22.8 (M:22.8)	2	6.3	122.14	1577
1578	TRUE	gi|578799548	PREDICTED: rap1 GTPase-activating protein 1 isoform X7 [Homo sapiens]	85	5.8	6	22.8 (M:22.8)	1	4.4	124.07	1578
1579	TRUE	gi|578803598	PREDICTED: arf-GAP with GTPase, ANK repeat and PH domain-containing protein 1 isoform X8 [Homo sapiens]	85.9	9.8	9	22.8 (M:22.8)	1	3.7	165.8	1579
1580	TRUE	gi|578819504	PREDICTED: nuclear factor NF-kappa-B p100 subunit isoform X3 [Homo sapiens]	92.6	5.6	3	22.8 (M:22.8)	1	2.6	155.88	1580
1582	TRUE	gi|148727370	immediate early response gene 5-like protein [Homo sapiens]	42.1	6.5	1	22.7 (M:22.7)	1	8.2	125.79	1582
1584	TRUE	gi|578822484	PREDICTED: rho GTPase-activating protein 32 isoform X2 [Homo sapiens]	156.7	6.2	4	22.6 (M:22.6)	1	2	23.45	1584
1585	TRUE	gi|187423902	forkhead box protein D4-like 5 [Homo sapiens]	45.8	11	5	22.6 (M:22.6)	1	8.2	120.12	1585
1587	TRUE	gi|238624130	calcium-activated potassium channel subunit alpha-1 isoform c [Homo sapiens]	137.5	6.7	2	22.6 (M:22.6)	1	1.9	192.46	1587
1588	TRUE	gi|166235140	seizure 6-like protein 2 isoform 4 precursor [Homo sapiens]	86.8	4.6	7	22.6 (M:22.6)	2	3.7	120.74	1588
1590	TRUE	gi|71043966	endonuclease/exonuclease/phosphatase family domain-containing protein 1 [Homo sapiens]	62.4	9.5	1	22.5 (M:22.5)	1	6.7	123.37	1590
1592	TRUE	gi|256574792	putative ankyrin repeat domain-containing protein 31 [Homo sapiens]	210.7	5.8	1	22.5 (M:22.5)	1	1.7	81.47	1592
1593	TRUE	gi|530359602	PREDICTED: double homeobox protein 4-like protein 4-like [Homo sapiens]	41.8	9.2	1	22.5 (M:22.5)	2	6.2	92.37	1593
1594	TRUE	gi|57863253	zinc finger protein 500 [Homo sapiens]	53.6	7	1	22.5 (M:22.5)	1	6.9	66.98	1594
1595	TRUE	gi|557948022	testis-expressed sequence 30 protein isoform 3 [Homo sapiens]	21.2	9.8	2	22.5 (M:22.5)	1	25.8	76.73	1595
1596	TRUE	gi|13376834	zinc finger and SCAN domain-containing protein 16 [Homo sapiens]	40.8	9.4	1	22.5 (M:22.5)	1	4.6	107.85	1596
1597	TRUE	gi|578825098	PREDICTED: peptide chain release factor 1, mitochondrial isoform X7 [Homo sapiens]	51.9	9.9	2	22.5 (M:22.5)	1	3.6	33.56	1597
1598	TRUE	gi|112789546	tyrosine-protein kinase Lck precursor [Homo sapiens]	58	5.1	3	22.4 (M:22.4)	1	2.9	65.88	1598
1599	TRUE	gi|10190746	retinol dehydrogenase 14 [Homo sapiens]	36.8	9.9	1	22.4 (M:22.4)	1	10.4	144.08	1599
1602	TRUE	gi|578802290	PREDICTED: signal-induced proliferation-associated 1-like protein 2 isoform X8 [Homo sapiens]	188.3	6.4	2	22.4 (M:22.4)	1	2.6	47.18	1602
1603	TRUE	gi|257153469	disrupted in schizophrenia 1 protein isoform f [Homo sapiens]	74.3	6.9	6	22.4 (M:22.4)	1	4.7	26.53	1603
1604	TRUE	gi|62952506	cytochrome P450 4A22 [Homo sapiens]	59.2	9.9	1	22.4 (M:22.4)	1	7.7	66.25	1604
1605	TRUE	gi|530399608	PREDICTED: microspherule protein 1 isoform X2 [Homo sapiens]	42.5	9.7	3	22.3 (M:22.3)	1	9.1	101.03	1605
1606	TRUE	gi|578809984	PREDICTED: triple functional domain protein isoform X2 [Homo sapiens]	292.2	5.9	2	22.3 (M:22.3)	1	1.1	21.36	1606
1607	TRUE	gi|19923983	dehydrogenase/reductase SDR family member 1 [Homo sapiens]	33.9	9.2	1	22.3 (M:22.3)	1	4.8	22.66	1607
1608	TRUE	gi|9256610	protocadherin beta-15 precursor [Homo sapiens]	86.3	4.6	1	22.3 (M:22.3)	1	2.8	82.24	1608
1609	TRUE	gi|351542146	synaptotagmin-13 isoform 2 [Homo sapiens]	31.3	8.9	2	22.3 (M:22.3)	1	9.9	111.34	1609
1611	TRUE	gi|530371938	PREDICTED: EF-hand domain-containing family member B isoform X3 [Homo sapiens]	64.9	9.6	3	22.3 (M:22.3)	1	4.3	79.55	1611
1612	TRUE	gi|375151575	liprin-beta-2 isoform 3 [Homo sapiens]	83.1	9.3	12	22.3 (M:22.3)	2	4.4	27.74	1612
1614	TRUE	gi|530366444	PREDICTED: apoptosis-stimulating of p53 protein 2 isoform X1 [Homo sapiens]	125.2	5.7	2	22.2 (M:22.2)	1	3	161.08	1614
1615	TRUE	gi|62868215	laminin subunit beta-3 precursor [Homo sapiens]	129.5	7.9	1	22.2 (M:22.2)	2	2.7	85.07	1615
1616	TRUE	gi|4501867	aconitate hydratase, mitochondrial precursor [Homo sapiens]	85.4	7.9	1	22.2 (M:22.2)	1	3.5	204.51	1616
1617	TRUE	gi|530396226	PREDICTED: serine protease 23 isoform X1 [Homo sapiens]	51.4	10.5	1	22.2 (M:22.2)	1	7.5	72.9	1617
1621	TRUE	gi|182509180	zinc finger and BTB domain-containing protein 1 isoform 1 [Homo sapiens]	82	6	1	22.2 (M:22.2)	1	3.5	101.34	1621
1623	TRUE	gi|530392461	PREDICTED: protein FAM188A isoform X3 [Homo sapiens]	30.5	4.5	3	22.2 (M:22.2)	1	14.3	66.44	1623
1624	TRUE	gi|530390674	PREDICTED: ATP-binding cassette sub-family A member 1 isoform X4 [Homo sapiens]	247	6.5	6	22.2 (M:22.2)	1	2	96.56	1624
1625	TRUE	gi|530366222	PREDICTED: methionine synthase isoform X2 [Homo sapiens]	140.3	5.3	1	22.2 (M:22.2)	2	1.9	160.4	1625
1628	TRUE	gi|23943880	methylthioribose-1-phosphate isomerase isoform 2 [Homo sapiens]	34.5	5.4	2	22.2 (M:22.2)	1	1.9	341.86	1628
1631	TRUE	gi|578833573	PREDICTED: zinc finger protein 85 isoform X2 [Homo sapiens]	69	10.4	3	22.1 (M:22.1)	1	4.7	120.81	1631
1632	TRUE	gi|19923181	PDZ and LIM domain protein 4 isoform 1 [Homo sapiens]	35.4	9.2	1	22.1 (M:22.1)	1	13.6	99.75	1632
1633	TRUE	gi|4504493	activator of apoptosis harakiri [Homo sapiens]	9.9	12.9	1	22.1 (M:22.1)	1	34.1	12.03	1633
1635	TRUE	gi|55749932	desmin [Homo sapiens]	53.5	5.1	1	22.1 (M:22.1)	1	6	88.15	1635
1636	TRUE	gi|16418375	interleukin-17F precursor [Homo sapiens]	18	10.3	1	22.1 (M:22.1)	1	20.9	45.2	1636
1637	TRUE	gi|190194360	protocadherin-20 precursor [Homo sapiens]	104.9	4.8	1	22.1 (M:22.1)	1	2.4	108.94	1637
1638	TRUE	gi|40217622	ventral anterior homeobox 1 isoform b [Homo sapiens]	21	10.4	2	22.1 (M:22.1)	1	19.4	73.77	1638
1640	TRUE	gi|155030220	sister chromatid cohesion protein PDS5 homolog A isoform 3 [Homo sapiens]	69	6.7	2	22.1 (M:22.1)	1	4.3	115.04	1640
1642	TRUE	gi|74315356	sedoheptulokinase [Homo sapiens]	51.5	6.4	1	22.0 (M:22.0)	1	7.3	127.13	1642
1644	TRUE	gi|103472136	G-protein coupled receptor-associated sorting protein 1 [Homo sapiens]	156.8	4.5	1	22.0 (M:22.0)	1	2.3	5.42	1644
1646	TRUE	gi|530421646	PREDICTED: mediator of RNA polymerase II transcription subunit 14 isoform X3 [Homo sapiens]	148.5	9.7	4	22.0 (M:22.0)	1	1.6	130.98	1646
1647	TRUE	gi|578829668	PREDICTED: A-kinase anchor protein 10, mitochondrial isoform X4 [Homo sapiens]	65.4	5.2	3	22.0 (M:22.0)	1	2.1	16.24	1647
1649	TRUE	gi|140161498	microtubule-associated tumor suppressor candidate 2 isoform a [Homo sapiens]	151.1	6.3	1	21.9 (M:21.9)	1	1.7	75.22	1649
1651	TRUE	gi|281427284	inactive serine protease 35 precursor [Homo sapiens]	47.1	10.3	1	21.9 (M:21.9)	1	10.2	89.13	1651
1652	TRUE	gi|22027538	programmed cell death 6-interacting protein isoform 1 [Homo sapiens]	96	6.1	2	21.9 (M:21.9)	2	3.2	104.18	1652
1653	TRUE	gi|578827289	PREDICTED: zinc finger protein basonuclin-1 isoform X2 [Homo sapiens]	110.6	6.5	1	21.9 (M:21.9)	1	3.2	106.84	1653
1655	TRUE	gi|51339291	sterile alpha motif domain-containing protein 9-like [Homo sapiens]	184.4	9	1	21.8 (M:21.8)	1	1.9	128.34	1655
1657	TRUE	gi|530379292	PREDICTED: transportin-1 isoform X2 [Homo sapiens]	98.6	4.7	2	21.8 (M:21.8)	1	2.3	197.56	1657
1658	TRUE	gi|530373818	PREDICTED: type 2 lactosamine alpha-2,3-sialyltransferase isoform X1 [Homo sapiens]	40.4	9.7	1	21.8 (M:21.8)	1	10.7	47.77	1658
1659	TRUE	gi|124301196	amiloride-sensitive sodium channel subunit beta [Homo sapiens]	72.6	5.9	2	21.8 (M:21.8)	1	3.3	33.68	1659
1662	TRUE	gi|530419006	PREDICTED: protein eva-1 homolog C isoform X3 [Homo sapiens]	37.5	5.9	3	21.8 (M:21.8)	1	5.1	37.95	1662
1663	TRUE	gi|530412338	PREDICTED: glycylpeptide N-tetradecanoyltransferase 1 isoform X1 [Homo sapiens]	61.3	9.8	1	21.8 (M:21.8)	1	3.5	137.5	1663
1664	TRUE	gi|301336155	tRNA (cytosine(34)-C(5))-methyltransferase isoform 2 [Homo sapiens]	82.3	6.6	2	21.8 (M:21.8)	1	3.3	36.99	1664
1665	TRUE	gi|578826190	PREDICTED: HHIP-like protein 1 isoform X2 [Homo sapiens]	78.4	8.8	3	21.8 (M:21.8)	1	4.1	148.35	1665
1667	TRUE	gi|557440899	nuclear mitotic apparatus protein 1 isoform 2 [Homo sapiens]	236.4	5.5	2	21.8 (M:21.8)	1	1.6	54.88	1667
1668	TRUE	gi|530379837	PREDICTED: growth/differentiation factor 9 isoform X1 [Homo sapiens]	41.8	10	2	21.7 (M:21.7)	1	4.1	100.4	1668
1673	TRUE	gi|578813472	PREDICTED: homeobox protein Hox-A6 isoform X1 [Homo sapiens]	23.6	12.3	1	21.7 (M:21.7)	1	16.2	36.14	1673
1675	TRUE	gi|13518021	protein Wnt-2b isoform WNT-2B2 [Homo sapiens]	43.7	11	1	21.6 (M:21.6)	1	9	85.47	1675
1677	TRUE	gi|530370695	PREDICTED: ubiquitin carboxyl-terminal hydrolase 37 isoform X8 [Homo sapiens]	83.2	5.9	6	21.6 (M:21.6)	1	3.7	60.83	1677
1678	TRUE	gi|156564372	protein FAM83F [Homo sapiens]	55.5	9.2	1	21.6 (M:21.6)	1	7	110.53	1678
1679	TRUE	gi|254039592	nuclear RNA export factor 5 [Homo sapiens]	42.1	9.9	2	21.5 (M:21.5)	1	7.4	52.58	1679
1680	TRUE	gi|7656861	disintegrin and metalloproteinase domain-containing protein 18 isoform 1 preproprotein [Homo sapiens]	82.8	7.8	1	21.5 (M:21.5)	2	3.8	29.48	1680
1681	TRUE	gi|344179112	scavenger receptor cysteine-rich type 1 protein M130 isoform b precursor [Homo sapiens]	121.5	5.7	4	21.5 (M:21.5)	1	2.8	88.29	1681
1682	TRUE	gi|530396419	PREDICTED: mediator of RNA polymerase II transcription subunit 19 isoform X1 [Homo sapiens]	28	10.4	1	21.4 (M:21.4)	1	7.7	137	1682
1683	TRUE	gi|115496700	regulator of G-protein signaling 9-binding protein [Homo sapiens]	25.1	7.8	1	21.4 (M:21.4)	1	15.3	110.12	1683
1684	TRUE	gi|30181240	neuronal migration protein doublecortin isoform c [Homo sapiens]	40	10	5	21.4 (M:21.4)	2	12.5	43.51	1684
1687	TRUE	gi|45269149	nicotinate-nucleotide pyrophosphorylase [carboxylating] precursor [Homo sapiens]	30.8	5.8	2	21.4 (M:21.4)	1	10.8	68.39	1687
1688	TRUE	gi|28376656	zinc finger X-linked protein ZXDB [Homo sapiens]	84.7	6.5	1	21.4 (M:21.4)	1	2.9	179.61	1688
1690	TRUE	gi|38202246	syntaphilin [Homo sapiens]	53.5	5.3	4	21.3 (M:21.3)	1	6.1	127.35	1690
1691	TRUE	gi|343478263	ubiquitin-associated and SH3 domain-containing protein A isoform 3 [Homo sapiens]	59.1	9.3	3	21.3 (M:21.3)	1	8.6	52.23	1691
1692	TRUE	gi|148746220	spermatogenesis-associated serine-rich protein 2 [Homo sapiens]	59.5	9.7	1	21.3 (M:21.3)	1	4	186.02	1692
1694	TRUE	gi|578804919	PREDICTED: calcium-responsive transcription factor isoform X9 [Homo sapiens]	69.5	6	5	21.3 (M:21.3)	1	3.8	148.31	1694
1695	TRUE	gi|105553088	T-complex protein 10A homolog [Homo sapiens]	35.6	10.1	1	21.3 (M:21.3)	1	4.9	84.4	1695
1696	TRUE	gi|530381758	PREDICTED: zinc finger protein 451 isoform X2 [Homo sapiens]	111.8	6.8	3	21.3 (M:21.3)	1	2.3	114.36	1696
1699	TRUE	gi|50845382	disintegrin and metalloproteinase domain-containing protein 20 preproprotein [Homo sapiens]	87	6	1	21.3 (M:21.3)	1	2.8	75.31	1699
1704	TRUE	gi|48717241	zinc finger protein 425 [Homo sapiens]	87.7	10.6	1	21.2 (M:21.2)	1	3.7	182.9	1704
1706	TRUE	gi|530372727	PREDICTED: serine/threonine-protein kinase ULK4 isoform X4 [Homo sapiens]	100.6	8.8	4	21.2 (M:21.2)	1	4.5	71.54	1706
1708	TRUE	gi|112734867	X-linked retinitis pigmentosa GTPase regulator-interacting protein 1 [Homo sapiens]	146.6	5.4	1	21.1 (M:21.1)	1	2.2	87.14	1708
1709	TRUE	gi|71274152	uncharacterized protein C2orf71 [Homo sapiens]	139.6	9.4	1	21.1 (M:21.1)	1	1.5	66.14	1709
1711	TRUE	gi|530413907	PREDICTED: ectopic P granules protein 5 homolog isoform X2 [Homo sapiens]	252.4	6.1	5	21.1 (M:21.1)	2	0.9	114.71	1711
1712	TRUE	gi|156151377	suppressor of IKBKE 1 isoform 2 [Homo sapiens]	23.7	5	2	21.1 (M:21.1)	1	11.6	134.39	1712
1714	TRUE	gi|578806855	PREDICTED: xylulose kinase isoform X4 [Homo sapiens]	51.1	5.6	1	21.1 (M:21.1)	1	7.2	53.49	1714
1715	TRUE	gi|20336294	putative ATP-dependent RNA helicase DHX30 isoform 1 [Homo sapiens]	133.9	9.8	1	21.1 (M:21.1)	1	3.4	93.15	1715
1716	TRUE	gi|578825266	PREDICTED: probable cysteine--tRNA ligase, mitochondrial isoform X6 [Homo sapiens]	50	6.6	2	21.0 (M:21.0)	1	7.5	10.92	1716
1717	TRUE	gi|578807507	PREDICTED: 5'-3' exoribonuclease 1 isoform X6 [Homo sapiens]	108.1	6.1	5	21.0 (M:21.0)	1	2.6	97.45	1717
1718	TRUE	gi|509155833	polycystic kidney disease protein 1-like 2 isoform d [Homo sapiens]	197.3	6	2	21.0 (M:21.0)	1	1.7	56.95	1718
1719	TRUE	gi|11464969	paraneoplastic antigen Ma2 [Homo sapiens]	41.5	4.7	1	20.9 (M:20.9)	1	4.7	137.08	1719
1721	TRUE	gi|149588791	retinoic acid receptor responder protein 3 [Homo sapiens]	18.2	9.6	1	20.9 (M:20.9)	1	14.6	133.27	1721
1722	TRUE	gi|4502067	protein AMBP preproprotein [Homo sapiens]	39	5.9	1	20.9 (M:20.9)	1	10.8	52.81	1722
1723	TRUE	gi|530386693	PREDICTED: membrane-associated guanylate kinase, WW and PDZ domain-containing protein 2 isoform X1 [Homo sapiens]	157.1	5.9	2	20.9 (M:20.9)	1	1.7	102.64	1723
1727	TRUE	gi|304571945	glycolipid transfer protein domain-containing protein 2 precursor [Homo sapiens]	31.6	11.6	2	20.8 (M:20.8)	1	10.7	96.13	1727
1728	TRUE	gi|8394499	ubiquitin-associated protein 1 isoform 1 [Homo sapiens]	55	4.9	3	20.8 (M:20.8)	1	4.8	137.28	1728
1729	TRUE	gi|119220592	zinc finger protein Helios isoform 2 [Homo sapiens]	56.7	6.1	4	20.8 (M:20.8)	1	5.6	1.63	1729
1730	TRUE	gi|530378067	PREDICTED: hedgehog-interacting protein isoform X1 [Homo sapiens]	76.8	9.5	3	20.8 (M:20.8)	1	4.7	96.92	1730
1731	TRUE	gi|7662346	ADNP homeobox protein 2 [Homo sapiens]	122.8	10.1	1	20.8 (M:20.8)	2	2.3	146.77	1731
1732	TRUE	gi|530427280	PREDICTED: uncharacterized protein LOC101928193 [Homo sapiens]	65.8	10.1	1	20.8 (M:20.8)	1	3.8	108.66	1732
1733	TRUE	gi|578798047	PREDICTED: inositol hexakisphosphate and diphosphoinositol-pentakisphosphate kinase 1-like [Homo sapiens]	90.7	7	7	20.8 (M:20.8)	1	2.5	94.98	1733
1734	TRUE	gi|578839948	PREDICTED: gamma-tubulin complex component 5 isoform X1 [Homo sapiens]	101.3	5.5	3	20.8 (M:20.8)	1	4.8	14.86	1734
1735	TRUE	gi|260763994	limbin isoform 2 [Homo sapiens]	139.8	6.2	3	20.7 (M:20.7)	1	2.7	89.21	1735
1736	TRUE	gi|301897118	Fanconi anemia group J protein [Homo sapiens]	140.8	6.5	1	20.6 (M:20.6)	1	1.8	179.79	1736
1737	TRUE	gi|223646113	transcription factor Sp9 [Homo sapiens]	48.9	10.1	1	20.6 (M:20.6)	1	7.2	53.11	1737
1738	TRUE	gi|8923756	interleukin-26 precursor [Homo sapiens]	19.8	10.8	1	20.6 (M:20.6)	1	19.3	159.48	1738
1740	TRUE	gi|118722349	RNA-binding protein 12B [Homo sapiens]	118	6.3	1	20.6 (M:20.6)	1	0.7	203.15	1740
1741	TRUE	gi|315113881	receptor-type tyrosine-protein phosphatase-like N isoform 3 [Homo sapiens]	96.2	6.1	3	20.5 (M:20.5)	2	3.3	51.12	1741
1742	TRUE	gi|578814185	PREDICTED: arf-GAP domain and FG repeat-containing protein 2 isoform X2 [Homo sapiens]	47.4	10.2	3	20.5 (M:20.5)	1	3.7	24.57	1742
1743	TRUE	gi|578821648	PREDICTED: mitogen-activated protein kinase kinase kinase kinase 2 isoform X4 [Homo sapiens]	71.1	6	5	20.5 (M:20.5)	1	5	79.89	1743
1744	TRUE	gi|578808564	PREDICTED: phosphoglucomutase-2 isoform X1 [Homo sapiens]	53	6	2	20.5 (M:20.5)	1	4.9	202.87	1744
1745	TRUE	gi|111038124	succinate dehydrogenase assembly factor 1, mitochondrial [Homo sapiens]	12.8	12	1	20.4 (M:20.4)	1	29.6	57.6	1745
1746	TRUE	gi|578805503	PREDICTED: zinc finger protein 717 isoform X8 [Homo sapiens]	73.9	9.6	3	20.4 (M:20.4)	1	6.3	97.29	1746
1747	TRUE	gi|578798179	PREDICTED: receptor-type tyrosine-protein phosphatase U isoform X5 [Homo sapiens]	132.6	6.5	8	20.4 (M:20.4)	1	2.5	46.99	1747
1748	TRUE	gi|46397353	notch homolog 2 N-terminal-like protein [Homo sapiens]	25.8	5.4	3	20.4 (M:20.4)	1	11	64.97	1748
1749	TRUE	gi|209862843	nuclear factor of activated T-cells, cytoplasmic 2 isoform D [Homo sapiens]	97.6	9.1	2	20.3 (M:20.3)	1	5	43.34	1749
1750	TRUE	gi|21359935	Down syndrome cell adhesion molecule-like protein 1 [Homo sapiens]	230.5	9.3	1	20.2 (M:20.2)	1	0.9	26.65	1750
1751	TRUE	gi|578835536	PREDICTED: zinc finger protein 133 isoform X15 [Homo sapiens]	62.4	10.9	14	20.2 (M:20.2)	1	9.5	56.74	1751
1752	TRUE	gi|7706029	uncharacterized protein C6orf203 isoform a [Homo sapiens]	27.9	9.8	1	20.1 (M:20.1)	1	10.8	80.24	1752
1753	TRUE	gi|338753361	uromodulin-like 1 isoform 4 [Homo sapiens]	136.4	5.4	4	20.0 (M:20.0)	1	1.6	4.39	1753
1754	TRUE	gi|373838920	ovochymase-2 precursor [Homo sapiens]	62.6	6.2	2	19.9 (M:19.9)	1	2.5	142.06	1754
1755	TRUE	gi|4507555	thymopoietin isoform alpha [Homo sapiens]	75.4	8.5	1	19.9 (M:19.9)	1	1.3	71.21	1755
1756	TRUE	gi|25282469	retinol dehydrogenase 10 [Homo sapiens]	38.1	7.9	1	19.8 (M:19.8)	1	2.9	18.03	1756
1757	TRUE	gi|156523970	alpha-2-HS-glycoprotein preproprotein [Homo sapiens]	39.3	5.4	1	19.8 (M:19.8)	1	6.5	66.36	1757
1759	TRUE	gi|253795514	choline-phosphate cytidylyltransferase B isoform 2 [Homo sapiens]	40.2	7	1	19.7 (M:19.7)	1	6	71.85	1759
1760	TRUE	gi|195963416	tubulin polyglutamylase TTLL6 isoform 2 [Homo sapiens]	65.9	9.7	4	19.7 (M:19.7)	1	3.6	110.12	1760
1761	TRUE	gi|33457336	interferon regulatory factor 2-binding protein-like [Homo sapiens]	82.6	9.6	1	19.6 (M:19.6)	1	1.5	61.81	1761
1762	TRUE	gi|530407456	PREDICTED: 39S ribosomal protein L28, mitochondrial isoform X1 [Homo sapiens]	33.8	9.4	1	19.6 (M:19.6)	1	4.9	161.2	1762
1763	TRUE	gi|187761377	protein maestro isoform b [Homo sapiens]	23	10.3	2	19.5 (M:19.5)	1	8.7	97.07	1763
1764	TRUE	gi|578819000	PREDICTED: alpha-(1,3)-fucosyltransferase 11 isoform X4 [Homo sapiens]	51.4	5.7	4	19.5 (M:19.5)	1	1.5	81.09	1764
1765	TRUE	gi|295424145	neuroendocrine convertase 1 isoform 3 [Homo sapiens]	49.3	5.3	3	19.5 (M:19.5)	1	5.2	62.95	1765
1766	TRUE	gi|374093192	rho GTPase-activating protein 19 isoform 3 [Homo sapiens]	54.9	10.1	2	19.5 (M:19.5)	1	2.1	12.08	1766
1767	TRUE	gi|578808149	PREDICTED: alpha-L-iduronidase isoform X1 [Homo sapiens]	78.7	10.4	1	19.4 (M:19.4)	1	3.7	103.64	1767
1768	TRUE	gi|4506773	protein S100-A9 [Homo sapiens]	13.2	5.7	1	19.4 (M:19.4)	1	11.4	35.6	1768
1769	TRUE	gi|530424894	PREDICTED: protein spire homolog 1 isoform X1 [Homo sapiens]	79.4	9.8	1	19.4 (M:19.4)	1	3.9	27.32	1769
1770	TRUE	gi|530421398	PREDICTED: protein SSX3 isoform X3 [Homo sapiens]	19.4	10.2	1	19.3 (M:19.3)	1	15.3	64.1	1770
1771	TRUE	gi|530356604	PREDICTED: CD300c molecule-like isoform X1 [Homo sapiens]	18.8	5	1	19.2 (M:19.2)	1	7.6	68.53	1771
1773	TRUE	gi|28558990	thyroid peroxidase isoform e precursor [Homo sapiens]	84.5	5.9	8	18.9 (M:18.9)	1	2.1	180.11	1773
1775	TRUE	gi|58761484	T-complex protein 1 subunit gamma isoform c [Homo sapiens]	56.4	6.1	2	18.8 (M:18.8)	1	3.7	124.99	1775
1776	TRUE	gi|25121980	protein dispatched homolog 2 [Homo sapiens]	151.9	9.3	1	18.7 (M:18.7)	1	0.6	208.87	1776
1777	TRUE	gi|62865883	zinc finger protein 2 isoform b [Homo sapiens]	43.9	10.2	3	18.6 (M:18.6)	1	5.2	26.37	1777
1778	TRUE	gi|578832568	PREDICTED: zinc finger CCHC domain-containing protein 2 isoform X3 [Homo sapiens]	115.2	6.4	3	18.6 (M:18.6)	1	1.7	18.91	1778
1779	TRUE	gi|547235270	IQ domain-containing protein H isoform 4 [Homo sapiens]	71.2	9.8	3	18.6 (M:18.6)	1	3.7	18.82	1779
1780	TRUE	gi|360039225	myosin-binding protein C, slow-type isoform 9 [Homo sapiens]	126.3	6	18	18.6 (M:18.6)	1	1.4	12.16	1780
1781	TRUE	gi|578821247	PREDICTED: E3 ubiquitin-protein ligase pellino homolog 3 isoform X2 [Homo sapiens]	27.9	9.1	5	18.5 (M:18.5)	1	11.7	71.49	1781
1782	TRUE	gi|530363468	PREDICTED: SH3-containing GRB2-like protein 3-interacting protein 1 isoform X9 [Homo sapiens]	68.2	9.4	18	18.5 (M:18.5)	1	1.7	46.1	1782
1783	TRUE	gi|157426823	homeobox protein Nkx-2.4 [Homo sapiens]	36.2	10	1	18.4 (M:18.4)	1	6.8	132.38	1783
1784	TRUE	gi|310772221	tripartite motif-containing protein 6 isoform 3 [Homo sapiens]	36.4	9.4	3	18.4 (M:18.4)	1	8	4.54	1784
1785	TRUE	gi|530358739	PREDICTED: orofacial cleft 1 candidate gene 1 protein [Homo sapiens]	48	5.4	1	18.3 (M:18.3)	1	2.9	146.24	1785
1786	TRUE	gi|260764009	prominin-2 precursor [Homo sapiens]	91.8	5.8	1	18.2 (M:18.2)	1	1.8	94.62	1786
1788	TRUE	gi|530399194	PREDICTED: transmembrane 7 superfamily member 3 isoform X1 [Homo sapiens]	58.7	6.4	2	18.1 (M:18.1)	1	3.3	134.28	1788
1790	TRUE	gi|530383379	PREDICTED: parkin coregulated gene protein isoform X3 [Homo sapiens]	24	10	7	18.0 (M:18.0)	1	3.3	319.55	1790
1791	TRUE	gi|530401582	PREDICTED: RING finger protein 10 isoform X5 [Homo sapiens]	85.1	7	3	18.0 (M:18.0)	1	2.1	117.15	1791
1792	TRUE	gi|578838954	PREDICTED: myotubularin-related protein 1 isoform X9 [Homo sapiens]	65.3	6.5	7	18.0 (M:18.0)	1	3.2	37.32	1792
1793	TRUE	gi|195976754	dysferlin isoform 9 [Homo sapiens]	235.8	5.4	16	18.0 (M:18.0)	1	0.8	96.79	1793
1794	TRUE	gi|154354970	phosphatase and actin regulator 2 isoform 2 [Homo sapiens]	62.4	5.8	2	17.9 (M:17.9)	1	3.7	32.68	1794
1795	TRUE	gi|9506747	probable G-protein coupled receptor 27 [Homo sapiens]	39.8	10.7	1	17.9 (M:17.9)	1	6.7	61.03	1795
1796	TRUE	gi|578830293	PREDICTED: DNA polymerase subunit gamma-2, mitochondrial isoform X2 [Homo sapiens]	37.3	9.6	2	17.9 (M:17.9)	1	3.6	200.52	1796
1799	TRUE	gi|578846434	PREDICTED: keratin-associated protein 9-8 [Homo sapiens]	16.8	11.9	2	17.8 (M:17.8)	1	11.3	33.02	1799
1800	TRUE	gi|530370281	PREDICTED: 5-hydroxytryptamine receptor 2B isoform X1 [Homo sapiens]	41.1	10.3	3	17.7 (M:17.7)	1	5	27.78	1800
1801	TRUE	gi|530356052	PREDICTED: uncharacterized protein LOC101930405 [Homo sapiens]	34.1	10.4	1	17.7 (M:17.7)	1	8.7	28.38	1801
1802	TRUE	gi|530398440	PREDICTED: kin of IRRE-like protein 3 isoform X1 [Homo sapiens]	84.1	6.6	2	17.6 (M:17.6)	1	2.1	62.8	1802
1803	TRUE	gi|187960042	E-selectin precursor [Homo sapiens]	66.6	5.1	1	17.6 (M:17.6)	1	2.6	57.19	1803
1804	TRUE	gi|4506815	amiloride-sensitive sodium channel subunit alpha isoform 1 [Homo sapiens]	75.7	8.5	3	17.6 (M:17.6)	1	2.4	171.39	1804
1806	TRUE	gi|578824314	PREDICTED: leucine-rich repeat and IQ domain-containing protein 1 isoform X6 [Homo sapiens]	191.8	5.8	3	17.6 (M:17.6)	1	1.3	67.11	1806
1807	TRUE	gi|578817232	PREDICTED: exosome complex component RRP4 isoform X6 [Homo sapiens]	21.9	10	1	17.5 (M:17.5)	1	11.1	14.46	1807
1808	TRUE	gi|530383156	PREDICTED: unconventional myosin-VI isoform X8 [Homo sapiens]	144.9	9.5	8	17.5 (M:17.5)	1	2.1	21.41	1808
1809	TRUE	gi|578823589	PREDICTED: ras association domain-containing protein 3 isoform X1 [Homo sapiens]	26.3	8.8	2	17.5 (M:17.5)	1	4.8	181.7	1809
1810	TRUE	gi|284004891	histone deacetylase complex subunit SAP25 [Homo sapiens]	20.9	9.2	3	17.5 (M:17.5)	1	8.5	39.76	1810
1811	TRUE	gi|343780900	differential display clone 8 isoform 1 [Homo sapiens]	63.6	10.5	2	17.4 (M:17.4)	1	2.5	142.97	1811
1812	TRUE	gi|530423193	PREDICTED: lysine-specific demethylase 5D isoform X4 [Homo sapiens]	90.3	6	7	17.4 (M:17.4)	1	1.8	106.19	1812
1813	TRUE	gi|178057341	peptidyl-prolyl cis-trans isomerase A-like 4G [Homo sapiens]	18.2	10	1	17.3 (M:17.3)	1	12.8	18.54	1813
1816	TRUE	gi|18677731	MOB kinase activator 3A [Homo sapiens]	25.4	9.5	1	17.2 (M:17.2)	1	6.9	79.29	1816
1817	TRUE	gi|530391237	PREDICTED: nef-associated protein 1 isoform X2 [Homo sapiens]	32.6	5.3	3	17.2 (M:17.2)	1	4.7	56.3	1817
1818	TRUE	gi|17978519	vacuolar protein sorting-associated protein 26A isoform 1 [Homo sapiens]	38.1	6.1	1	17.2 (M:17.2)	1	3.7	32.68	1818
1819	TRUE	gi|40316937	arachidonate 15-lipoxygenase [Homo sapiens]	74.8	6.1	1	17.2 (M:17.2)	1	4.2	31.88	1819
1820	TRUE	gi|578808650	PREDICTED: uncharacterized protein KIAA1211 isoform X7 [Homo sapiens]	124.6	5.5	5	17.2 (M:17.2)	1	1.3	136.7	1820
1821	TRUE	gi|71274172	ankyrin repeat domain-containing protein SOWAHB [Homo sapiens]	85.7	10.4	1	17.1 (M:17.1)	1	2.6	39.73	1821
1822	TRUE	gi|578800751	PREDICTED: SLIT-ROBO Rho GTPase-activating protein 2 isoform X7 [Homo sapiens]	110.6	6.4	1	17.1 (M:17.1)	1	2.5	51.34	1822
1823	TRUE	gi|578844260	PREDICTED: mucin-3A [Homo sapiens]	21.4	4.4	5	17.1 (M:17.1)	1	9.9	26.4	1823
1825	TRUE	gi|401871068	centromere protein X isoform 3 [Homo sapiens]	6.5	6.1	2	17.0 (M:17.0)	1	17.2	18.08	1825
1826	TRUE	gi|148719671	probable G-protein coupled receptor 116 precursor [Homo sapiens]	149.4	6.2	4	17.0 (M:17.0)	1	0.7	16.14	1826
1827	TRUE	gi|530405184	PREDICTED: P protein isoform X1 [Homo sapiens]	90.5	6.9	2	16.9 (M:16.9)	1	1.5	80.23	1827
1828	TRUE	gi|4885609	proto-oncogene tyrosine-protein kinase Src [Homo sapiens]	59.8	7.7	1	16.9 (M:16.9)	1	5	18.56	1828
1829	TRUE	gi|18426900	protein GNAS isoform GNASS [Homo sapiens]	44.2	5.9	1	16.9 (M:16.9)	1	4.2	14.59	1829
1830	TRUE	gi|578805738	PREDICTED: dedicator of cytokinesis protein 3 isoform X8 [Homo sapiens]	215.9	7.2	9	16.9 (M:16.9)	1	0.9	140.51	1830
1831	TRUE	gi|38348402	transmembrane protein 110 [Homo sapiens]	33.2	9.2	2	16.8 (M:16.8)	1	3.1	43.65	1831
1832	TRUE	gi|530424709	PREDICTED: N-acetylgalactosamine-6-sulfatase isoform X2 [Homo sapiens]	59	6.6	1	16.8 (M:16.8)	1	3.4	120.72	1832
1833	TRUE	gi|62548866	integrin alpha-D precursor [Homo sapiens]	126.7	5.4	1	16.8 (M:16.8)	1	1.9	46.27	1833
1834	TRUE	gi|37588871	E3 ubiquitin-protein ligase RNF128 isoform 2 precursor [Homo sapiens]	44.6	5.7	2	16.8 (M:16.8)	1	5.5	107.8	1834
1835	TRUE	gi|292658785	SH2 domain-containing protein 4A isoform b [Homo sapiens]	46.9	7.8	2	16.8 (M:16.8)	1	5.1	26.39	1835
1836	TRUE	gi|578822686	PREDICTED: vesicle-associated membrane protein 1 isoform X4 [Homo sapiens]	12.6	9.7	4	16.7 (M:16.7)	1	15.5	37.36	1836
1837	TRUE	gi|530401977	PREDICTED: LOW QUALITY PROTEIN: uncharacterized protein LOC100129528 [Homo sapiens]	37.6	12.2	2	16.7 (M:16.7)	1	5.4	153.18	1837
1838	TRUE	gi|530402423	PREDICTED: PHD finger protein 11 isoform X1 [Homo sapiens]	19.5	7.8	5	16.7 (M:16.7)	1	10.1	90.85	1838
1839	TRUE	gi|530416373	PREDICTED: hyaluronan synthase 1 isoform X1 [Homo sapiens]	64.7	10.1	2	16.6 (M:16.6)	1	1.9	44.83	1839
1840	TRUE	gi|117190174	heterogeneous nuclear ribonucleoproteins C1/C2 isoform b [Homo sapiens]	32.3	4.8	1	16.6 (M:16.6)	1	6.1	34.41	1840
1841	TRUE	gi|239787760	POC1 centriolar protein homolog A isoform 2 [Homo sapiens]	39.8	9.5	4	16.6 (M:16.6)	1	3.3	21.87	1841
1842	TRUE	gi|52317146	olfactory receptor 51A2 [Homo sapiens]	35.1	10	1	16.5 (M:16.5)	1	3.5	56.63	1842
1843	TRUE	gi|31563374	eukaryotic translation initiation factor 6 isoform c [Homo sapiens]	23.7	4.9	2	16.5 (M:16.5)	1	10.6	63.34	1843
1844	TRUE	gi|197333755	interferon-related developmental regulator 2 [Homo sapiens]	54.8	9.3	1	16.5 (M:16.5)	1	5.1	100.08	1844
1846	TRUE	gi|578824204	PREDICTED: mitogen-activated protein kinase kinase kinase 12 isoform X5 [Homo sapiens]	82.6	6.2	3	16.5 (M:16.5)	1	2	13.78	1846
1847	TRUE	gi|4885503	unconventional myosin-Ia [Homo sapiens]	118.3	9.9	1	16.4 (M:16.4)	1	1.8	53.81	1847
1848	TRUE	gi|5174755	AN1-type zinc finger protein 5 [Homo sapiens]	23.1	10	1	16.4 (M:16.4)	1	16.4	16.45	1848
1849	TRUE	gi|578812699	PREDICTED: centrosomal protein CEP57L1 isoform X5 [Homo sapiens]	55.5	9.8	3	16.4 (M:16.4)	1	5.2	45.34	1849
1851	TRUE	gi|9506741	glycine N-methyltransferase [Homo sapiens]	32.7	6.6	1	16.4 (M:16.4)	1	8.1	91.62	1851
1853	TRUE	gi|55769518	inositol hexakisphosphate kinase 1 isoform 2 [Homo sapiens]	31.5	9.7	2	16.3 (M:16.3)	1	8.7	72.36	1853
1854	TRUE	gi|87116683	zinc finger C3H1 domain-containing protein [Homo sapiens]	226.2	9.1	1	16.2 (M:16.2)	1	1.2	84.31	1854
1855	TRUE	gi|11277470	apoptosis regulatory protein Siva isoform 2 [Homo sapiens]	11.8	9.3	2	16.2 (M:16.2)	1	14.5	46.37	1855
1856	TRUE	gi|22538442	cathepsin Z preproprotein [Homo sapiens]	33.8	6.9	1	16.2 (M:16.2)	1	7.3	73.78	1856
1857	TRUE	gi|4826932	peptidyl-prolyl cis-trans isomerase D [Homo sapiens]	40.7	6.9	1	16.2 (M:16.2)	1	3.2	63.37	1857
1858	TRUE	gi|530386606	PREDICTED: tyrosine-protein kinase BAZ1B isoform X1 [Homo sapiens]	121.5	9.7	2	16.2 (M:16.2)	1	1.7	18.6	1858
1859	TRUE	gi|56605684	nutritionally-regulated adipose and cardiac enriched protein homolog isoform b [Homo sapiens]	18	12.3	2	16.2 (M:16.2)	1	8.8	57.86	1859
1862	TRUE	gi|55749769	pre-mRNA-splicing factor CWC22 homolog [Homo sapiens]	105.4	6.6	1	16.2 (M:16.2)	1	1.5	145.87	1862
1864	TRUE	gi|530404104	PREDICTED: exonuclease 3'-5' domain-containing protein 2 isoform X4 [Homo sapiens]	42.3	9.7	3	16.2 (M:16.2)	1	1.9	323.46	1864
1865	TRUE	gi|578823458	PREDICTED: UHRF1-binding protein 1-like isoform X5 [Homo sapiens]	113.2	5.4	6	16.1 (M:16.1)	1	1.3	14.44	1865
1866	TRUE	gi|578809933	PREDICTED: WD repeat-containing protein 70 isoform X2 [Homo sapiens]	43.2	4.8	1	16.1 (M:16.1)	1	6.5	60.47	1866
1867	TRUE	gi|578846704	PREDICTED: putative zinc finger protein 66-like [Homo sapiens]	32.7	10.3	2	16.1 (M:16.1)	1	6.2	1.32	1867
1868	TRUE	gi|543583787	BRCA1-associated RING domain protein 1 isoform 2 [Homo sapiens]	84.5	9.9	2	16.1 (M:16.1)	1	2.5	67.63	1868
1869	TRUE	gi|388890235	phosphatidylethanolamine N-methyltransferase isoform 4 [Homo sapiens]	23.7	9.4	1	16.1 (M:16.1)	1	8.4	80.61	1869
1871	TRUE	gi|26051223	cation channel sperm-associated protein 2 isoform 2 [Homo sapiens]	62	7	1	16.0 (M:16.0)	1	3.6	55.94	1871
1872	TRUE	gi|530395463	PREDICTED: cGMP-inhibited 3',5'-cyclic phosphodiesterase B isoform X2 [Homo sapiens]	115.5	5.6	2	16.0 (M:16.0)	1	1.7	141.31	1872
1873	TRUE	gi|47419909	transcription intermediary factor 1-alpha isoform b [Homo sapiens]	112.9	6.4	2	16.0 (M:16.0)	1	1.1	122.09	1873
1874	TRUE	gi|530425318	PREDICTED: E3 ubiquitin-protein ligase RNF126 isoform X1 [Homo sapiens]	30.9	4.7	2	15.9 (M:15.9)	1	7.4	45.18	1874
1875	TRUE	gi|203097724	cadherin-related family member 4 precursor [Homo sapiens]	85.8	5.1	1	15.9 (M:15.9)	1	2.3	117.25	1875
1876	TRUE	gi|578833784	PREDICTED: zinc finger protein ZnFP12-like isoform X2 [Homo sapiens]	58	10.5	2	15.9 (M:15.9)	1	2.6	59.94	1876
1878	TRUE	gi|94721239	isoleucine--tRNA ligase, cytoplasmic [Homo sapiens]	144.4	5.8	1	15.8 (M:15.8)	1	1.3	4.27	1878
1879	TRUE	gi|530405298	PREDICTED: disintegrin and metalloproteinase domain-containing protein 10 isoform X1 [Homo sapiens]	80.5	8.7	2	15.8 (M:15.8)	1	3.6	73.07	1879
1880	TRUE	gi|33695107	G-protein coupled receptor 55 [Homo sapiens]	36.6	10	1	15.8 (M:15.8)	1	6.3	40.2	1880
1882	TRUE	gi|38158013	MAM domain-containing glycosylphosphatidylinositol anchor protein 2 isoform 2 [Homo sapiens]	81.3	6.6	3	15.8 (M:15.8)	1	2.1	150.69	1882
1883	TRUE	gi|559098458	protein FAM154A isoform b [Homo sapiens]	46.8	9.4	2	15.7 (M:15.7)	1	4.6	96.65	1883
1884	TRUE	gi|578817531	PREDICTED: pre-B-cell leukemia transcription factor 3 isoform X3 [Homo sapiens]	38.7	9.3	3	15.7 (M:15.7)	1	4.6	90.9	1884
1885	TRUE	gi|530419261	PREDICTED: high affinity cGMP-specific 3',5'-cyclic phosphodiesterase 9A isoform X2 [Homo sapiens]	61.1	6.1	5	15.7 (M:15.7)	1	2.1	216.64	1885
1886	TRUE	gi|62952502	cytochrome P450 26C1 [Homo sapiens]	57.1	10.3	1	15.7 (M:15.7)	1	3.3	75.04	1886
1890	TRUE	gi|125660451	mas-related G-protein coupled receptor member X1 [Homo sapiens]	36.2	9	1	15.6 (M:15.6)	1	8.1	96.83	1890
1893	TRUE	gi|530406133	PREDICTED: mono [ADP-ribose] polymerase PARP16 isoform X3 [Homo sapiens]	28.5	10.2	7	15.6 (M:15.6)	1	6.7	108.04	1893
1894	TRUE	gi|578830217	PREDICTED: coiled-coil domain-containing protein 92-like [Homo sapiens]	47.8	11.9	1	15.6 (M:15.6)	1	2.5	121.57	1894
1896	TRUE	gi|530361620	PREDICTED: AP-4 complex subunit beta-1 isoform X2 [Homo sapiens]	45.7	6.7	3	15.5 (M:15.5)	1	4.2	98.76	1896
1897	TRUE	gi|14149680	extended synaptotagmin-1 isoform 2 [Homo sapiens]	122.8	5.5	2	15.5 (M:15.5)	1	1.1	185.1	1897
[truncated: 340 more rows]
